# Supplementary material for: The Clock:Cycle complex is a major transcriptional regulator of Drosophila photoreceptors that protects the eye from retinal degeneration and oxidative stress
Source: PLoS Genet. 2022 Jan 31;18(1):e1010021. doi: 10.1371/journal.pgen.1010021 (PMC8830735; doi:10.1371/journal.pgen.1010021)
Supplement: S1 Table — Differentially expressed genes comparing each aging time point relative to D10 (n = 3). (XLSX) [file pgen.1010021.s006.xlsx]

## Sheet: D20vsD10
S1 Table. Differentially expressed genes comparing each aging time point relative to D10 (n=3)
Comparison:D20vsD10
gene_id	database	baseMean	log2FoldChange	lfcSE	pvalue	padj
FBgn0000008	FlyBase	27.7891	-0.239746	0.296538	0.279736	0.531531
FBgn0000014	FlyBase	2.19506	0.0744717	0.413107	0.564399	NA
FBgn0000015	FlyBase	3.47311	0.131619	0.420241	0.394277	0.644387
FBgn0000017	FlyBase	1094.74	-0.457805	0.0925582	3.85994e-07	5.14011e-06
FBgn0000018	FlyBase	7.74753	-0.286334	0.435856	0.20391	0.436937
FBgn0000024	FlyBase	1918.92	-0.665897	0.10392	4.42653e-11	9.48754e-10
FBgn0000028	FlyBase	11.8428	0.0641873	0.332305	0.762279	0.892797
FBgn0000032	FlyBase	38.3396	-0.152276	0.250359	0.453554	0.694928
FBgn0000036	FlyBase	110.452	-0.0361316	0.186377	0.828147	0.92689
FBgn0000037	FlyBase	45.1348	0.0840705	0.235289	0.669769	0.840904
FBgn0000038	FlyBase	124.147	-0.0597709	0.165424	0.694035	0.856085
FBgn0000039	FlyBase	11.9152	0.0264736	0.331071	0.900895	0.960731
FBgn0000042	FlyBase	721.528	-0.074014	0.106761	0.472894	0.710209
FBgn0000043	FlyBase	26.9424	1.37367	0.400609	5.64911e-05	0.000515754
FBgn0000044	FlyBase	23.8106	-0.193919	0.301184	0.378058	0.62913
FBgn0000045	FlyBase	8.49508	0.315308	0.452778	0.17485	0.398885
FBgn0000046	FlyBase	6.17423	-0.173562	0.399633	0.381923	0.633163
FBgn0000052	FlyBase	50.8566	0.40597	0.28152	0.0697377	0.212087
FBgn0000053	FlyBase	30.3295	0.478155	0.327652	0.0523179	0.173852
FBgn0000055	FlyBase	9.32761	-0.215354	0.389439	0.321554	0.574103
FBgn0000057	FlyBase	33.4057	0.110555	0.265997	0.59847	0.798785
FBgn0000061	FlyBase	1.58007	0.149969	0.451954	0.13615	NA
FBgn0000063	FlyBase	10.0711	-0.414195	0.484773	0.105843	0.28374
FBgn0000064	FlyBase	471.753	-0.508075	0.108747	1.32463e-06	1.629e-05
FBgn0000077	FlyBase	11.1376	0.151729	0.357432	0.480238	0.716218
FBgn0000078	FlyBase	14.8356	2.54466	0.649081	7.5976e-06	8.09392e-05
FBgn0000079	FlyBase	13.1474	2.1694	0.645695	6.42632e-05	0.000577343
FBgn0000083	FlyBase	149.68	0.715752	0.166046	4.27182e-06	4.77701e-05
FBgn0000084	FlyBase	135.954	0.44395	0.173562	0.00521697	0.028021
FBgn0000092	FlyBase	5.85948	-0.303677	0.477488	0.160278	0.377604
FBgn0000097	FlyBase	258.691	-0.277182	0.144539	0.0407414	0.142429
FBgn0000100	FlyBase	96.3061	0.214925	0.187005	0.200968	0.433321
FBgn0000108	FlyBase	3235.01	0.39209	0.0911708	1.03483e-05	0.000106953
FBgn0000109	FlyBase	8.64935	0.367052	0.470971	0.136876	0.338198
FBgn0000114	FlyBase	55.8683	-0.242028	0.233154	0.216999	0.455343
FBgn0000115	FlyBase	27.231	0.463549	0.342722	0.06413	0.2008
FBgn0000116	FlyBase	441.84	-1.51283	0.120666	4.2689e-37	3.88168e-35
FBgn0000117	FlyBase	1181.71	-0.389264	0.0942192	2.1733e-05	0.000212652
FBgn0000119	FlyBase	200.217	-0.219316	0.151169	0.119254	0.307511
FBgn0000120	FlyBase	12507.8	-0.0473235	0.0743908	0.520679	0.746898
FBgn0000121	FlyBase	15125.2	0.229184	0.0745958	0.00184815	0.0115375
FBgn0000139	FlyBase	25.1334	0.0929308	0.28715	0.665395	0.837747
FBgn0000147	FlyBase	4.57017	0.0827094	0.387233	0.641011	0.825165
FBgn0000150	FlyBase	92.0488	0.499107	0.206098	0.0063774	0.0331081
FBgn0000152	FlyBase	15.8662	0.962296	0.54304	0.008136	0.0405539
FBgn0000153	FlyBase	23.7092	-0.666517	0.377344	0.0159544	0.0689161
FBgn0000157	FlyBase	24.2186	-0.143695	0.28949	0.50446	0.73511
FBgn0000163	FlyBase	1880.7	-0.385708	0.0954665	3.2376e-05	0.00030776
FBgn0000173	FlyBase	154.518	-0.0201791	0.152713	0.886342	0.95273
FBgn0000179	FlyBase	588.223	-0.0732965	0.118581	0.521255	0.747187
FBgn0000180	FlyBase	4.8393	0.0691661	0.386964	0.691491	0.854468
FBgn0000181	FlyBase	86.4259	-0.400709	0.207914	0.0280952	0.107167
FBgn0000183	FlyBase	251.708	-0.160814	0.134662	0.206204	0.439974
FBgn0000206	FlyBase	1458.92	0.483921	0.0846619	5.30886e-09	9.20816e-08
FBgn0000212	FlyBase	190.27	0.0636015	0.148449	0.648734	0.828681
FBgn0000221	FlyBase	13.1971	0.0832153	0.326776	0.698409	0.857362
FBgn0000227	FlyBase	4.9437	0.33495	0.525381	0.118307	0.306083
FBgn0000228	FlyBase	672.98	0.0502412	0.097356	0.596486	0.797263
FBgn0000229	FlyBase	291.45	0.0559877	0.15115	0.692956	0.855926
FBgn0000239	FlyBase	344.106	0.0922358	0.121636	0.429118	0.676004
FBgn0000241	FlyBase	16.9867	-0.26556	0.352857	0.253011	0.50147
FBgn0000244	FlyBase	23.3707	-0.0446129	0.281301	0.831526	0.928336
FBgn0000246	FlyBase	6.39901	-0.118974	0.387755	0.522977	0.747794
FBgn0000247	FlyBase	674.016	0.161938	0.113481	0.138512	0.340773
FBgn0000250	FlyBase	331.625	-0.64467	0.138941	1.06165e-06	1.33292e-05
FBgn0000253	FlyBase	5716.11	-0.0785248	0.194176	0.651527	0.829864
FBgn0000256	FlyBase	1855.33	-0.0768471	0.0817721	0.337676	0.589672
FBgn0000257	FlyBase	41.9259	0.358681	0.270582	0.0993913	0.271539
FBgn0000259	FlyBase	671.739	-0.033306	0.128813	0.777838	0.901343
FBgn0000261	FlyBase	75.3716	0.426084	0.232887	0.0322167	0.118977
FBgn0000273	FlyBase	1325.38	-0.0921281	0.101737	0.356069	0.608914
FBgn0000276	FlyBase	2.4096	-0.358124	0.628988	0.037762	0.134414
FBgn0000277	FlyBase	1.97562	-0.138892	0.434713	0.295425	NA
FBgn0000283	FlyBase	323.348	0.240037	0.148441	0.0839053	0.242477
FBgn0000286	FlyBase	583.426	-0.201474	0.108847	0.0549226	0.17973
FBgn0000287	FlyBase	11.3644	-0.0228911	0.330798	0.911114	0.964826
FBgn0000289	FlyBase	1003.91	-0.312588	0.0922055	0.000498949	0.00365761
FBgn0000299	FlyBase	79.2516	0.882879	0.228335	1.95557e-05	0.000192394
FBgn0000303	FlyBase	30.8495	-0.161577	0.272528	0.445455	0.688883
FBgn0000307	FlyBase	638.883	0.0137429	0.104483	0.892908	0.955731
FBgn0000308	FlyBase	511.927	0.268949	0.107709	0.00968686	0.0466815
FBgn0000316	FlyBase	117.844	-0.351753	0.182311	0.0323922	0.119457
FBgn0000317	FlyBase	215.116	-1.37939	0.146304	4.29437e-22	1.92328e-20
FBgn0000318	FlyBase	28.8591	0.254387	0.29715	0.255895	0.50443
FBgn0000319	FlyBase	991.149	0.317841	0.09377	0.000497788	0.00365206
FBgn0000320	FlyBase	106.071	-0.211514	0.182004	0.197087	0.428464
FBgn0000326	FlyBase	29.9848	-0.72162	0.349224	0.0075616	0.0381129
FBgn0000330	FlyBase	201.626	0.341334	0.151212	0.0155974	0.0676991
FBgn0000339	FlyBase	35.8003	0.54876	0.313	0.0248156	0.0975501
FBgn0000346	FlyBase	298.303	0.317641	0.122905	0.00680158	0.0349217
FBgn0000351	FlyBase	6.99876	0.0880182	0.369715	0.65374	0.830499
FBgn0000352	FlyBase	117.717	0.133741	0.167294	0.384683	0.635755
FBgn0000357	FlyBase	6.08533	0.148023	0.408506	0.408686	0.657955
FBgn0000370	FlyBase	1569.26	-0.415615	0.111194	0.000103535	0.000878439
FBgn0000376	FlyBase	176.088	0.0233615	0.155472	0.872938	0.944487
FBgn0000377	FlyBase	22.8529	0.388907	0.359462	0.117121	0.303939
FBgn0000382	FlyBase	2822.12	-0.00877164	0.0798243	0.910361	0.964466
FBgn0000384	FlyBase	735.834	-0.269629	0.124609	0.0231487	0.092369
FBgn0000394	FlyBase	7.06782	0.041363	0.367305	0.828528	0.926971
FBgn0000395	FlyBase	53.8386	0.600476	0.25663	0.0058189	0.0306049
FBgn0000404	FlyBase	1.80338	0.0913769	0.420611	0.457604	NA
FBgn0000406	FlyBase	69.2257	0.21554	0.21739	0.250265	0.498206
FBgn0000411	FlyBase	3.75711	0.0137556	0.388209	0.933344	0.975272
FBgn0000412	FlyBase	26.9051	0.420102	0.329363	0.0837278	0.242197
FBgn0000414	FlyBase	2133.88	-0.259626	0.0879493	0.00249843	0.0149939
FBgn0000416	FlyBase	2003.04	0.452969	0.0875081	1.18374e-07	1.71318e-06
FBgn0000422	FlyBase	69.0193	0.0682168	0.204374	0.70494	0.861041
FBgn0000426	FlyBase	2.02476	-0.00683937	0.406108	0.954439	NA
FBgn0000439	FlyBase	12.1166	0.278699	0.39508	0.234201	0.476879
FBgn0000447	FlyBase	10.1875	-0.0806389	0.346927	0.695528	0.856518
FBgn0000448	FlyBase	209.862	-0.411186	0.181385	0.012295	0.0558989
FBgn0000451	FlyBase	3.06747	-0.0127107	0.397016	0.928625	0.973391
FBgn0000454	FlyBase	44.1471	0.633316	0.2922	0.00796227	0.0398134
FBgn0000455	FlyBase	39.6027	0.310654	0.268627	0.149345	0.358942
FBgn0000459	FlyBase	12.1145	0.0245044	0.328382	0.908808	0.963749
FBgn0000463	FlyBase	10.477	-0.367881	0.455194	0.136703	0.338078
FBgn0000464	FlyBase	593.657	-0.654286	0.10542	1.68169e-10	3.42502e-09
FBgn0000473	FlyBase	75.1833	1.04317	0.239111	1.80392e-06	2.14234e-05
FBgn0000477	FlyBase	10.1767	0.0309144	0.339543	0.882597	0.950354
FBgn0000479	FlyBase	4721.67	-0.686262	0.095711	2.15851e-13	5.76585e-12
FBgn0000482	FlyBase	50.3738	0.089753	0.226103	0.641223	0.825203
FBgn0000489	FlyBase	28.2077	-0.404132	0.327996	0.0923038	0.257881
FBgn0000490	FlyBase	26.8141	-0.309585	0.31195	0.177929	0.40305
FBgn0000492	FlyBase	9.26518	-0.190555	0.378021	0.374835	0.62601
FBgn0000499	FlyBase	70.9295	0.461064	0.236517	0.0223528	0.0898303
FBgn0000500	FlyBase	1.95592	0.174547	0.456914	0.182228	NA
FBgn0000504	FlyBase	79.9485	-0.934283	0.221599	3.92455e-06	4.43829e-05
FBgn0000520	FlyBase	75.1892	1.14522	0.251099	6.56908e-07	8.49639e-06
FBgn0000524	FlyBase	5.69183	-0.401834	0.561041	0.0904057	0.254641
FBgn0000527	FlyBase	36.8234	-0.143265	0.257222	0.485563	0.720937
FBgn0000529	FlyBase	2.55217	-0.0358367	0.4025	0.791923	0.908789
FBgn0000535	FlyBase	15760.4	-1.00576	0.0913405	4.7688e-29	3.06634e-27
FBgn0000536	FlyBase	360.458	-0.254789	0.1182	0.0243797	0.0962571
FBgn0000541	FlyBase	2147.01	-0.406059	0.11455	0.000223105	0.00177891
FBgn0000542	FlyBase	10.0425	-0.24597	0.400676	0.269732	0.521281
FBgn0000543	FlyBase	20.6936	-0.028907	0.297054	0.890813	0.954313
FBgn0000546	FlyBase	1054.48	-1.31797	0.0994858	4.96093e-41	5.07481e-39
FBgn0000547	FlyBase	998.392	-0.589627	0.0921414	5.69614e-11	1.20935e-09
FBgn0000551	FlyBase	5.62138	-0.865859	1.04687	0.021583	0.0877554
FBgn0000557	FlyBase	1077.78	0.512669	0.0937931	2.08766e-08	3.33804e-07
FBgn0000559	FlyBase	820.794	-0.110461	0.104197	0.273778	0.525161
FBgn0000562	FlyBase	306.993	-0.942213	0.132994	2.30507e-13	6.13913e-12
FBgn0000565	FlyBase	41.2083	0.145291	0.264415	0.488786	0.72405
FBgn0000566	FlyBase	11.9853	-0.213599	0.364356	0.339446	0.591621
FBgn0000567	FlyBase	2152.33	-0.687398	0.102632	6.04475e-12	1.40971e-10
FBgn0000568	FlyBase	2224.34	-1.11788	0.100507	1.30058e-29	8.67249e-28
FBgn0000575	FlyBase	717.649	0.704016	0.143558	2.55012e-07	3.4677e-06
FBgn0000576	FlyBase	2.97859	-0.0868678	0.404675	0.569414	0.778737
FBgn0000578	FlyBase	89.8174	-0.0868403	0.188869	0.606245	0.804106
FBgn0000579	FlyBase	200.253	0.279631	0.1521	0.048554	0.164009
FBgn0000581	FlyBase	1192.5	0.153973	0.0866403	0.0694565	0.211447
FBgn0000588	FlyBase	1483.3	-0.357227	0.0876724	3.00607e-05	0.000286964
FBgn0000592	FlyBase	58.0735	0.256046	0.222959	0.180969	0.406965
FBgn0000611	FlyBase	156.33	0.264442	0.158582	0.0717854	0.216566
FBgn0000615	FlyBase	3.5567	-0.00602204	0.38817	0.96848	0.990036
FBgn0000617	FlyBase	12.2406	-0.0256792	0.349089	0.896077	0.95704
FBgn0000618	FlyBase	3.45269	-0.202575	0.447153	0.238986	0.483595
FBgn0000625	FlyBase	158.937	-0.367505	0.167122	0.0165328	0.0708707
FBgn0000629	FlyBase	78.0345	0.121871	0.199657	0.490641	0.725723
FBgn0000633	FlyBase	2029.42	-0.911974	0.0838409	2.71821e-28	1.67598e-26
FBgn0000635	FlyBase	198.047	0.177282	0.148041	0.201492	0.433931
FBgn0000636	FlyBase	58.7414	-0.0123445	0.210609	0.944947	0.980793
FBgn0000644	FlyBase	1.84877	0.0408457	0.408377	0.744964	NA
FBgn0000659	FlyBase	11.7806	0.119789	0.350241	0.571596	0.779821
FBgn0000662	FlyBase	642.7	0.132137	0.114989	0.232717	0.475389
FBgn0000667	FlyBase	399.645	0.553208	0.132455	1.1625e-05	0.000119054
FBgn0000709	FlyBase	196.847	0.14427	0.147766	0.298447	0.552348
FBgn0000711	FlyBase	3094.75	0.181899	0.0873919	0.033325	0.122346
FBgn0000715	FlyBase	4.09665	0.0753838	0.391632	0.656721	0.832528
FBgn0000719	FlyBase	22.5284	-0.0767463	0.286709	0.717406	0.867347
FBgn0000721	FlyBase	283.813	0.432551	0.126936	0.000352868	0.0026806
FBgn0000723	FlyBase	4748.18	-0.304225	0.0740843	2.88325e-05	0.000275824
FBgn0000810	FlyBase	101.319	-0.253569	0.185853	0.128156	0.322251
FBgn0000964	FlyBase	9.96518	0.268567	0.405695	0.241625	0.487136
FBgn0000996	FlyBase	18.0396	0.0361697	0.303968	0.867125	0.942054
FBgn0001075	FlyBase	189.699	0.702526	0.150057	7.78468e-07	9.98258e-06
FBgn0001078	FlyBase	2967.59	-0.763917	0.111276	1.57254e-12	3.95419e-11
FBgn0001079	FlyBase	51.7185	0.188821	0.234755	0.338359	0.590521
FBgn0001083	FlyBase	10.0198	-0.101204	0.354101	0.621784	0.814271
FBgn0001084	FlyBase	22.5417	0.0817612	0.290286	0.704215	0.860704
FBgn0001085	FlyBase	23.3783	-0.40826	0.353118	0.099051	0.270938
FBgn0001087	FlyBase	3781.28	0.137546	0.0856245	0.100998	0.274467
FBgn0001089	FlyBase	4.76765	-0.00183507	0.383478	0.989454	0.99735
FBgn0001090	FlyBase	708.935	0.976036	0.107644	2.06995e-20	8.6267e-19
FBgn0001091	FlyBase	47.8046	0.723407	0.285166	0.00247612	0.0148998
FBgn0001092	FlyBase	78.0798	0.93668	0.224562	5.09607e-06	5.60132e-05
FBgn0001098	FlyBase	822.667	-0.878355	0.10993	2.56846e-16	8.43841e-15
FBgn0001104	FlyBase	12.4569	-0.0872224	0.335338	0.679146	0.847474
FBgn0001105	FlyBase	729.353	-0.0716593	0.119141	0.52986	0.753404
FBgn0001108	FlyBase	358.518	0.153853	0.114506	0.162668	0.380845
FBgn0001112	FlyBase	6.17506	-0.354284	0.516902	0.118209	0.306045
FBgn0001114	FlyBase	94.057	0.478512	0.196434	0.00655924	0.0338549
FBgn0001122	FlyBase	917.458	0.280263	0.10861	0.00746156	0.0376719
FBgn0001123	FlyBase	542.283	0.342215	0.138589	0.00888172	0.0436664
FBgn0001124	FlyBase	94.1446	0.263904	0.188484	0.11834	0.306083
FBgn0001125	FlyBase	168.81	0.347921	0.153048	0.0146848	0.064484
FBgn0001128	FlyBase	525.703	-2.4016	0.121823	1.12405e-87	3.37289e-85
FBgn0001133	FlyBase	41.9992	0.335874	0.27596	0.125026	0.317574
FBgn0001134	FlyBase	7.12214	-0.523924	0.638157	0.0583535	0.187376
FBgn0001137	FlyBase	3.20543	-0.112739	0.409831	0.475193	0.711998
FBgn0001138	FlyBase	8.35925	0.104359	0.365033	0.606977	0.804834
FBgn0001139	FlyBase	583.381	0.328136	0.112203	0.00238374	0.0144598
FBgn0001142	FlyBase	81.0275	-0.169775	0.193511	0.323335	0.575912
FBgn0001145	FlyBase	165.266	0.0278091	0.147986	0.842162	0.932419
FBgn0001150	FlyBase	122.332	-0.427374	0.18478	0.0104552	0.0494317
FBgn0001168	FlyBase	64.5927	0.925274	0.257957	5.4515e-05	0.000499231
FBgn0001169	FlyBase	311.73	0.0115583	0.127888	0.927327	0.972937
FBgn0001179	FlyBase	30.2038	-0.192068	0.278112	0.369993	0.621627
FBgn0001180	FlyBase	2.21106	-0.0801888	0.413577	0.540534	NA
FBgn0001185	FlyBase	39.2605	0.31063	0.275054	0.15433	0.368055
FBgn0001186	FlyBase	138.454	0.661227	0.172593	3.72936e-05	0.000351169
FBgn0001187	FlyBase	10.9396	0.0357069	0.342087	0.863303	0.941376
FBgn0001189	FlyBase	26.8033	-0.323155	0.312787	0.160999	0.378311
FBgn0001197	FlyBase	81.7903	0.311608	0.20604	0.0853311	0.244903
FBgn0001202	FlyBase	102.181	-0.439323	0.194409	0.0115031	0.0530487
FBgn0001206	FlyBase	84.2983	-0.211171	0.196742	0.2255	0.465952
FBgn0001208	FlyBase	46.5843	0.616797	0.294087	0.00988747	0.0473694
FBgn0001215	FlyBase	1337.98	-0.264537	0.115561	0.0169647	0.0724084
FBgn0001216	FlyBase	187.226	0.442021	0.164814	0.00368672	0.0209784
FBgn0001217	FlyBase	35.8806	-0.247489	0.277581	0.251918	0.5005
FBgn0001218	FlyBase	652.686	0.663876	0.104076	5.51688e-11	1.17685e-09
FBgn0001220	FlyBase	240.444	0.220727	0.140788	0.0961749	0.265573
FBgn0001222	FlyBase	350.028	0.0468946	0.119488	0.683463	0.849752
FBgn0001224	FlyBase	9.16249	-0.772061	0.678585	0.0253413	0.099006
FBgn0001225	FlyBase	164.947	-2.54648	0.194238	1.88398e-40	1.8844e-38
FBgn0001226	FlyBase	21.4642	-2.13703	0.489939	8.53185e-07	1.0848e-05
FBgn0001227	FlyBase	2.34831	-0.00395345	0.40112	0.976373	0.991519
FBgn0001229	FlyBase	3.77707	-0.0482347	0.395714	0.751198	0.886582
FBgn0001230	FlyBase	142.139	-1.72935	0.18324	3.16603e-22	1.43942e-20
FBgn0001233	FlyBase	2796.68	-1.42216	0.0805754	9.95057e-71	1.94728e-68
FBgn0001235	FlyBase	252.403	-0.766163	0.150575	8.32507e-08	1.24489e-06
FBgn0001247	FlyBase	486.303	0.141796	0.106625	0.169465	0.391159
FBgn0001248	FlyBase	119.206	0.116339	0.169687	0.455886	0.696861
FBgn0001250	FlyBase	36.7695	-0.230441	0.273236	0.281117	0.53321
FBgn0001253	FlyBase	7.28883	0.00719545	0.358576	0.972142	0.991283
FBgn0001255	FlyBase	56.9774	-0.311556	0.233778	0.114034	0.297804
FBgn0001257	FlyBase	78.2393	0.393784	0.209614	0.0324169	0.119499
FBgn0001258	FlyBase	6.12456	0.712779	0.914078	0.0322223	0.118977
FBgn0001263	FlyBase	5231.62	-0.735404	0.0765773	2.00899e-22	9.41921e-21
FBgn0001269	FlyBase	4.87182	0.123197	0.397159	0.496977	0.730037
FBgn0001276	FlyBase	9.16977	0.23695	0.407271	0.280969	0.533134
FBgn0001280	FlyBase	2.54908	0.07058	0.405968	0.621407	0.813938
FBgn0001291	FlyBase	67.1165	-0.0302052	0.208143	0.866615	0.941977
FBgn0001296	FlyBase	513.485	-1.36325	0.115307	3.11769e-33	2.35844e-31
FBgn0001297	FlyBase	1025.31	0.856811	0.104532	5.00687e-17	1.68808e-15
FBgn0001301	FlyBase	151.018	0.135545	0.159635	0.360199	0.612301
FBgn0001308	FlyBase	316.485	-0.000831156	0.123989	0.993409	0.997991
FBgn0001311	FlyBase	2.34967	0.104465	0.419875	0.439442	0.683472
FBgn0001316	FlyBase	4394.08	0.384182	0.0804434	1.04788e-06	1.31815e-05
FBgn0001319	FlyBase	8.32444	0.189445	0.39062	0.369883	0.621558
FBgn0001320	FlyBase	5.83787	0.294524	0.480118	0.162741	0.380845
FBgn0001321	FlyBase	13.7194	1.64231	0.60275	0.000491917	0.0036202
FBgn0001323	FlyBase	9.14484	0.0312894	0.347551	0.878758	0.947942
FBgn0001324	FlyBase	208.335	-0.282805	0.140955	0.0328489	0.120795
FBgn0001325	FlyBase	3.22688	0.22889	0.473596	0.16722	0.388013
FBgn0001330	FlyBase	28.5156	-0.0124933	0.275824	0.951139	0.9828
FBgn0001341	FlyBase	28.7881	-0.178617	0.282113	0.405861	0.655112
FBgn0001404	FlyBase	412.09	-0.124696	0.122838	0.288121	0.541588
FBgn0001491	FlyBase	10.6986	1.66913	0.725877	0.00144732	0.00938674
FBgn0001565	FlyBase	83.9043	0.0242941	0.190753	0.887847	0.953077
FBgn0001612	FlyBase	147.326	-0.242387	0.156854	0.0951508	0.263391
FBgn0001624	FlyBase	15816.8	-0.168213	0.08609	0.0476553	0.161336
FBgn0001941	FlyBase	79.9551	0.0838061	0.192508	0.625788	0.816782
FBgn0001942	FlyBase	403.571	-0.351535	0.113585	0.00127745	0.00838162
FBgn0001961	FlyBase	73.1639	0.344152	0.217776	0.0681288	0.208817
FBgn0001965	FlyBase	217.695	0.0744324	0.140212	0.574894	0.781337
FBgn0001970	FlyBase	49.89	0.296919	0.252772	0.152358	0.364768
FBgn0001977	FlyBase	86.5677	-0.271406	0.194142	0.115457	0.300296
FBgn0001978	FlyBase	190.282	0.63223	0.152504	1.09145e-05	0.00011216
FBgn0001986	FlyBase	33.7273	0.57526	0.335955	0.0244435	0.0964244
FBgn0001987	FlyBase	50.2007	0.505271	0.27996	0.0260875	0.101122
FBgn0001989	FlyBase	43.834	0.0626194	0.24237	0.755281	0.888996
FBgn0001990	FlyBase	35.5721	-0.645372	0.313235	0.00954173	0.0461056
FBgn0001991	FlyBase	30208.4	-0.363809	0.0727042	3.64513e-07	4.86126e-06
FBgn0001992	FlyBase	2.65826	-0.159909	0.436087	0.287781	0.541233
FBgn0001994	FlyBase	567.092	-1.25954	0.11859	2.65878e-27	1.60633e-25
FBgn0001995	FlyBase	18.0203	-0.175048	0.323043	0.428223	0.675699
FBgn0002021	FlyBase	10.4648	-0.23174	0.398475	0.290997	0.545059
FBgn0002022	FlyBase	26.3257	0.217497	0.293139	0.324577	0.576573
FBgn0002023	FlyBase	10.1851	-0.141927	0.356405	0.503339	0.734251
FBgn0002031	FlyBase	40.8698	0.251856	0.262747	0.233307	0.475811
FBgn0002036	FlyBase	18.0786	-0.0251878	0.302194	0.90438	0.961639
FBgn0002044	FlyBase	421.745	0.205884	0.120192	0.0738082	0.221474
FBgn0002069	FlyBase	82.271	-0.00721777	0.186381	0.965642	0.988544
FBgn0002121	FlyBase	180.702	1.24996	0.160867	9.34425e-16	3.00418e-14
FBgn0002174	FlyBase	30.9553	0.110778	0.278927	0.603404	0.802658
FBgn0002183	FlyBase	91.9515	-0.599277	0.202818	0.000997222	0.00670926
FBgn0002283	FlyBase	70.3561	0.512056	0.229138	0.00991795	0.0474648
FBgn0002284	FlyBase	26.6085	0.603258	0.371799	0.0259265	0.100686
FBgn0002306	FlyBase	31.1384	-0.408467	0.307503	0.0805296	0.235672
FBgn0002354	FlyBase	17.4011	-0.445086	0.417515	0.0894063	0.252584
FBgn0002413	FlyBase	1189.18	1.2711	0.110011	8.38819e-32	5.9457e-30
FBgn0002431	FlyBase	1021.89	0.224953	0.0904882	0.0107021	0.0502559
FBgn0002441	FlyBase	83.3943	-0.831411	0.221062	3.23052e-05	0.000307737
FBgn0002466	FlyBase	2.52996	-0.0952341	0.411741	0.509155	0.737713
FBgn0002521	FlyBase	562.217	-0.767015	0.14698	4.1462e-08	6.4463e-07
FBgn0002522	FlyBase	2.36007	-0.0703644	0.406963	0.615311	0.810392
FBgn0002524	FlyBase	85.2538	0.31806	0.200079	0.0725887	0.21847
FBgn0002525	FlyBase	51.2691	0.835297	0.282278	0.000564021	0.0040489
FBgn0002526	FlyBase	51.1239	0.119947	0.227338	0.534398	0.75679
FBgn0002534	FlyBase	31.6148	0.885423	0.349916	0.00173832	0.011007
FBgn0002535	FlyBase	9.28285	0.474135	0.530727	0.0819065	0.238847
FBgn0002542	FlyBase	9.02233	-0.0223579	0.350145	0.909328	0.963939
FBgn0002543	FlyBase	23.1376	0.354041	0.339645	0.14211	0.346405
FBgn0002552	FlyBase	57.0896	-0.82272	0.286171	0.000723717	0.00507391
FBgn0002562	FlyBase	2.8635	3.84219	2.63092	0.001764	0.0110968
FBgn0002563	FlyBase	49.8593	0.744718	0.29549	0.00245398	0.0147962
FBgn0002565	FlyBase	67.0679	3.63641	0.364526	3.28492e-24	1.68976e-22
FBgn0002566	FlyBase	537.913	-0.246245	0.112616	0.0229355	0.0917623
FBgn0002567	FlyBase	273.055	0.672295	0.134154	1.60605e-07	2.27322e-06
FBgn0002570	FlyBase	4.76698	-2.50696	1.23454	0.00242731	0.0146747
FBgn0002576	FlyBase	11.8803	-0.0990842	0.344217	0.636666	0.822801
FBgn0002579	FlyBase	63.1774	0.50797	0.244397	0.0144814	0.0637465
FBgn0002590	FlyBase	72.5942	0.288947	0.215743	0.122569	0.313229
FBgn0002593	FlyBase	44.8198	0.11221	0.245219	0.57839	0.782783
FBgn0002622	FlyBase	79.6195	-0.363602	0.203942	0.0428757	0.148491
FBgn0002626	FlyBase	42.7432	0.115728	0.241012	0.562883	0.774426
FBgn0002638	FlyBase	15.7765	-0.0725019	0.323086	0.731885	0.874609
FBgn0002641	FlyBase	38.7866	0.0763594	0.253735	0.710045	0.863666
FBgn0002643	FlyBase	2130.43	-0.444856	0.0870615	1.71305e-07	2.39084e-06
FBgn0002645	FlyBase	454.699	-0.193963	0.114958	0.0788688	0.232098
FBgn0002673	FlyBase	4.70193	-0.253323	0.461437	0.195328	0.427069
FBgn0002707	FlyBase	50.921	0.395466	0.247077	0.0557063	0.181626
FBgn0002715	FlyBase	5.29515	0.0155925	0.374465	0.932681	0.975272
FBgn0002716	FlyBase	185.999	-0.0554545	0.141229	0.67625	0.845501
FBgn0002719	FlyBase	301.275	0.360321	0.123318	0.00221171	0.0134799
FBgn0002723	FlyBase	189.977	-0.090462	0.144062	0.503544	0.734431
FBgn0002736	FlyBase	9.29565	-0.229946	0.392753	0.296833	0.551516
FBgn0002772	FlyBase	4.71307	-0.159809	0.417619	0.36317	0.614991
FBgn0002773	FlyBase	32.4187	-0.492086	0.313339	0.0406731	0.1423
FBgn0002774	FlyBase	591.642	0.211511	0.108849	0.0440336	0.151641
FBgn0002775	FlyBase	45.4211	-0.0334152	0.235733	0.863643	0.941376
FBgn0002778	FlyBase	38.6925	-0.40748	0.289485	0.0718667	0.216659
FBgn0002780	FlyBase	60.8009	0.313087	0.244293	0.123726	0.315252
FBgn0002781	FlyBase	1157.44	0.265917	0.10001	0.00610974	0.0319395
FBgn0002783	FlyBase	247.472	0.600895	0.138914	5.31807e-06	5.80282e-05
FBgn0002787	FlyBase	83.5157	0.105083	0.191013	0.537852	0.758775
FBgn0002789	FlyBase	4.73059	-0.237216	0.46227	0.196763	0.428358
FBgn0002791	FlyBase	65.6804	-0.0812854	0.203699	0.648436	0.828681
FBgn0002868	FlyBase	19.4519	-0.186698	0.325807	0.401003	0.651394
FBgn0002872	FlyBase	24.5658	0.106105	0.283575	0.620973	0.813677
FBgn0002873	FlyBase	2.26819	0.166632	0.446059	0.240305	NA
FBgn0002878	FlyBase	28.9003	0.107884	0.278737	0.612666	0.808446
FBgn0002887	FlyBase	49.5341	-0.0850214	0.233037	0.662002	0.835578
FBgn0002891	FlyBase	56.0023	0.381134	0.249222	0.0659152	0.204254
FBgn0002901	FlyBase	23.3261	0.0609724	0.2823	0.775297	0.900429
FBgn0002905	FlyBase	6.85677	1.16094	0.940836	0.0127397	0.0575427
FBgn0002906	FlyBase	55.1495	-0.728559	0.298316	0.00298305	0.0175283
FBgn0002914	FlyBase	120.136	-0.413919	0.174789	0.00932391	0.0453696
FBgn0002917	FlyBase	222.355	0.247939	0.142493	0.0643039	0.200994
FBgn0002921	FlyBase	32856.2	-0.687165	0.0890864	3.48731e-15	1.07879e-13
FBgn0002924	FlyBase	5.28225	0.110458	0.390637	0.546005	0.764331
FBgn0002926	FlyBase	2.36938	0.214018	0.481383	0.121766	0.311772
FBgn0002930	FlyBase	37.5528	0.837205	0.322264	0.0016158	0.0103452
FBgn0002932	FlyBase	294.623	0.117229	0.126407	0.332057	0.583595
FBgn0002933	FlyBase	4.71091	-0.109382	0.400948	0.516643	0.743656
FBgn0002936	FlyBase	196.585	-0.70382	0.149277	6.47104e-07	8.41796e-06
FBgn0002937	FlyBase	410.876	1.10013	0.119023	3.44362e-21	1.48323e-19
FBgn0002938	FlyBase	34614.3	0.323687	0.0693101	1.26007e-06	1.55598e-05
FBgn0002939	FlyBase	51.5415	0.467865	0.274446	0.0357118	0.128849
FBgn0002940	FlyBase	35600.1	0.734127	0.0793139	5.30276e-21	2.25167e-19
FBgn0002941	FlyBase	1.88494	0.0284356	0.409272	0.810896	NA
FBgn0002945	FlyBase	135.095	-0.206191	0.169881	0.184059	0.41173
FBgn0002948	FlyBase	43.3477	0.874783	0.300072	0.000592392	0.00423446
FBgn0002973	FlyBase	605.344	-0.0207823	0.101619	0.832287	0.928631
FBgn0002985	FlyBase	1.97646	-0.00672146	0.403355	0.957698	NA
FBgn0002989	FlyBase	13.6023	-0.231489	0.360997	0.308437	0.562029
FBgn0003002	FlyBase	7.32658	-0.303706	0.459085	0.175493	0.399741
FBgn0003008	FlyBase	10.6318	0.0819268	0.344292	0.696361	0.856745
FBgn0003011	FlyBase	7.69927	0.20112	0.40403	0.333236	0.58503
FBgn0003016	FlyBase	838.414	-0.81528	0.102752	4.58684e-16	1.49604e-14
FBgn0003023	FlyBase	6.10016	0.00705195	0.370578	0.970972	0.991175
FBgn0003028	FlyBase	20.956	-0.478975	0.380855	0.0658373	0.204227
FBgn0003041	FlyBase	9.20283	0.199637	0.386165	0.356451	0.609222
FBgn0003042	FlyBase	126.652	0.0553288	0.171725	0.725931	0.87166
FBgn0003044	FlyBase	144.739	0.238046	0.160804	0.109548	0.290728
FBgn0003048	FlyBase	673.787	0.36469	0.103294	0.000265202	0.00208138
FBgn0003053	FlyBase	1836.42	-0.103178	0.0858241	0.219117	0.457761
FBgn0003062	FlyBase	5.27927	0.0605157	0.378503	0.739382	0.879243
FBgn0003068	FlyBase	2330.31	5.58645	0.131349	0	0
FBgn0003071	FlyBase	112.284	0.0971118	0.170464	0.533965	0.756611
FBgn0003074	FlyBase	103.743	0.278225	0.189378	0.101371	0.27511
FBgn0003076	FlyBase	41.266	-0.201432	0.254392	0.327362	0.579416
FBgn0003079	FlyBase	146.559	-0.251829	0.156919	0.0831371	0.240876
FBgn0003082	FlyBase	42.0896	0.189247	0.255194	0.360653	0.612681
FBgn0003089	FlyBase	28.2531	-1.89513	0.408419	2.61175e-07	3.54616e-06
FBgn0003090	FlyBase	18.2215	-0.429377	0.402222	0.096596	0.266409
FBgn0003091	FlyBase	5451.78	-1.06889	0.103116	5.02389e-26	2.86235e-24
FBgn0003093	FlyBase	1272.34	-0.0230899	0.100603	0.803365	0.913579
FBgn0003116	FlyBase	15.6314	0.285186	0.362557	0.229068	0.471116
FBgn0003117	FlyBase	5.23848	0.0647842	0.378728	0.722912	0.870008
FBgn0003118	FlyBase	26.7994	-0.448691	0.340067	0.068882	0.210266
FBgn0003132	FlyBase	2.42062	-0.0621251	0.408031	0.641338	0.825232
FBgn0003134	FlyBase	189.644	-0.559679	0.153646	9.96098e-05	0.000847531
FBgn0003137	FlyBase	340.635	0.429923	0.126856	0.000368829	0.00278307
FBgn0003139	FlyBase	36.4244	0.0797028	0.254828	0.698289	0.857362
FBgn0003141	FlyBase	38.9607	0.0551118	0.240716	0.78304	0.904404
FBgn0003149	FlyBase	10.2014	-0.0778216	0.356138	0.698924	0.857593
FBgn0003159	FlyBase	64.159	-0.00329196	0.21465	0.984457	0.995292
FBgn0003162	FlyBase	37.396	-0.246801	0.267457	0.244381	0.490778
FBgn0003165	FlyBase	5170.57	-0.438658	0.0781441	1.05074e-08	1.74838e-07
FBgn0003169	FlyBase	218.94	-0.052119	0.143336	0.698443	0.857362
FBgn0003174	FlyBase	4.61577	-0.115197	0.396066	0.516367	0.743495
FBgn0003175	FlyBase	1045.17	-0.220276	0.092835	0.0148299	0.0650084
FBgn0003189	FlyBase	27.8004	0.323306	0.337576	0.174126	0.398344
FBgn0003204	FlyBase	215.786	0.308645	0.141545	0.0205276	0.0842632
FBgn0003205	FlyBase	171.733	0.303327	0.154206	0.0343569	0.125266
FBgn0003206	FlyBase	43.3972	0.123193	0.237809	0.53462	0.756825
FBgn0003209	FlyBase	349.411	-0.377779	0.116754	0.000737218	0.00515251
FBgn0003210	FlyBase	207.691	0.0977224	0.139195	0.458236	0.698568
FBgn0003218	FlyBase	9871.77	0.174228	0.0772941	0.0218853	0.0886642
FBgn0003227	FlyBase	13.5753	0.0201092	0.344929	0.923176	0.970569
FBgn0003231	FlyBase	270.335	-0.402362	0.129511	0.00107446	0.0071488
FBgn0003248	FlyBase	30.4103	-0.42559	0.325297	0.0771468	0.228521
FBgn0003249	FlyBase	97.9451	-0.47641	0.195156	0.00643104	0.0333097
FBgn0003250	FlyBase	103.368	-0.870776	0.214204	8.62285e-06	9.14286e-05
FBgn0003255	FlyBase	5.01269	0.0815103	0.384383	0.651575	0.829864
FBgn0003256	FlyBase	958.828	-0.774532	0.132994	1.31356e-09	2.42807e-08
FBgn0003257	FlyBase	6.16184	0.0146441	0.368902	0.938683	0.977685
FBgn0003261	FlyBase	2143.42	-0.311955	0.0847273	0.000166406	0.00135811
FBgn0003268	FlyBase	12.3288	0.517959	0.489092	0.0670961	0.206707
FBgn0003274	FlyBase	69.9041	-0.186535	0.2211	0.324091	0.576238
FBgn0003275	FlyBase	14.8338	0.0716261	0.318347	0.739596	0.879243
FBgn0003277	FlyBase	421.736	0.13026	0.126325	0.280326	0.532324
FBgn0003278	FlyBase	8.7464	-0.204577	0.388623	0.340688	0.592418
FBgn0003279	FlyBase	210.795	0.291509	0.160864	0.049905	0.167504
FBgn0003285	FlyBase	1157.62	0.427132	0.0904919	1.31406e-06	1.62044e-05
FBgn0003292	FlyBase	63.9499	-0.118717	0.207985	0.511434	0.739159
FBgn0003295	FlyBase	50.4444	-1.28028	0.292584	1.18458e-06	1.46882e-05
FBgn0003301	FlyBase	6828.4	1.07147	0.07928	1.88411e-42	1.99539e-40
FBgn0003302	FlyBase	17.6522	-0.253902	0.343249	0.270442	0.521757
FBgn0003308	FlyBase	117.52	-1.53927	0.604249	0.000610386	0.00434707
FBgn0003310	FlyBase	1399.37	0.650202	0.0880083	4.74911e-14	1.33599e-12
FBgn0003312	FlyBase	3.15452	-0.0794092	0.405722	0.586771	0.7892
FBgn0003317	FlyBase	212.816	-0.246375	0.136236	0.0553416	0.180764
FBgn0003319	FlyBase	2.11902	-0.184295	0.464762	0.145299	NA
FBgn0003321	FlyBase	950.295	-0.563547	0.0961484	1.78094e-09	3.21928e-08
FBgn0003326	FlyBase	9.25812	0.0187171	0.344093	0.928503	0.973391
FBgn0003330	FlyBase	47.4107	0.264102	0.244687	0.193694	0.425277
FBgn0003334	FlyBase	207.901	-0.182843	0.141594	0.169562	0.391261
FBgn0003339	FlyBase	13.9265	-0.241835	0.366962	0.290065	0.54388
FBgn0003345	FlyBase	1073.85	-0.432361	0.111692	5.78936e-05	0.000526955
FBgn0003346	FlyBase	12.1728	-0.179701	0.3606	0.40922	0.657955
FBgn0003353	FlyBase	359.068	-0.125053	0.11768	0.268761	0.519728
FBgn0003360	FlyBase	384.739	-0.859652	0.129367	5.92013e-12	1.38784e-10
FBgn0003366	FlyBase	40.3938	0.745428	0.300425	0.00273196	0.0162331
FBgn0003371	FlyBase	8934.96	-0.188001	0.0991398	0.0530543	0.175329
FBgn0003372	FlyBase	24.7819	-0.683796	0.370594	0.0130726	0.0585407
FBgn0003373	FlyBase	3.53217	2.57184	1.67664	0.00511024	0.02753
FBgn0003374	FlyBase	27.2469	-0.74311	0.360022	0.00715085	0.0362863
FBgn0003380	FlyBase	62638.4	-1.25171	0.201525	5.60267e-11	1.19232e-09
FBgn0003386	FlyBase	76.8254	-0.704581	0.221932	0.000368272	0.0027812
FBgn0003388	FlyBase	3.16024	-0.204662	0.451591	0.224355	0.464712
FBgn0003390	FlyBase	9.29981	-0.132266	0.365483	0.520833	0.746898
FBgn0003391	FlyBase	1202.56	-0.0631806	0.0857113	0.451032	0.692838
FBgn0003392	FlyBase	6381.3	-0.362748	0.0839867	1.01628e-05	0.000105276
FBgn0003396	FlyBase	2143.4	-0.414586	0.0949626	7.16719e-06	7.66259e-05
FBgn0003410	FlyBase	171.697	-0.0162771	0.145311	0.90404	0.961504
FBgn0003415	FlyBase	4270.62	-0.119749	0.0889337	0.16859	0.389539
FBgn0003416	FlyBase	70.5932	-0.0136285	0.198922	0.936827	0.977096
FBgn0003423	FlyBase	1104.38	-0.0447642	0.0880256	0.602497	0.802082
FBgn0003429	FlyBase	20631.9	-0.303873	0.102938	0.00242911	0.0146758
FBgn0003430	FlyBase	3.53928	0.107814	0.40471	0.511795	0.739159
FBgn0003435	FlyBase	3116.53	0.0295095	0.110434	0.782982	0.904404
FBgn0003444	FlyBase	81.6996	-0.25875	0.197928	0.139065	0.341329
FBgn0003447	FlyBase	129.754	-0.379364	0.179016	0.0194021	0.0807852
FBgn0003449	FlyBase	14.3959	0.146906	0.331125	0.503799	0.734653
FBgn0003459	FlyBase	51.4676	-1.03564	0.280271	2.79721e-05	0.000268735
FBgn0003460	FlyBase	819.916	-0.0516225	0.09414	0.573313	0.780469
FBgn0003462	FlyBase	72.0706	0.291008	0.214281	0.118047	0.305712
FBgn0003463	FlyBase	78.7085	-0.0347504	0.199657	0.842713	0.932527
FBgn0003464	FlyBase	602.949	0.131498	0.10746	0.206108	0.439872
FBgn0003475	FlyBase	2192.51	0.458484	0.0828905	1.64968e-08	2.68057e-07
FBgn0003479	FlyBase	3.96137	0.110946	0.402748	0.511197	0.739159
FBgn0003480	FlyBase	4.30124	-0.33937	0.546277	0.095813	0.264736
FBgn0003483	FlyBase	1.80201	-0.0274309	0.405852	0.828456	NA
FBgn0003495	FlyBase	18.3148	0.0647115	0.302554	0.764528	0.894159
FBgn0003499	FlyBase	195.725	0.512298	0.164441	0.000772546	0.00535783
FBgn0003502	FlyBase	44.2868	-0.0927752	0.232209	0.632805	0.820834
FBgn0003507	FlyBase	53.7761	-0.269832	0.229876	0.165238	0.384658
FBgn0003512	FlyBase	17.027	0.0988573	0.31746	0.648021	0.828681
FBgn0003513	FlyBase	9.74857	-0.439238	0.498217	0.0936545	0.260611
FBgn0003514	FlyBase	125.147	0.673368	0.185245	7.88409e-05	0.000693769
FBgn0003515	FlyBase	18.0115	-1.25368	0.480151	0.000746435	0.00519675
FBgn0003517	FlyBase	101.174	-0.215852	0.196477	0.214561	0.452337
FBgn0003520	FlyBase	397.89	0.0628465	0.127373	0.605901	0.804106
FBgn0003525	FlyBase	2.81485	0.253276	0.496407	0.126466	0.320034
FBgn0003557	FlyBase	390.299	0.538351	0.127508	1.00115e-05	0.000103948
FBgn0003559	FlyBase	416.933	0.192639	0.1187	0.0907088	0.255016
FBgn0003567	FlyBase	138.225	-0.0482506	0.156078	0.738783	0.878769
FBgn0003575	FlyBase	317.344	-0.83207	0.124011	4.05686e-12	9.71273e-11
FBgn0003598	FlyBase	135.127	0.0312419	0.157447	0.831848	0.928354
FBgn0003607	FlyBase	48.5852	0.674474	0.271124	0.00323081	0.0187154
FBgn0003612	FlyBase	829.314	0.174266	0.0916194	0.0512864	0.171246
FBgn0003638	FlyBase	3341.45	0.115279	0.079674	0.140875	0.344731
FBgn0003651	FlyBase	37.796	-0.0847717	0.245166	0.671818	0.842139
FBgn0003654	FlyBase	371.428	0.0712004	0.120633	0.538941	0.75936
FBgn0003656	FlyBase	610.34	-0.0810854	0.105607	0.427306	0.675309
FBgn0003660	FlyBase	15.5953	-0.310797	0.389745	0.193972	0.425308
FBgn0003676	FlyBase	72.5415	0.963832	0.239032	8.77501e-06	9.28901e-05
FBgn0003687	FlyBase	22.5769	0.427631	0.366489	0.0919335	0.257046
FBgn0003701	FlyBase	2.45045	0.0654971	0.405933	0.642936	0.826164
FBgn0003710	FlyBase	185.983	0.332536	0.153299	0.0196316	0.0815523
FBgn0003714	FlyBase	124.642	-0.112801	0.16336	0.453541	0.694928
FBgn0003716	FlyBase	1081.02	-0.447915	0.112754	3.65235e-05	0.000345
FBgn0003719	FlyBase	3.58241	-0.169931	0.431485	0.305249	0.559435
FBgn0003721	FlyBase	5842.73	-0.0408874	0.0871219	0.631964	0.820324
FBgn0003731	FlyBase	70.3517	-0.118308	0.204701	0.508769	0.737511
FBgn0003741	FlyBase	53.4671	-0.432512	0.266334	0.0460326	0.157143
FBgn0003742	FlyBase	50.894	-0.0376185	0.222786	0.841626	0.932258
FBgn0003744	FlyBase	276.751	0.0400093	0.126541	0.742305	0.880863
FBgn0003748	FlyBase	563.229	-0.829443	0.104812	5.2901e-16	1.71919e-14
FBgn0003751	FlyBase	2.62919	-0.0765485	0.407743	0.589771	0.791579
FBgn0003861	FlyBase	38296.8	1.34589	0.0727074	2.76634e-78	6.73043e-76
FBgn0003862	FlyBase	1781.95	-0.0812121	0.084844	0.327627	0.579537
FBgn0003866	FlyBase	47.6391	-0.0517474	0.233906	0.789863	0.908207
FBgn0003867	FlyBase	21.218	-0.216467	0.320943	0.335499	0.586984
FBgn0003870	FlyBase	1554.51	-0.560041	0.0923542	5.22024e-10	1.00842e-08
FBgn0003882	FlyBase	36.4072	-0.150313	0.268186	0.474449	0.711476
FBgn0003884	FlyBase	3611.87	0.371709	0.11524	0.00078381	0.00541925
FBgn0003885	FlyBase	140.594	0.204171	0.161532	0.171447	0.393817
FBgn0003888	FlyBase	8.27377	0.456163	0.551137	0.0853552	0.244903
FBgn0003889	FlyBase	5.191	-1.21693	1.13057	0.0120572	0.055068
FBgn0003890	FlyBase	234.637	0.139469	0.140102	0.291795	0.545419
FBgn0003891	FlyBase	1473.3	-0.182094	0.0823483	0.0239984	0.0950017
FBgn0003892	FlyBase	5.64239	0.0682013	0.377098	0.712863	0.865317
FBgn0003896	FlyBase	10.3364	-0.182858	0.371529	0.39565	0.645916
FBgn0003941	FlyBase	47.3938	0.13659	0.237313	0.490612	0.725723
FBgn0003942	FlyBase	74.8046	0.133091	0.197739	0.447469	0.691167
FBgn0003943	FlyBase	467.763	-0.729756	0.110327	9.58082e-12	2.19457e-10
FBgn0003944	FlyBase	1.88128	0.03594	0.410459	0.760478	NA
FBgn0003963	FlyBase	217.98	2.24498	0.168555	1.61311e-41	1.6691e-39
FBgn0003964	FlyBase	132.582	0.514177	0.175258	0.00139895	0.00909264
FBgn0003965	FlyBase	5.19461	0.228483	0.437156	0.252881	0.50147
FBgn0003969	FlyBase	307.763	-0.13689	0.131801	0.273573	0.525161
FBgn0003975	FlyBase	2.97667	0.147212	0.426049	0.34941	0.600723
FBgn0003977	FlyBase	116.33	0.0696542	0.179004	0.669059	0.840362
FBgn0003984	FlyBase	25.0605	-0.0329714	0.276572	0.874021	0.944984
FBgn0003996	FlyBase	4850.38	-0.59154	0.0912832	3.33434e-11	7.26773e-10
FBgn0003997	FlyBase	17.9571	-0.613689	0.44645	0.033877	0.123766
FBgn0004034	FlyBase	4.84562	0.407328	0.609363	0.0749107	0.223293
FBgn0004045	FlyBase	24.9845	-5.27607	0.761485	2.9017e-12	7.05975e-11
FBgn0004047	FlyBase	24.2273	-0.575172	0.371033	0.0309605	0.115502
FBgn0004049	FlyBase	496.773	0.433025	0.111725	5.76275e-05	0.000525064
FBgn0004050	FlyBase	63.5199	0.764528	0.256379	0.000604445	0.00431158
FBgn0004055	FlyBase	31.8154	0.211058	0.284097	0.333341	0.58503
FBgn0004057	FlyBase	10.518	0.301509	0.41517	0.202912	0.435842
FBgn0004066	FlyBase	28.2363	0.675726	0.356883	0.0128051	0.0576647
FBgn0004087	FlyBase	1.82685	0.0433079	0.408303	0.732862	NA
FBgn0004101	FlyBase	189.561	-0.348721	0.150155	0.0127664	0.0576345
FBgn0004102	FlyBase	6829.07	-0.579839	0.0938011	2.36092e-10	4.702e-09
FBgn0004103	FlyBase	215.093	0.224587	0.148556	0.105998	0.283988
FBgn0004107	FlyBase	9.53175	0.118022	0.360873	0.569387	0.778737
FBgn0004108	FlyBase	25.4895	-0.17907	0.298885	0.41326	0.662305
FBgn0004117	FlyBase	16.5305	0.710879	0.499789	0.0247062	0.0973327
FBgn0004118	FlyBase	26.2757	-0.061898	0.275721	0.767443	0.895698
FBgn0004132	FlyBase	15.5821	0.059065	0.315151	0.78373	0.904712
FBgn0004133	FlyBase	148.866	-0.217163	0.165147	0.152098	0.364339
FBgn0004143	FlyBase	2.30229	-0.197687	0.465116	0.167224	0.388013
FBgn0004167	FlyBase	13651.7	0.207814	0.0712816	0.00308659	0.0179958
FBgn0004168	FlyBase	33.4172	-0.292755	0.287498	0.185094	0.41335
FBgn0004169	FlyBase	15.1387	-1.20641	0.516344	0.00162347	0.0103722
FBgn0004177	FlyBase	243.886	0.0481835	0.136213	0.70979	0.863666
FBgn0004179	FlyBase	1157.99	0.417406	0.09329	4.36785e-06	4.86626e-05
FBgn0004197	FlyBase	5.9179	-0.103351	0.381629	0.582136	0.785901
FBgn0004198	FlyBase	150.38	-0.278402	0.167529	0.0695736	0.21166
FBgn0004227	FlyBase	952.43	-0.165975	0.10543	0.103459	0.279261
FBgn0004237	FlyBase	227.978	-0.475801	0.140902	0.000342432	0.00261235
FBgn0004240	FlyBase	6.06972	-0.307009	0.483398	0.15242	0.364819
FBgn0004242	FlyBase	14000.8	-0.928244	0.097156	2.2166e-22	1.03388e-20
FBgn0004244	FlyBase	335.989	-0.611268	0.151481	1.78096e-05	0.000176465
FBgn0004359	FlyBase	19.3304	0.0903596	0.300983	0.67657	0.845782
FBgn0004360	FlyBase	2.03243	-0.0564013	0.409381	0.659227	NA
FBgn0004362	FlyBase	137.022	0.255138	0.169555	0.100393	0.27328
FBgn0004363	FlyBase	308.316	-0.560911	0.12617	3.32905e-06	3.80789e-05
FBgn0004364	FlyBase	375.296	0.446366	0.129015	0.000278979	0.00217812
FBgn0004367	FlyBase	44.2936	0.0732143	0.245174	0.71678	0.867266
FBgn0004368	FlyBase	2487.68	-1.01823	0.0832771	3.45674e-35	2.82887e-33
FBgn0004369	FlyBase	1184.18	0.188647	0.103664	0.060312	0.192012
FBgn0004370	FlyBase	346.042	-0.708776	0.120592	1.11943e-09	2.09503e-08
FBgn0004373	FlyBase	2499.31	0.0305119	0.0817623	0.705619	0.861637
FBgn0004374	FlyBase	2.58168	0.0995004	0.422411	0.425004	0.673415
FBgn0004380	FlyBase	57.0505	0.515657	0.24731	0.0139662	0.061933
FBgn0004381	FlyBase	105.298	0.159147	0.176148	0.320571	0.573257
FBgn0004387	FlyBase	610.349	-1.4759	0.105825	3.00787e-45	3.42745e-43
FBgn0004390	FlyBase	533.357	0.665562	0.112603	1.03516e-09	1.94947e-08
FBgn0004391	FlyBase	71.0358	0.488395	0.226874	0.0130251	0.0583923
FBgn0004394	FlyBase	2.18767	-0.0404142	0.406803	0.751513	NA
FBgn0004395	FlyBase	698.082	-1.04165	0.120379	7.37643e-19	2.81367e-17
FBgn0004396	FlyBase	576.563	0.0470002	0.133676	0.712185	0.864749
FBgn0004397	FlyBase	2373.11	0.756097	0.11351	6.72657e-12	1.56467e-10
FBgn0004400	FlyBase	28.5312	0.250359	0.306821	0.267501	0.517748
FBgn0004401	FlyBase	585.631	-0.162714	0.101413	0.0978446	0.268782
FBgn0004403	FlyBase	65.4547	-0.140784	0.215453	0.448115	0.69169
FBgn0004404	FlyBase	33.7414	-0.0520948	0.261509	0.79934	0.91165
FBgn0004406	FlyBase	8.95967	-0.345358	0.462479	0.148082	0.356332
FBgn0004419	FlyBase	86.8902	-0.223533	0.205626	0.213727	0.451271
FBgn0004425	FlyBase	20.3312	-0.0867785	0.309443	0.685042	0.850469
FBgn0004427	FlyBase	4.92999	-0.0299652	0.381439	0.859932	0.940113
FBgn0004428	FlyBase	6.51547	-0.0734841	0.370877	0.698544	0.857362
FBgn0004430	FlyBase	3.45511	-0.0297456	0.391735	0.847793	0.934586
FBgn0004432	FlyBase	50.3145	0.245128	0.249733	0.231809	0.474367
FBgn0004435	FlyBase	1725.16	0.403841	0.108363	0.000111522	0.000938242
FBgn0004436	FlyBase	412.11	-0.245962	0.136653	0.0564224	0.183429
FBgn0004449	FlyBase	1012.67	-1.3751	0.101376	6.98405e-43	7.48458e-41
FBgn0004456	FlyBase	41.5236	-1.00765	0.308144	0.000139834	0.00115697
FBgn0004463	FlyBase	36.5325	-0.197101	0.262922	0.346155	0.597332
FBgn0004465	FlyBase	24.0072	0.0222523	0.283419	0.918049	0.967871
FBgn0004507	FlyBase	89.5169	-0.162444	0.198081	0.352972	0.604768
FBgn0004509	FlyBase	438.172	-0.331428	0.117862	0.00332137	0.0191455
FBgn0004510	FlyBase	40.7346	0.0985495	0.246933	0.62637	0.817201
FBgn0004511	FlyBase	16.5056	1.23447	0.530075	0.00173872	0.011007
FBgn0004512	FlyBase	17.6087	-0.0127709	0.303832	0.950515	0.982381
FBgn0004513	FlyBase	10.1743	0.151553	0.36304	0.477364	0.713645
FBgn0004514	FlyBase	5.34561	0.116676	0.396998	0.513101	0.740102
FBgn0004516	FlyBase	79.4442	0.330386	0.208646	0.0708111	0.214699
FBgn0004556	FlyBase	5.48527	0.0859881	0.38245	0.639873	0.824408
FBgn0004567	FlyBase	5.63178	0.536177	0.707643	0.0532283	0.17571
FBgn0004569	FlyBase	8.69826	-0.517118	0.563432	0.0648441	0.202122
FBgn0004573	FlyBase	38.296	0.715094	0.313292	0.00488144	0.0265515
FBgn0004574	FlyBase	175.908	0.920999	0.157969	1.0073e-09	1.90099e-08
FBgn0004575	FlyBase	10791.2	-0.584336	0.0835256	1.0093e-12	2.58852e-11
FBgn0004580	FlyBase	54.2528	-0.0486979	0.227612	0.799201	0.911607
FBgn0004583	FlyBase	22.0766	-0.264117	0.323233	0.248955	0.496548
FBgn0004584	FlyBase	3.23171	0.0387359	0.397626	0.794513	0.909891
FBgn0004587	FlyBase	5106.53	-0.0283863	0.0828338	0.726761	0.871715
FBgn0004595	FlyBase	724.715	-0.226776	0.118006	0.0449726	0.154305
FBgn0004597	FlyBase	18.6313	0.164503	0.319189	0.458589	0.698706
FBgn0004598	FlyBase	566.346	-1.02823	0.104778	1.51362e-23	7.56976e-22
FBgn0004606	FlyBase	57.9518	-0.202012	0.223917	0.289594	0.54345
FBgn0004607	FlyBase	1542.25	-0.346144	0.0976893	0.0002616	0.0020567
FBgn0004611	FlyBase	576.654	0.546629	0.106632	1.20437e-07	1.73468e-06
FBgn0004618	FlyBase	3902.58	0.549344	0.0881446	1.90278e-10	3.84054e-09
FBgn0004619	FlyBase	12.7869	-0.100008	0.33718	0.636405	0.822765
FBgn0004622	FlyBase	11.5581	0.0332625	0.332434	0.875144	0.945482
FBgn0004623	FlyBase	3888.51	0.358217	0.0779687	2.8539e-06	3.28526e-05
FBgn0004629	FlyBase	47.8519	0.664667	0.281945	0.00464988	0.0254767
FBgn0004635	FlyBase	49.2921	0.084141	0.226092	0.662242	0.835764
FBgn0004636	FlyBase	108.187	0.0828058	0.212325	0.654011	0.830499
FBgn0004638	FlyBase	304.911	0.07374	0.132643	0.565849	0.776644
FBgn0004643	FlyBase	31.8785	0.0782789	0.270159	0.709876	0.863666
FBgn0004644	FlyBase	1.97121	0.178078	0.457591	0.182205	NA
FBgn0004646	FlyBase	38.7655	-0.0668	0.250964	0.740455	0.879479
FBgn0004647	FlyBase	40.6371	0.0440325	0.241285	0.826171	0.925878
FBgn0004648	FlyBase	566.504	0.423424	0.104057	2.62058e-05	0.000252561
FBgn0004650	FlyBase	33.2602	-0.732428	0.340597	0.00604187	0.0316399
FBgn0004652	FlyBase	6635.09	-0.952764	0.105216	2.28857e-20	9.45033e-19
FBgn0004654	FlyBase	31.1737	0.256604	0.295502	0.250979	0.499088
FBgn0004655	FlyBase	409.365	0.112113	0.11467	0.310139	0.563331
FBgn0004656	FlyBase	2717.89	-0.14095	0.0809626	0.0759799	0.225882
FBgn0004657	FlyBase	563.323	0.0961885	0.103166	0.336777	0.58833
FBgn0004666	FlyBase	6.20353	0.0213041	0.375311	0.907119	0.96281
FBgn0004687	FlyBase	232.446	0.261468	0.15304	0.0662256	0.205008
FBgn0004698	FlyBase	303.445	-0.226824	0.127026	0.0605494	0.192467
FBgn0004779	FlyBase	1.94332	0.0933679	0.421681	0.441006	NA
FBgn0004784	FlyBase	5441.56	-0.997639	0.0840517	2.65163e-33	2.04017e-31
FBgn0004795	FlyBase	4766.88	0.0399076	0.0824669	0.620771	0.81363
FBgn0004797	FlyBase	8.85026	-0.040376	0.350009	0.839187	0.931491
FBgn0004811	FlyBase	56.1129	-0.0892755	0.223002	0.638163	0.823619
FBgn0004828	FlyBase	366.606	-0.0476361	0.115106	0.667186	0.838828
FBgn0004832	FlyBase	10.2344	-0.123174	0.362481	0.547688	0.76486
FBgn0004837	FlyBase	38.5547	0.316702	0.273019	0.145169	0.351766
FBgn0004838	FlyBase	1393.27	-0.0853687	0.128387	0.483981	0.719419
FBgn0004839	FlyBase	4.80326	-0.0321594	0.380778	0.851329	0.936414
FBgn0004841	FlyBase	4.87763	0.00454465	0.379499	0.980795	0.993263
FBgn0004842	FlyBase	1.71653	0.022854	0.410753	0.840637	NA
FBgn0004852	FlyBase	70.2107	-0.601383	0.236719	0.0033452	0.0192665
FBgn0004854	FlyBase	53.1773	-0.373573	0.24573	0.0680938	0.208781
FBgn0004855	FlyBase	13.2983	-0.16075	0.342099	0.462209	0.702009
FBgn0004856	FlyBase	99.3316	0.510498	0.196103	0.00376537	0.0213047
FBgn0004858	FlyBase	51.0029	-0.576473	0.259136	0.00805584	0.0402211
FBgn0004859	FlyBase	34.5915	-0.57805	0.328806	0.0214239	0.0873452
FBgn0004860	FlyBase	252.381	0.0320636	0.131835	0.799012	0.911607
FBgn0004861	FlyBase	254.954	-0.153855	0.12832	0.207221	0.441621
FBgn0004863	FlyBase	1.71982	0.213038	0.485936	0.0835666	NA
FBgn0004864	FlyBase	261.573	0.228316	0.145316	0.0941929	0.261381
FBgn0004865	FlyBase	29.8533	-0.224368	0.293426	0.308036	0.561802
FBgn0004867	FlyBase	64.721	0.0182401	0.205068	0.920455	0.969229
FBgn0004868	FlyBase	160.207	0.430986	0.158329	0.00337887	0.0194355
FBgn0004870	FlyBase	47.3451	-1.10922	0.727826	0.00763906	0.0384172
FBgn0004872	FlyBase	6.99791	-2.11122	0.867223	0.000862538	0.00589117
FBgn0004875	FlyBase	1204.67	0.0439196	0.104068	0.66302	0.836273
FBgn0004876	FlyBase	7385.88	-0.514604	0.0787429	2.82417e-11	6.20078e-10
FBgn0004880	FlyBase	1446.08	-0.609954	0.116089	5.00506e-08	7.7018e-07
FBgn0004882	FlyBase	47.0317	0.0327753	0.24026	0.870252	0.943342
FBgn0004885	FlyBase	58.297	0.204482	0.231828	0.296077	0.551198
FBgn0004888	FlyBase	94.3201	0.471827	0.198119	0.00772097	0.0387426
FBgn0004889	FlyBase	1610.04	1.56243	0.104554	1.64254e-51	2.27479e-49
FBgn0004893	FlyBase	21.1633	0.473993	0.38648	0.0714435	0.215962
FBgn0004896	FlyBase	5.00589	-0.067939	0.382568	0.701183	0.859187
FBgn0004901	FlyBase	3.62607	-0.160452	0.425653	0.333393	0.58503
FBgn0004903	FlyBase	542.262	-0.290729	0.112821	0.00732404	0.0370399
FBgn0004907	FlyBase	1659.07	0.369493	0.103951	0.000239179	0.00189366
FBgn0004908	FlyBase	15.4898	0.097601	0.32634	0.65124	0.829672
FBgn0004910	FlyBase	37.4383	-1.34644	0.329563	4.08881e-06	4.60387e-05
FBgn0004913	FlyBase	51.9978	-0.243441	0.232516	0.213394	0.450903
FBgn0004914	FlyBase	213.482	-0.762075	0.15377	1.6771e-07	2.3516e-06
FBgn0004915	FlyBase	31.8604	0.260205	0.289538	0.240377	0.485391
FBgn0004919	FlyBase	8586.84	2.96559	0.0811324	8.23633e-294	1.23572e-290
FBgn0004921	FlyBase	837.691	-0.106501	0.120324	0.355144	0.607565
FBgn0004924	FlyBase	484.335	-0.0124812	0.110166	0.905737	0.962336
FBgn0004926	FlyBase	110.064	0.693436	0.202688	0.000164724	0.00134682
FBgn0004957	FlyBase	64.2824	-0.113083	0.228281	0.556853	0.770251
FBgn0005198	FlyBase	230.303	-0.0393967	0.139791	0.764534	0.894159
FBgn0005278	FlyBase	688.799	-0.0871181	0.111725	0.41835	0.6669
FBgn0005322	FlyBase	12.9449	0.209926	0.368167	0.348536	0.599652
FBgn0005355	FlyBase	120.23	-1.23748	0.184875	2.51756e-12	6.20906e-11
FBgn0005386	FlyBase	367.335	-0.273846	0.121209	0.0179952	0.075946
FBgn0005390	FlyBase	4.99346	-0.382602	0.573606	0.0860274	0.246098
FBgn0005391	FlyBase	5.62952	-1.85623	1.04939	0.00375139	0.0212657
FBgn0005411	FlyBase	58.5101	0.39342	0.247814	0.0569654	0.184329
FBgn0005427	FlyBase	663.539	-0.662505	0.114017	1.87367e-09	3.38012e-08
FBgn0005533	FlyBase	29.6566	0.120348	0.274113	0.570804	0.779335
FBgn0005536	FlyBase	1817.68	0.133428	0.0919026	0.136902	0.338198
FBgn0005558	FlyBase	200.674	0.238146	0.149579	0.0886252	0.250806
FBgn0005561	FlyBase	34.7334	-0.0957138	0.261598	0.642252	0.826053
FBgn0005564	FlyBase	650.54	0.349239	0.104325	0.000538799	0.00390521
FBgn0005585	FlyBase	215.37	0.00101188	0.13427	0.994657	0.997991
FBgn0005586	FlyBase	1034.56	0.344557	0.098141	0.000301337	0.00233244
FBgn0005590	FlyBase	2.45391	-0.288492	0.538416	0.0721976	0.217584
FBgn0005593	FlyBase	86.8738	-0.0172908	0.188336	0.918162	0.967871
FBgn0005596	FlyBase	88.0181	0.0334608	0.185774	0.841047	0.932058
FBgn0005612	FlyBase	62.9166	0.0760713	0.230089	0.69569	0.856582
FBgn0005613	FlyBase	4.64896	0.0974307	0.391262	0.583817	0.787226
FBgn0005614	FlyBase	39055.8	0.637796	0.0848942	1.79259e-14	5.23925e-13
FBgn0005616	FlyBase	132.447	0.0824821	0.161301	0.581373	0.785499
FBgn0005617	FlyBase	181.026	-0.626249	0.149802	9.15996e-06	9.61048e-05
FBgn0005619	FlyBase	1466.32	0.387156	0.0876638	6.15708e-06	6.62991e-05
FBgn0005624	FlyBase	209.136	-0.922831	0.161035	1.68299e-09	3.06685e-08
FBgn0005626	FlyBase	236.544	1.87894	0.166183	1.13673e-30	7.87139e-29
FBgn0005631	FlyBase	550.653	0.00974129	0.101933	0.9224	0.970346
FBgn0005632	FlyBase	4962.13	-0.0728491	0.0746803	0.323919	0.576238
FBgn0005636	FlyBase	7.62683	0.0988282	0.367595	0.620342	0.813224
FBgn0005640	FlyBase	3816.23	-0.410186	0.10817	8.485e-05	0.000738704
FBgn0005642	FlyBase	91.3452	0.109528	0.181654	0.505778	0.735616
FBgn0005648	FlyBase	156.111	0.00188625	0.149169	0.990059	0.997483
FBgn0005649	FlyBase	740.345	0.0564319	0.107234	0.586336	0.788964
FBgn0005658	FlyBase	15.6706	0.0287403	0.314092	0.894264	0.956037
FBgn0005659	FlyBase	38.1177	-0.150481	0.259554	0.466894	0.705316
FBgn0005660	FlyBase	21.0333	0.142896	0.306719	0.515324	0.742112
FBgn0005664	FlyBase	6.78723	0.132325	0.382475	0.502333	0.733496
FBgn0005666	FlyBase	78.4677	-0.483231	0.209979	0.00902949	0.044248
FBgn0005671	FlyBase	473.808	0.264559	0.110417	0.012937	0.0581713
FBgn0005672	FlyBase	250.725	-0.226059	0.139667	0.0854283	0.244903
FBgn0005674	FlyBase	89.8635	0.993018	0.218253	8.08109e-07	1.03186e-05
FBgn0005677	FlyBase	32.2246	-0.122055	0.264223	0.556752	0.770251
FBgn0005683	FlyBase	2.08485	-0.0370174	0.40578	0.775416	NA
FBgn0005694	FlyBase	226.257	-0.0153459	0.145948	0.909806	0.964105
FBgn0005695	FlyBase	47.5539	-0.0220864	0.228254	0.907407	0.96281
FBgn0005696	FlyBase	2.15709	-0.0409071	0.406161	0.752164	NA
FBgn0005771	FlyBase	32.8504	-0.10932	0.257467	0.594266	0.795122
FBgn0005775	FlyBase	57.2425	-0.0763914	0.215704	0.68016	0.848034
FBgn0005777	FlyBase	375.971	-0.0276878	0.11812	0.806316	0.915316
FBgn0005779	FlyBase	4.90958	-0.215931	0.443731	0.242725	0.488379
FBgn0008635	FlyBase	194.265	0.669255	0.155902	5.13404e-06	5.62931e-05
FBgn0008636	FlyBase	3.93803	0.104503	0.40106	0.534241	0.756767
FBgn0008646	FlyBase	1.74506	-0.0251802	0.407486	0.836836	NA
FBgn0008651	FlyBase	2.0405	0.0161548	0.404883	0.900885	NA
FBgn0010014	FlyBase	118.274	0.412801	0.177377	0.0106741	0.0501503
FBgn0010019	FlyBase	44.015	-3.2741	0.370554	1.04659e-19	4.18729e-18
FBgn0010038	FlyBase	2.16755	0.146961	0.437149	0.285685	NA
FBgn0010039	FlyBase	1.64884	0.0707088	0.415199	0.562295	NA
FBgn0010051	FlyBase	795.76	0.394387	0.107309	0.000141531	0.00116886
FBgn0010052	FlyBase	2.45855	0.00433056	0.40072	0.97607	0.991519
FBgn0010053	FlyBase	16.2061	0.0994538	0.317527	0.647006	0.827883
FBgn0010078	FlyBase	37.7032	-0.010038	0.258081	0.959468	0.986553
FBgn0010100	FlyBase	175.075	-0.0376501	0.159547	0.799441	0.91165
FBgn0010105	FlyBase	15.4633	-0.0464588	0.313725	0.825859	0.925826
FBgn0010113	FlyBase	461.681	-1.98569	0.13019	1.03075e-53	1.49658e-51
FBgn0010114	FlyBase	881.58	-0.106297	0.0989117	0.268596	0.519644
FBgn0010173	FlyBase	34.5757	0.143358	0.270965	0.499248	0.73184
FBgn0010194	FlyBase	31.8982	-1.22322	0.350835	4.79151e-05	0.000441035
FBgn0010197	FlyBase	1.68155	-0.0236423	0.412285	0.826848	NA
FBgn0010198	FlyBase	79.2902	-0.0262652	0.190498	0.877101	0.94672
FBgn0010213	FlyBase	22.5326	-0.317456	0.331966	0.177204	0.402115
FBgn0010215	FlyBase	1005.69	-0.0608297	0.11928	0.594224	0.795122
FBgn0010217	FlyBase	473.911	-0.41442	0.113683	0.000148409	0.00122007
FBgn0010220	FlyBase	29.9424	-0.413378	0.31281	0.0795629	0.233831
FBgn0010222	FlyBase	56.1625	-0.0215437	0.215269	0.906777	0.96281
FBgn0010223	FlyBase	2.22366	-0.0093175	0.404118	0.941168	NA
FBgn0010225	FlyBase	297.531	0.247156	0.128106	0.0426004	0.147723
FBgn0010226	FlyBase	145.884	-1.80453	0.176804	1.59428e-25	8.80472e-24
FBgn0010228	FlyBase	109.867	0.118476	0.180604	0.468572	0.706428
FBgn0010235	FlyBase	208.154	0.2086	0.142594	0.119987	0.308695
FBgn0010238	FlyBase	251.479	0.153313	0.13557	0.232735	0.475389
FBgn0010240	FlyBase	13.0481	-0.881958	0.562832	0.0122561	0.0557781
FBgn0010241	FlyBase	1.83903	0.0821221	0.419866	0.483352	NA
FBgn0010246	FlyBase	7.97405	-0.0440771	0.353976	0.823241	0.924589
FBgn0010247	FlyBase	1238.18	0.0181727	0.119354	0.875217	0.945482
FBgn0010263	FlyBase	2869.15	-0.0924891	0.0928583	0.307998	0.561802
FBgn0010265	FlyBase	35.9671	0.136015	0.269529	0.519792	0.746279
FBgn0010269	FlyBase	61.3187	0.769449	0.254103	0.00051639	0.00375907
FBgn0010278	FlyBase	18.0776	-0.0108277	0.303163	0.957772	0.986145
FBgn0010280	FlyBase	1119.56	0.0504914	0.0911994	0.572285	0.779971
FBgn0010282	FlyBase	47.5511	0.146042	0.238651	0.462777	0.702397
FBgn0010288	FlyBase	13.5046	0.0619979	0.335488	0.768475	0.896438
FBgn0010292	FlyBase	8.17464	0.133165	0.37729	0.507367	0.73684
FBgn0010294	FlyBase	2.69872	-0.0730695	0.403833	0.619805	0.812981
FBgn0010300	FlyBase	1137.06	-0.815888	0.112997	1.10726e-13	3.02047e-12
FBgn0010303	FlyBase	802.553	-0.278499	0.0972538	0.00318094	0.0184741
FBgn0010309	FlyBase	93.0139	-0.148481	0.182411	0.366644	0.617979
FBgn0010313	FlyBase	3642.09	0.429315	0.119565	0.000178549	0.00145063
FBgn0010314	FlyBase	208.262	2.25885	0.168708	6.24916e-42	6.54127e-40
FBgn0010315	FlyBase	7.03361	-0.114033	0.387813	0.536898	0.758248
FBgn0010316	FlyBase	5.36669	0.0310857	0.376481	0.864811	0.941527
FBgn0010328	FlyBase	370.651	-0.0472056	0.115508	0.671282	0.841884
FBgn0010329	FlyBase	14.6473	0.369435	0.40439	0.141994	0.346331
FBgn0010333	FlyBase	61.0965	0.245108	0.220523	0.19595	0.427671
FBgn0010339	FlyBase	19.8108	0.0951161	0.303004	0.660292	0.834217
FBgn0010340	FlyBase	9.86163	0.00568699	0.349542	0.979004	0.992454
FBgn0010341	FlyBase	138.16	0.767515	0.186785	8.93159e-06	9.41478e-05
FBgn0010342	FlyBase	19.8185	-0.0645493	0.29441	0.761311	0.892673
FBgn0010348	FlyBase	357.343	0.600517	0.145853	1.31721e-05	0.000133381
FBgn0010350	FlyBase	3692.93	-0.162051	0.079639	0.0382933	0.135875
FBgn0010352	FlyBase	2890.73	-1.82183	0.0793895	1.24142e-117	6.57369e-115
FBgn0010355	FlyBase	837.355	0.67368	0.0978945	1.82919e-12	4.58673e-11
FBgn0010356	FlyBase	27.1239	-0.279348	0.29971	0.213315	0.450903
FBgn0010379	FlyBase	357.906	-0.0112478	0.134374	0.928582	0.973391
FBgn0010380	FlyBase	143.286	0.592052	0.179062	0.000321438	0.00247104
FBgn0010382	FlyBase	8.92291	-0.293338	0.426978	0.201066	0.433428
FBgn0010383	FlyBase	6.75153	-0.000722599	0.373671	0.99486	0.997991
FBgn0010387	FlyBase	7.9395	0.236532	0.410159	0.277852	0.530032
FBgn0010388	FlyBase	9.82743	-0.975489	0.752539	0.0135783	0.060451
FBgn0010389	FlyBase	10.8296	0.121578	0.349252	0.567453	0.777517
FBgn0010391	FlyBase	80.2743	0.594893	0.22689	0.00275214	0.0163206
FBgn0010395	FlyBase	3.89177	0.125173	0.41542	0.427877	0.67539
FBgn0010397	FlyBase	204.698	-0.685257	0.171615	1.7819e-05	0.000176465
FBgn0010398	FlyBase	50.5093	-0.626805	0.285973	0.00746638	0.0376751
FBgn0010399	FlyBase	24.4636	-0.0636543	0.294555	0.764517	0.894159
FBgn0010401	FlyBase	17.769	-0.707784	0.478928	0.0217743	0.0883335
FBgn0010406	FlyBase	50.3968	-0.0640708	0.231591	0.740209	0.87942
FBgn0010407	FlyBase	5.60533	-0.213528	0.43738	0.257642	0.506065
FBgn0010408	FlyBase	103.661	-0.0317764	0.183787	0.846772	0.934235
FBgn0010409	FlyBase	47.0545	0.125741	0.243709	0.532397	0.755615
FBgn0010411	FlyBase	76.0068	0.0917178	0.201123	0.606079	0.804106
FBgn0010412	FlyBase	75.9035	-0.0279893	0.193134	0.869982	0.943342
FBgn0010414	FlyBase	7.88342	0.00732438	0.362205	0.971212	0.991175
FBgn0010415	FlyBase	842.226	-0.59195	0.13696	5.38926e-06	5.87338e-05
FBgn0010416	FlyBase	42.6427	0.670789	0.290545	0.00517084	0.027823
FBgn0010417	FlyBase	42.1745	0.0253625	0.251089	0.902026	0.960761
FBgn0010421	FlyBase	14.3638	0.0130162	0.323086	0.952527	0.983682
FBgn0010422	FlyBase	28.1792	0.0103703	0.278553	0.962395	0.986882
FBgn0010431	FlyBase	9.42186	-1.0962	0.703533	0.00836421	0.0416222
FBgn0010434	FlyBase	479.88	0.51021	0.113491	3.08932e-06	3.5472e-05
FBgn0010435	FlyBase	106.557	0.442048	0.20588	0.0151713	0.0662973
FBgn0010438	FlyBase	2.72559	0.0550029	0.401443	0.707897	0.8631
FBgn0010441	FlyBase	10.2221	-0.177066	0.376782	0.403988	0.653086
FBgn0010452	FlyBase	16.1245	0.22655	0.343235	0.321834	0.57449
FBgn0010453	FlyBase	3.37194	0.133789	0.415854	0.410761	0.659791
FBgn0010470	FlyBase	24.8384	0.0817838	0.286859	0.703107	0.860086
FBgn0010473	FlyBase	326.75	-0.318981	0.12355	0.00674235	0.0346826
FBgn0010482	FlyBase	31.0507	0.510246	0.371167	0.051469	0.171635
FBgn0010488	FlyBase	1160.51	0.432616	0.0887016	5.95683e-07	7.80544e-06
FBgn0010501	FlyBase	6.61076	0.0838463	0.37262	0.663564	0.83656
FBgn0010504	FlyBase	347.969	0.642526	0.125929	1.07761e-07	1.56714e-06
FBgn0010516	FlyBase	61.8541	-0.182173	0.216785	0.328364	0.580049
FBgn0010520	FlyBase	6.49823	0.213192	0.417365	0.298345	0.552348
FBgn0010531	FlyBase	11.6525	-0.0215045	0.340214	0.914614	0.966204
FBgn0010548	FlyBase	302.135	-0.0562786	0.119818	0.62361	0.81512
FBgn0010551	FlyBase	72.8959	0.320698	0.216925	0.0877224	0.249166
FBgn0010583	FlyBase	675.482	-0.948952	0.109495	7.57716e-19	2.87804e-17
FBgn0010590	FlyBase	19.6498	0.36556	0.369314	0.140189	0.343677
FBgn0010591	FlyBase	20.9085	0.45068	0.388136	0.0830577	0.240734
FBgn0010602	FlyBase	63.0032	-0.3676	0.232962	0.0629904	0.198174
FBgn0010607	FlyBase	13.2078	-0.229045	0.361456	0.312179	0.565072
FBgn0010611	FlyBase	106.856	-0.207489	0.180341	0.202808	0.435722
FBgn0010612	FlyBase	28.0406	-0.310975	0.304549	0.171411	0.393817
FBgn0010620	FlyBase	15.0327	0.0577038	0.320148	0.788171	0.907188
FBgn0010621	FlyBase	87.792	1.33783	0.221729	1.77648e-10	3.60176e-09
FBgn0010622	FlyBase	41.2546	-0.18962	0.248348	0.35006	0.601497
FBgn0010638	FlyBase	28.4013	0.825593	0.364612	0.00389682	0.0219657
FBgn0010651	FlyBase	13.9313	0.0311781	0.31996	0.88472	0.951437
FBgn0010660	FlyBase	101.862	-0.289664	0.190785	0.0890865	0.251871
FBgn0010741	FlyBase	23.7076	0.313847	0.327283	0.181736	0.408282
FBgn0010747	FlyBase	44.8222	0.24809	0.263009	0.23963	0.484427
FBgn0010750	FlyBase	25.9329	-0.0993196	0.281204	0.63925	0.824303
FBgn0010762	FlyBase	607.575	-0.138354	0.105432	0.174656	0.398775
FBgn0010768	FlyBase	66.7132	0.0674433	0.212845	0.715986	0.866701
FBgn0010770	FlyBase	7.52436	0.319822	0.460169	0.168349	0.389082
FBgn0010772	FlyBase	1477.03	-0.227234	0.0939694	0.0129107	0.058111
FBgn0010774	FlyBase	274.07	0.59417	0.13557	4.17543e-06	4.68084e-05
FBgn0010786	FlyBase	39.1478	-1.07662	0.315659	7.65125e-05	0.000675923
FBgn0010803	FlyBase	90.504	-0.216213	0.186103	0.195121	0.427054
FBgn0010808	FlyBase	74.5559	1.16131	0.235073	9.69762e-08	1.42877e-06
FBgn0010812	FlyBase	39.3296	0.117481	0.253765	0.567317	0.777517
FBgn0010825	FlyBase	5222.87	0.245533	0.0770942	0.00118729	0.0078473
FBgn0010830	FlyBase	199.917	0.115322	0.141235	0.387147	0.637595
FBgn0010877	FlyBase	287.005	0.0905899	0.133879	0.476601	0.713302
FBgn0010894	FlyBase	37.3823	-0.0724194	0.261344	0.724874	0.870971
FBgn0010905	FlyBase	3288.11	0.246862	0.0762307	0.000986519	0.00665716
FBgn0010909	FlyBase	1220.87	0.312312	0.0947641	0.000706265	0.00497091
FBgn0010926	FlyBase	21.1841	-0.119913	0.300187	0.578522	0.782783
FBgn0011016	FlyBase	40.5366	0.684407	0.316891	0.00705056	0.0359599
FBgn0011020	FlyBase	11.6514	-0.518942	0.494819	0.0645675	0.201608
FBgn0011202	FlyBase	391.945	-0.241304	0.121813	0.0379608	0.134962
FBgn0011204	FlyBase	209.503	-0.0722342	0.150904	0.607394	0.805029
FBgn0011205	FlyBase	134.313	-0.103555	0.16794	0.500853	0.732642
FBgn0011206	FlyBase	891.265	0.0293513	0.11823	0.796224	0.910519
FBgn0011207	FlyBase	279.109	-0.0462845	0.134503	0.713191	0.865354
FBgn0011211	FlyBase	369.936	0.230766	0.130276	0.0622899	0.196473
FBgn0011217	FlyBase	530.91	0.0465187	0.148864	0.739893	0.879392
FBgn0011224	FlyBase	614.766	-0.431352	0.117181	0.000123859	0.00103194
FBgn0011225	FlyBase	2001.6	-0.13981	0.0797502	0.0741111	0.221865
FBgn0011227	FlyBase	6.07536	-0.447619	0.596548	0.0755953	0.224962
FBgn0011230	FlyBase	3151.74	0.219778	0.082988	0.00687262	0.035232
FBgn0011232	FlyBase	85.4835	-0.0685934	0.196809	0.693297	0.855996
FBgn0011236	FlyBase	14.5225	-0.0192837	0.32063	0.925668	0.972071
FBgn0011259	FlyBase	1223.59	-0.183455	0.11163	0.0877641	0.249166
FBgn0011260	FlyBase	26.9409	-0.224229	0.29001	0.30613	0.560186
FBgn0011272	FlyBase	86.5061	0.562935	0.214132	0.00301979	0.017675
FBgn0011274	FlyBase	156.105	-0.680952	0.166457	1.19352e-05	0.000121815
FBgn0011276	FlyBase	2.36533	0.179415	0.451241	0.219755	0.458243
FBgn0011279	FlyBase	75.471	-1.77592	0.241093	1.44847e-14	4.2892e-13
FBgn0011280	FlyBase	126.938	0.342991	0.172337	0.0293448	0.111039
FBgn0011281	FlyBase	3.1141	-0.282589	0.519467	0.0998188	0.272454
FBgn0011284	FlyBase	182.058	0.0361278	0.15946	0.80807	0.916961
FBgn0011286	FlyBase	183.176	0.0299739	0.14694	0.829028	0.927415
FBgn0011288	FlyBase	1646.7	0.244568	0.198454	0.164155	0.383153
FBgn0011289	FlyBase	88.0312	0.375953	0.195701	0.0311955	0.116186
FBgn0011290	FlyBase	71.1321	0.286131	0.215856	0.125719	0.318794
FBgn0011291	FlyBase	3.80031	-0.0290743	0.386757	0.858012	0.939752
FBgn0011296	FlyBase	3.1209	-0.0636942	0.397234	0.681922	0.849056
FBgn0011297	FlyBase	14.4225	0.105713	0.333162	0.623557	0.81512
FBgn0011300	FlyBase	1753.23	0.209787	0.0843648	0.0113063	0.0523557
FBgn0011305	FlyBase	118.604	-0.170321	0.184225	0.303604	0.557557
FBgn0011327	FlyBase	12.4418	0.329077	0.419904	0.174367	0.398647
FBgn0011335	FlyBase	49.5256	0.0961284	0.239602	0.62931	0.81844
FBgn0011336	FlyBase	65.6302	0.347104	0.230971	0.0776135	0.229375
FBgn0011361	FlyBase	62.009	0.0241932	0.21648	0.898235	0.958387
FBgn0011455	FlyBase	34.7763	-0.0972145	0.256339	0.634107	0.821565
FBgn0011474	FlyBase	149.94	-0.0731927	0.163537	0.626828	0.817429
FBgn0011476	FlyBase	17.759	0.430392	0.403098	0.0977905	0.268782
FBgn0011481	FlyBase	531.144	0.684866	0.121023	4.42493e-09	7.74965e-08
FBgn0011509	FlyBase	34.8526	0.423083	0.297691	0.0678733	0.208318
FBgn0011566	FlyBase	23.7875	0.0479005	0.288235	0.823775	0.924589
FBgn0011569	FlyBase	2.16065	-0.0811847	0.414356	0.533223	NA
FBgn0011570	FlyBase	55.3222	0.700889	0.274646	0.00250357	0.0150147
FBgn0011573	FlyBase	99.4362	0.127578	0.178654	0.430556	0.677243
FBgn0011576	FlyBase	441.487	-0.626488	0.112244	7.63115e-09	1.30105e-07
FBgn0011581	FlyBase	14.8722	0.590553	0.491915	0.0460948	0.157289
FBgn0011582	FlyBase	110.724	-0.152426	0.170738	0.328924	0.580469
FBgn0011584	FlyBase	156.227	0.250036	0.171582	0.110693	0.292046
FBgn0011586	FlyBase	94.9529	0.579593	0.200755	0.00133866	0.00875138
FBgn0011589	FlyBase	37.0094	-0.191444	0.260681	0.357116	0.609895
FBgn0011591	FlyBase	21.5926	-0.0638564	0.288645	0.762816	0.892961
FBgn0011592	FlyBase	260.724	-0.448506	0.139347	0.000640165	0.00453047
FBgn0011596	FlyBase	141.811	-0.870934	0.172648	8.38834e-08	1.2502e-06
FBgn0011603	FlyBase	23.5696	-0.346808	0.340639	0.147202	0.35564
FBgn0011604	FlyBase	74.119	0.239024	0.209947	0.191984	0.423588
FBgn0011606	FlyBase	3.98471	-0.247072	0.466028	0.188786	0.419197
FBgn0011638	FlyBase	26.8132	0.425988	0.34813	0.0867145	0.247366
FBgn0011640	FlyBase	494.181	0.548976	0.126034	5.30819e-06	5.79907e-05
FBgn0011642	FlyBase	695.62	0.0156321	0.120217	0.893886	0.956037
FBgn0011648	FlyBase	192.348	0.110926	0.150175	0.430355	0.677046
FBgn0011653	FlyBase	1.73032	0.0162802	0.407851	0.892955	NA
FBgn0011655	FlyBase	213.379	0.733645	0.155469	6.07256e-07	7.94552e-06
FBgn0011656	FlyBase	1616.51	-1.06613	0.0872211	3.36933e-35	2.78264e-33
FBgn0011659	FlyBase	6.99083	-0.0695598	0.367669	0.715887	0.866701
FBgn0011660	FlyBase	31.0726	1.29758	0.391643	8.83144e-05	0.0007615
FBgn0011661	FlyBase	4363.48	1.67751	0.0894223	1.60707e-79	4.01857e-77
FBgn0011666	FlyBase	21107.8	-0.202313	0.0927149	0.0249068	0.0977807
FBgn0011672	FlyBase	318.194	-0.459982	0.12104	7.13554e-05	0.000637243
FBgn0011674	FlyBase	9.03374	0.171265	0.386242	0.408076	0.657509
FBgn0011676	FlyBase	84.3254	0.818079	0.216579	3.2347e-05	0.00030776
FBgn0011693	FlyBase	177.397	-0.719277	0.159488	1.6395e-06	1.9731e-05
FBgn0011695	FlyBase	151.46	-0.0651378	0.159056	0.657736	0.832812
FBgn0011701	FlyBase	29.6095	-0.0464004	0.2704	0.822811	0.924553
FBgn0011703	FlyBase	7.68137	-0.140124	0.379328	0.484099	0.719475
FBgn0011705	FlyBase	3.14556	-0.197849	0.451087	0.225935	0.46659
FBgn0011708	FlyBase	70.728	0.11445	0.206538	0.527368	0.750934
FBgn0011710	FlyBase	137.96	0.351067	0.165611	0.0212623	0.0868042
FBgn0011715	FlyBase	21.9294	0.31424	0.347406	0.188707	0.419132
FBgn0011722	FlyBase	73.1628	1.33062	0.254048	1.72538e-08	2.78349e-07
FBgn0011725	FlyBase	289.771	0.00382549	0.130436	0.976425	0.991519
FBgn0011726	FlyBase	60.0573	0.682168	0.294534	0.00481789	0.0262852
FBgn0011737	FlyBase	60.0194	0.000422121	0.216704	0.999543	0.999997
FBgn0011739	FlyBase	2134.63	-0.118304	0.0943378	0.197725	0.428587
FBgn0011740	FlyBase	72.4454	0.176101	0.209184	0.334968	0.586483
FBgn0011741	FlyBase	24.4044	0.123656	0.289706	0.567509	0.777517
FBgn0011742	FlyBase	147.279	0.915295	0.168707	1.04667e-08	1.74484e-07
FBgn0011745	FlyBase	73.1521	0.434807	0.216862	0.0216314	0.0878726
FBgn0011746	FlyBase	11.9704	-0.528814	0.500505	0.0618439	0.195615
FBgn0011747	FlyBase	2403.55	-0.290576	0.105445	0.00472872	0.0258301
FBgn0011754	FlyBase	356.324	0.208822	0.119797	0.0688423	0.210217
FBgn0011758	FlyBase	32.8415	-0.0537332	0.25842	0.79148	0.908789
FBgn0011760	FlyBase	832.896	-0.559169	0.133187	1.02089e-05	0.000105632
FBgn0011762	FlyBase	19.4186	-1.7737	0.470966	1.19701e-05	0.000122032
FBgn0011763	FlyBase	174.223	0.213813	0.152217	0.13175	0.329082
FBgn0011766	FlyBase	950.88	-0.534783	0.108364	3.35827e-07	4.492e-06
FBgn0011768	FlyBase	9.74546	0.0346782	0.346994	0.865642	0.941527
FBgn0011769	FlyBase	6.45631	0.275758	0.451643	0.201473	0.433931
FBgn0011770	FlyBase	12.5136	0.386945	0.441095	0.129294	0.324207
FBgn0011771	FlyBase	72.7679	0.169417	0.207825	0.351687	0.603025
FBgn0011774	FlyBase	14.3421	-0.122451	0.328809	0.569984	0.779076
FBgn0011785	FlyBase	566.204	0.177193	0.120432	0.120226	0.308803
FBgn0011787	FlyBase	7.53902	0.0408454	0.36029	0.835494	0.929722
FBgn0011802	FlyBase	22.1332	-0.592419	0.398473	0.031651	0.117397
FBgn0011817	FlyBase	755.264	1.13021	0.112549	1.38149e-24	7.23034e-23
FBgn0011818	FlyBase	198.682	0.271535	0.152017	0.0551251	0.180253
FBgn0011824	FlyBase	6.47339	0.104711	0.383718	0.577531	0.7825
FBgn0011826	FlyBase	296.005	0.340383	0.125428	0.00441184	0.0243205
FBgn0011828	FlyBase	60.1331	0.309428	0.226253	0.109958	0.291387
FBgn0011829	FlyBase	2.32488	-0.0613827	0.407294	0.650068	0.829335
FBgn0011836	FlyBase	42.7534	-0.145713	0.2511	0.473399	0.710612
FBgn0011837	FlyBase	69.9654	-0.14488	0.206075	0.420521	0.669176
FBgn0012034	FlyBase	278.732	0.0242662	0.129114	0.844609	0.933821
FBgn0012036	FlyBase	189.493	-0.240215	0.155155	0.0950822	0.263282
FBgn0012037	FlyBase	8.05232	-0.0219691	0.355005	0.908827	0.963749
FBgn0012051	FlyBase	192.683	0.28685	0.154237	0.0455467	0.155806
FBgn0012058	FlyBase	123.899	-0.226964	0.176043	0.156193	0.371185
FBgn0012344	FlyBase	19.1252	0.861218	0.498334	0.0104473	0.0494203
FBgn0013263	FlyBase	86.5507	-0.593624	0.236882	0.00374372	0.0212625
FBgn0013269	FlyBase	6.17721	-0.126255	0.387556	0.505879	0.735616
FBgn0013272	FlyBase	211.33	0.660766	0.146441	1.93112e-06	2.27837e-05
FBgn0013275	FlyBase	40.6506	-3.19018	0.377954	3.00833e-18	1.08759e-16
FBgn0013276	FlyBase	1022.89	-3.97826	0.529652	2.75512e-15	8.64168e-14
FBgn0013277	FlyBase	33.9084	-1.73391	0.435402	4.62351e-06	5.13203e-05
FBgn0013278	FlyBase	6947.97	-0.00173074	0.273178	0.957561	0.986061
FBgn0013279	FlyBase	19.7636	-1.47448	0.461266	0.000105494	0.000892536
FBgn0013303	FlyBase	75.4499	-0.282095	0.220696	0.136053	0.336912
FBgn0013305	FlyBase	835.65	0.524627	0.0954008	1.67535e-08	2.7174e-07
FBgn0013307	FlyBase	2.98288	-0.258171	0.50404	0.110597	0.291878
FBgn0013323	FlyBase	37.2326	0.186489	0.260107	0.372232	0.623152
FBgn0013325	FlyBase	54.4489	0.115584	0.218653	0.539195	0.759521
FBgn0013334	FlyBase	5071.61	-0.269707	0.111583	0.0119828	0.0547837
FBgn0013342	FlyBase	4665.46	0.225736	0.102029	0.022498	0.0902124
FBgn0013343	FlyBase	2050.93	-0.292713	0.109065	0.00534278	0.0285183
FBgn0013347	FlyBase	17.8872	-0.0283876	0.30158	0.892605	0.955701
FBgn0013348	FlyBase	4.1868	0.0817132	0.391302	0.634917	0.822022
FBgn0013432	FlyBase	17.1307	0.204455	0.334283	0.365991	0.617439
FBgn0013433	FlyBase	10.248	-0.0616384	0.344298	0.762792	0.892961
FBgn0013435	FlyBase	26.6024	-0.0119941	0.270966	0.952789	0.983682
FBgn0013467	FlyBase	40.3343	-0.141261	0.251831	0.48851	0.723783
FBgn0013469	FlyBase	17.3082	-0.16049	0.320858	0.465173	0.703898
FBgn0013531	FlyBase	3.98635	0.138551	0.415755	0.402457	0.652025
FBgn0013548	FlyBase	14.155	-0.213435	0.348841	0.343225	0.595626
FBgn0013563	FlyBase	20.1501	-0.244992	0.322602	0.281261	0.533371
FBgn0013576	FlyBase	10792.4	-0.291202	0.0988693	0.00260652	0.0155699
FBgn0013717	FlyBase	28.7593	0.0329446	0.270629	0.8765	0.946414
FBgn0013718	FlyBase	2565.84	0.685554	0.107732	5.74385e-11	1.21662e-09
FBgn0013720	FlyBase	28.4181	0.334683	0.304564	0.145758	0.352813
FBgn0013725	FlyBase	12.7457	-0.0886762	0.338114	0.672974	0.843043
FBgn0013726	FlyBase	79.0619	0.314371	0.204104	0.0802317	0.235106
FBgn0013732	FlyBase	26.7597	-0.27894	0.314976	0.221772	0.461914
FBgn0013733	FlyBase	47410.5	-0.274655	0.0713224	9.07309e-05	0.00077935
FBgn0013746	FlyBase	58.33	-0.156888	0.226956	0.413681	0.662666
FBgn0013749	FlyBase	71.6768	0.569352	0.22526	0.00392665	0.0220923
FBgn0013750	FlyBase	113.231	0.103591	0.172298	0.51135	0.739159
FBgn0013751	FlyBase	2.38871	0.122549	0.42341	0.389456	0.639992
FBgn0013753	FlyBase	18.9354	0.0823373	0.304443	0.70384	0.860631
FBgn0013756	FlyBase	325.576	0.135236	0.122003	0.247102	0.494372
FBgn0013759	FlyBase	1973.57	-0.0849754	0.0949021	0.357669	0.610483
FBgn0013762	FlyBase	31.6075	0.512683	0.340047	0.0421761	0.146591
FBgn0013763	FlyBase	74.4744	0.59334	0.24087	0.00430267	0.0238355
FBgn0013764	FlyBase	136.648	1.5349	0.188331	3.81439e-17	1.30559e-15
FBgn0013765	FlyBase	69.9901	-0.108361	0.209713	0.551539	0.767384
FBgn0013767	FlyBase	3.99424	0.215094	0.454386	0.219511	0.458165
FBgn0013770	FlyBase	218.467	0.944986	0.157192	3.16848e-10	6.21409e-09
FBgn0013771	FlyBase	7.47987	0.16922	0.392718	0.404098	0.653086
FBgn0013772	FlyBase	3.33485	0.0274055	0.39106	0.863604	0.941376
FBgn0013773	FlyBase	2.87448	0.13556	0.42112	0.385749	0.636492
FBgn0013799	FlyBase	415.042	-0.122499	0.119165	0.283182	0.535736
FBgn0013810	FlyBase	21.0724	-0.278174	0.327371	0.228084	0.469734
FBgn0013811	FlyBase	127.01	1.50198	0.193398	8.02393e-16	2.58894e-14
FBgn0013812	FlyBase	19.6389	-2.53916	0.507875	4.28159e-08	6.64533e-07
FBgn0013813	FlyBase	1450.99	0.29581	0.0923834	0.00100682	0.00675365
FBgn0013949	FlyBase	5.11401	0.0207435	0.381779	0.904793	0.96185
FBgn0013954	FlyBase	23.1301	0.979982	0.418407	0.00238805	0.0144763
FBgn0013972	FlyBase	47.159	0.111945	0.231189	0.566323	0.776784
FBgn0013973	FlyBase	243.156	-1.06049	0.454529	0.00186326	0.0116214
FBgn0013981	FlyBase	35.8103	0.0977969	0.25961	0.637283	0.823089
FBgn0013983	FlyBase	23.7715	-0.0520645	0.283323	0.804384	0.913959
FBgn0013987	FlyBase	165.795	0.349197	0.153089	0.0143559	0.063229
FBgn0013995	FlyBase	17506.8	-0.394702	0.0718827	2.44194e-08	3.87013e-07
FBgn0013997	FlyBase	388.68	0.0432092	0.117619	0.703221	0.860108
FBgn0014000	FlyBase	5.03825	0.0313982	0.378619	0.860208	0.940113
FBgn0014006	FlyBase	280.091	-0.0522438	0.125897	0.66311	0.836273
FBgn0014007	FlyBase	272.321	0.0683	0.147621	0.622777	0.81464
FBgn0014009	FlyBase	193.293	-0.0205842	0.150093	0.882384	0.950354
FBgn0014010	FlyBase	913.375	0.100433	0.108654	0.339402	0.591621
FBgn0014011	FlyBase	13.2583	0.261818	0.372185	0.261429	0.510052
FBgn0014018	FlyBase	167.219	-0.115226	0.148248	0.40558	0.654775
FBgn0014019	FlyBase	27.9081	0.0535434	0.281173	0.801785	0.912936
FBgn0014020	FlyBase	250.714	0.43518	0.144073	0.00132281	0.00865403
FBgn0014022	FlyBase	15.0405	0.220595	0.346226	0.333385	0.58503
FBgn0014023	FlyBase	20.6073	-0.0572712	0.299249	0.787537	0.906786
FBgn0014024	FlyBase	159.839	0.199102	0.157389	0.172887	0.396287
FBgn0014026	FlyBase	144.805	-0.0386251	0.163945	0.797387	0.911039
FBgn0014028	FlyBase	64.0485	0.666475	0.273555	0.00374764	0.0212657
FBgn0014029	FlyBase	37.9327	0.698819	0.308084	0.00528393	0.0283299
FBgn0014031	FlyBase	11.7038	-0.00456198	0.335685	0.980615	0.993192
FBgn0014032	FlyBase	8.09483	-0.111991	0.372411	0.570288	0.779136
FBgn0014033	FlyBase	7.42838	0.165214	0.389751	0.416046	0.664513
FBgn0014037	FlyBase	1820.89	-0.0204767	0.101403	0.833762	0.929181
FBgn0014073	FlyBase	17.8957	-0.136237	0.311011	0.532112	0.755455
FBgn0014075	FlyBase	202.617	0.643574	0.14764	4.09142e-06	4.60387e-05
FBgn0014076	FlyBase	42.038	0.0952468	0.250221	0.640035	0.824498
FBgn0014092	FlyBase	18.606	0.264039	0.35605	0.257639	0.506065
FBgn0014127	FlyBase	17.7444	-0.0519752	0.308238	0.80627	0.915316
FBgn0014133	FlyBase	13406.3	0.0935247	0.0757139	0.209742	0.444837
FBgn0014135	FlyBase	598.804	1.30679	0.122762	2.07293e-27	1.26084e-25
FBgn0014141	FlyBase	68.9357	0.257879	0.248331	0.20758	0.441967
FBgn0014143	FlyBase	1.99533	-0.00901544	0.404748	0.942191	NA
FBgn0014163	FlyBase	72.3146	0.0842324	0.203707	0.638663	0.823909
FBgn0014184	FlyBase	896.477	-0.808465	0.110639	5.91556e-14	1.65894e-12
FBgn0014189	FlyBase	189.176	-0.0455467	0.139999	0.729513	0.87322
FBgn0014269	FlyBase	35.4114	0.296367	0.285818	0.181251	0.407498
FBgn0014340	FlyBase	52.2068	0.18287	0.23148	0.349571	0.600881
FBgn0014342	FlyBase	6.91648	0.0572894	0.370491	0.762707	0.892961
FBgn0014343	FlyBase	217.138	0.521507	0.158153	0.000404749	0.00303629
FBgn0014366	FlyBase	25.1318	0.445977	0.349547	0.0751225	0.223851
FBgn0014368	FlyBase	54.3701	0.021399	0.217439	0.909672	0.964076
FBgn0014380	FlyBase	5.86066	0.0230265	0.369186	0.902702	0.960761
FBgn0014388	FlyBase	87.4047	0.18143	0.20303	0.310407	0.563507
FBgn0014391	FlyBase	50.5892	-0.145413	0.226874	0.448714	0.692257
FBgn0014395	FlyBase	2.46274	0.0119204	0.401785	0.931184	0.974825
FBgn0014396	FlyBase	25875.4	5.2455	0.0776734	0	0
FBgn0014411	FlyBase	117.659	0.225821	0.180945	0.167987	0.388845
FBgn0014417	FlyBase	37.92	-0.20151	0.257932	0.33098	0.58227
FBgn0014427	FlyBase	14.1252	0.722203	0.535803	0.0258612	0.100496
FBgn0014455	FlyBase	12.9443	0.102354	0.339847	0.632793	0.820834
FBgn0014464	FlyBase	84.1003	-0.0621553	0.189761	0.713218	0.865354
FBgn0014465	FlyBase	21.3575	-0.186703	0.320759	0.399761	0.650515
FBgn0014469	FlyBase	21.9476	0.334873	0.345861	0.164583	0.383629
FBgn0014857	FlyBase	83.4627	-0.614112	0.226323	0.00197744	0.0122175
FBgn0014859	FlyBase	230.605	2.96709	0.180094	4.87094e-62	8.12003e-60
FBgn0014863	FlyBase	451.941	-0.450153	0.114613	4.39345e-05	0.000406473
FBgn0014865	FlyBase	9.21285	-1.12762	0.73208	0.00808821	0.040338
FBgn0014868	FlyBase	22.0983	0.624119	0.395703	0.0261062	0.101122
FBgn0014869	FlyBase	46.4115	0.244937	0.249694	0.232747	0.475389
FBgn0014870	FlyBase	1271.66	-0.403155	0.0960027	1.55429e-05	0.000155291
FBgn0014877	FlyBase	30.0237	-1.52895	0.36275	2.09184e-06	2.44238e-05
FBgn0014879	FlyBase	19.9317	0.00489681	0.292939	0.983252	0.994548
FBgn0014906	FlyBase	48.1947	-0.0316896	0.236486	0.870631	0.943358
FBgn0014930	FlyBase	16.7152	0.330119	0.370429	0.174767	0.398798
FBgn0015000	FlyBase	43.5737	0.235308	0.253558	0.255689	0.504421
FBgn0015010	FlyBase	39.9009	1.64123	0.340292	1.32598e-07	1.8977e-06
FBgn0015011	FlyBase	4.6395	0.851228	1.33924	0.0235578	0.0937368
FBgn0015019	FlyBase	64.7278	0.73446	0.255247	0.000911498	0.00618801
FBgn0015024	FlyBase	395.228	0.160287	0.12534	0.180519	0.406767
FBgn0015025	FlyBase	7.90299	-0.137226	0.373527	0.499627	0.731919
FBgn0015031	FlyBase	38.7195	-0.159456	0.258514	0.440413	0.684614
FBgn0015033	FlyBase	5.72104	0.172418	0.407936	0.371968	0.623152
FBgn0015034	FlyBase	6.57716	0.154187	0.393398	0.432771	0.679129
FBgn0015035	FlyBase	8.06296	0.313426	0.451796	0.176216	0.400781
FBgn0015036	FlyBase	7.03459	-0.32873	0.48038	0.147336	0.355677
FBgn0015037	FlyBase	368.231	-0.141515	0.113931	0.196361	0.428
FBgn0015038	FlyBase	3.38362	0.0649043	0.400567	0.667503	0.839008
FBgn0015039	FlyBase	17.3871	0.755594	0.465398	0.0164309	0.0705011
FBgn0015040	FlyBase	5.03824	-0.0162258	0.375515	0.925824	0.972071
FBgn0015075	FlyBase	35.0742	0.0489101	0.259149	0.813785	0.91985
FBgn0015218	FlyBase	212.728	0.321032	0.148865	0.0210585	0.0861282
FBgn0015221	FlyBase	516.96	-0.135554	0.107296	0.191012	0.422376
FBgn0015222	FlyBase	257.602	-0.282362	0.136346	0.0282254	0.107572
FBgn0015229	FlyBase	118.339	0.0404927	0.1739	0.797993	0.911385
FBgn0015239	FlyBase	168.374	0.590621	0.161474	8.87237e-05	0.000764297
FBgn0015240	FlyBase	126.858	0.292991	0.167762	0.0569397	0.184312
FBgn0015245	FlyBase	101.873	0.221292	0.182231	0.178855	0.404535
FBgn0015247	FlyBase	304.252	0.184758	0.129845	0.135034	0.335148
FBgn0015268	FlyBase	99.9078	-0.161401	0.18428	0.32967	0.58133
FBgn0015269	FlyBase	1036.83	-0.314347	0.0918306	0.000440162	0.00326387
FBgn0015271	FlyBase	1.92457	-0.00705722	0.403413	0.955762	NA
FBgn0015277	FlyBase	72.0183	-0.91757	0.232353	1.2754e-05	0.000129584
FBgn0015278	FlyBase	304.155	0.555223	0.131038	8.9299e-06	9.41478e-05
FBgn0015279	FlyBase	284.028	0.231222	0.127342	0.0565577	0.183603
FBgn0015282	FlyBase	44.056	0.500954	0.301869	0.0344895	0.125647
FBgn0015283	FlyBase	40.6938	0.587968	0.291525	0.0129642	0.0582181
FBgn0015286	FlyBase	129.256	0.426852	0.181006	0.00940729	0.0456816
FBgn0015288	FlyBase	234.541	-0.167962	0.138187	0.197362	0.428464
FBgn0015295	FlyBase	17.9146	0.318589	0.366917	0.187591	0.417684
FBgn0015296	FlyBase	48.3354	0.424282	0.259632	0.0472673	0.160324
FBgn0015298	FlyBase	15.081	0.242944	0.361512	0.29133	0.545171
FBgn0015299	FlyBase	6.54259	0.461873	0.612068	0.072735	0.218837
FBgn0015316	FlyBase	2.45141	0.0730615	0.406499	0.611413	0.807739
FBgn0015320	FlyBase	59.9296	-0.0168759	0.212254	0.926455	0.972476
FBgn0015321	FlyBase	105.028	0.11252	0.17484	0.479578	0.716056
FBgn0015331	FlyBase	101.941	-0.0417904	0.182768	0.800026	0.911932
FBgn0015338	FlyBase	32.2512	0.54552	0.322779	0.0281654	0.107389
FBgn0015351	FlyBase	16.3023	0.100812	0.321537	0.641917	0.825741
FBgn0015359	FlyBase	12.5798	0.100001	0.335607	0.640822	0.825156
FBgn0015360	FlyBase	111.912	0.222088	0.174698	0.163776	0.382721
FBgn0015371	FlyBase	1294.34	-0.910406	0.091671	5.4975e-24	2.78025e-22
FBgn0015372	FlyBase	42.1255	-0.478654	0.274302	0.0314041	0.116722
FBgn0015376	FlyBase	15.7861	1.55437	0.552304	0.00037979	0.00285951
FBgn0015379	FlyBase	13.3292	0.287552	0.389168	0.223678	0.464084
FBgn0015380	FlyBase	15.5592	-0.154655	0.327798	0.480122	0.716218
FBgn0015391	FlyBase	28.3301	-0.246289	0.289601	0.263188	0.512596
FBgn0015396	FlyBase	85.7531	-1.73577	0.229478	3.27409e-15	1.01984e-13
FBgn0015399	FlyBase	347.626	-0.553306	0.135675	1.75215e-05	0.000174093
FBgn0015400	FlyBase	134.766	-0.821672	0.178671	8.54473e-07	1.0849e-05
FBgn0015402	FlyBase	180.507	-0.0669163	0.152211	0.636707	0.822801
FBgn0015477	FlyBase	376.871	0.282138	0.118098	0.0126924	0.0574156
FBgn0015509	FlyBase	592.346	0.0491396	0.101498	0.618915	0.812404
FBgn0015513	FlyBase	689.822	-0.400796	0.105603	8.53965e-05	0.000742026
FBgn0015519	FlyBase	45.1213	-0.0399062	0.230374	0.835521	0.929722
FBgn0015520	FlyBase	71.2669	-0.00928202	0.198279	0.956305	0.985987
FBgn0015521	FlyBase	23.7162	-0.223828	0.313276	0.319123	0.572033
FBgn0015522	FlyBase	267.348	0.778834	0.139258	5.28342e-09	9.18174e-08
FBgn0015524	FlyBase	5.14626	0.151184	0.406062	0.412493	0.661547
FBgn0015527	FlyBase	27.3896	0.316559	0.308772	0.169279	0.390932
FBgn0015544	FlyBase	22.1738	-0.12908	0.302801	0.550759	0.767126
FBgn0015546	FlyBase	150.584	-0.708568	0.16431	4.14126e-06	4.65414e-05
FBgn0015553	FlyBase	17.0125	-0.685611	0.46512	0.0235644	0.0937368
FBgn0015558	FlyBase	119.347	-0.301946	0.174356	0.0566822	0.183809
FBgn0015568	FlyBase	6.84195	0.21115	0.41	0.311447	0.564227
FBgn0015569	FlyBase	9.77178	0.446065	0.512455	0.0927132	0.258712
FBgn0015570	FlyBase	4.20911	-0.0255495	0.390747	0.869286	0.94311
FBgn0015571	FlyBase	3.39813	-0.0724541	0.397406	0.647981	0.828681
FBgn0015575	FlyBase	37.7356	0.450865	0.308645	0.0575229	0.185533
FBgn0015576	FlyBase	33.5367	0.175668	0.267503	0.406271	0.655656
FBgn0015577	FlyBase	41.0082	-0.763533	0.298055	0.00201332	0.0124221
FBgn0015582	FlyBase	34.255	-0.170789	0.273505	0.420914	0.669684
FBgn0015584	FlyBase	3.29807	-0.222125	0.462872	0.193579	0.425231
FBgn0015589	FlyBase	390.82	-0.0703387	0.114251	0.521799	0.747372
FBgn0015591	FlyBase	5.84019	0.0137498	0.37886	0.937617	0.977354
FBgn0015600	FlyBase	8658.87	0.33151	0.0760893	9.26303e-06	9.70731e-05
FBgn0015602	FlyBase	26.1041	0.581342	0.368531	0.0298563	0.112299
FBgn0015609	FlyBase	12654.7	-0.781279	0.0797336	3.49955e-23	1.71212e-21
FBgn0015614	FlyBase	246.488	-0.00266252	0.133788	0.973527	0.991283
FBgn0015615	FlyBase	90.7643	0.19074	0.186777	0.255507	0.504402
FBgn0015618	FlyBase	8.3561	-0.0692562	0.358669	0.726838	0.871715
FBgn0015621	FlyBase	8.06914	0.264561	0.424322	0.235476	0.478175
FBgn0015622	FlyBase	5591.07	0.55036	0.0769885	3.22258e-13	8.55744e-12
FBgn0015623	FlyBase	102.647	-0.455063	0.187269	0.00706852	0.036031
FBgn0015625	FlyBase	1.6545	0.017881	0.409434	0.878711	NA
FBgn0015663	FlyBase	91.8545	-0.0526506	0.188916	0.754557	0.888533
FBgn0015664	FlyBase	60.529	2.02937	0.300995	1.31926e-12	3.34141e-11
FBgn0015721	FlyBase	2.66483	0.144832	0.431007	0.322063	0.574557
FBgn0015737	FlyBase	83.958	0.565488	0.222292	0.00376295	0.0213044
FBgn0015754	FlyBase	895.211	0.0973992	0.106159	0.34375	0.596001
FBgn0015756	FlyBase	48.6786	-0.610265	0.301526	0.011553	0.0532242
FBgn0015765	FlyBase	67.3313	-0.263627	0.212864	0.152933	0.365399
FBgn0015766	FlyBase	398.727	0.337102	0.113982	0.00208684	0.0128406
FBgn0015772	FlyBase	824.388	-0.0725466	0.0984916	0.448633	0.692257
FBgn0015773	FlyBase	2.26462	0.207671	0.475339	0.136203	NA
FBgn0015774	FlyBase	54.5072	0.355937	0.250519	0.0865901	0.247194
FBgn0015776	FlyBase	39.71	-0.314522	0.280445	0.151964	0.364114
FBgn0015777	FlyBase	397.446	0.42981	0.121504	0.000218037	0.00174314
FBgn0015778	FlyBase	510.35	0.489559	0.127659	5.8146e-05	0.000528184
FBgn0015781	FlyBase	12.5305	0.0450946	0.332101	0.831251	0.928275
FBgn0015789	FlyBase	184.48	0.410571	0.150884	0.0035891	0.0205137
FBgn0015790	FlyBase	248.43	0.348264	0.144791	0.0103529	0.0490854
FBgn0015791	FlyBase	255.956	0.356873	0.136157	0.00555761	0.0294596
FBgn0015793	FlyBase	35.6416	-0.0527708	0.250649	0.793343	0.909188
FBgn0015794	FlyBase	26.419	-0.0598319	0.288831	0.776878	0.901148
FBgn0015795	FlyBase	423.848	-0.0613045	0.133499	0.627559	0.817751
FBgn0015797	FlyBase	101.685	0.192176	0.18022	0.238418	0.482734
FBgn0015799	FlyBase	125.001	0.315068	0.176519	0.0501306	0.16801
FBgn0015801	FlyBase	14.6779	0.139997	0.347123	0.51691	0.743682
FBgn0015803	FlyBase	419.542	-0.239011	0.111084	0.0253509	0.099006
FBgn0015805	FlyBase	51.1608	1.48286	0.30338	9.7399e-08	1.43143e-06
FBgn0015808	FlyBase	49.2358	0.151422	0.236545	0.443719	0.687971
FBgn0015818	FlyBase	12.3972	1.05943	0.639284	0.0082242	0.0409708
FBgn0015828	FlyBase	50.7313	0.179417	0.233105	0.360469	0.612484
FBgn0015829	FlyBase	43.8526	0.112252	0.238189	0.571937	0.779861
FBgn0015834	FlyBase	36.3005	0.262807	0.266261	0.217316	0.45569
FBgn0015838	FlyBase	101.534	0.0733161	0.17813	0.649746	0.829247
FBgn0015872	FlyBase	12.2207	0.0721571	0.345333	0.728226	0.872321
FBgn0015903	FlyBase	10.5525	0.0586784	0.346945	0.776314	0.901148
FBgn0015904	FlyBase	102.207	1.1207	0.216025	2.86976e-08	4.53221e-07
FBgn0015905	FlyBase	32.5272	-0.0605396	0.255095	0.765917	0.895078
FBgn0015919	FlyBase	96.7706	1.12327	0.210833	1.31576e-08	2.16931e-07
FBgn0015924	FlyBase	335.667	-0.0610007	0.121751	0.600057	0.799991
FBgn0015925	FlyBase	16.9488	0.159577	0.332451	0.469424	0.707303
FBgn0015929	FlyBase	10.2827	-0.133488	0.355768	0.525914	0.74971
FBgn0015949	FlyBase	409.887	0.121871	0.112037	0.25968	0.508187
FBgn0016013	FlyBase	6.28067	0.0699104	0.373747	0.710455	0.863666
FBgn0016031	FlyBase	45.644	0.862975	0.303384	0.000745368	0.00519335
FBgn0016032	FlyBase	1.93664	0.0469727	0.409324	0.70683	NA
FBgn0016034	FlyBase	6.86542	1.14519	0.95354	0.0132599	0.0592386
FBgn0016038	FlyBase	67.5719	0.00800556	0.199162	0.96561	0.988544
FBgn0016041	FlyBase	38.4021	0.291574	0.269581	0.175536	0.399741
FBgn0016047	FlyBase	4.06437	0.452304	0.695839	0.0518766	0.172641
FBgn0016054	FlyBase	4.75833	0.0827909	0.392251	0.627884	0.817858
FBgn0016059	FlyBase	603.495	-0.651719	0.114449	3.86366e-09	6.79309e-08
FBgn0016061	FlyBase	77.3611	0.0356594	0.192088	0.835531	0.929722
FBgn0016070	FlyBase	877.504	0.0541472	0.0996467	0.576869	0.782182
FBgn0016075	FlyBase	63.7603	0.870385	0.260549	0.000144611	0.00118993
FBgn0016076	FlyBase	2716.03	5.07979	0.11338	0	0
FBgn0016078	FlyBase	552.888	-1.23741	0.121384	2.42054e-25	1.32864e-23
FBgn0016081	FlyBase	8535.02	-0.901358	0.090162	3.00825e-24	1.55634e-22
FBgn0016119	FlyBase	46.9246	-0.251446	0.250392	0.219616	0.458165
FBgn0016120	FlyBase	51.2061	-0.119735	0.224789	0.530086	0.753488
FBgn0016122	FlyBase	46.3694	0.100371	0.248928	0.62205	0.814433
FBgn0016123	FlyBase	9.18673	0.128608	0.360478	0.539225	0.759521
FBgn0016126	FlyBase	8917.73	-0.454934	0.109067	1.57696e-05	0.000157381
FBgn0016131	FlyBase	8.45343	-0.204268	0.396642	0.332028	0.583595
FBgn0016641	FlyBase	152.772	0.00804357	0.156665	0.957096	0.986061
FBgn0016650	FlyBase	283.324	-0.175442	0.133278	0.164394	0.383488
FBgn0016672	FlyBase	306.748	0.359529	0.130047	0.00360086	0.0205679
FBgn0016675	FlyBase	30.9786	-0.461913	0.313316	0.0531609	0.175616
FBgn0016684	FlyBase	9.86193	0.258554	0.403629	0.254895	0.503747
FBgn0016685	FlyBase	40.2248	1.50176	0.344267	1.16572e-06	1.45343e-05
FBgn0016687	FlyBase	59.582	-0.0853543	0.213318	0.642589	0.826114
FBgn0016691	FlyBase	37.7934	-0.448531	0.290415	0.0497263	0.166982
FBgn0016693	FlyBase	107.295	-0.0147668	0.178891	0.928614	0.973391
FBgn0016694	FlyBase	23049.5	2.56415	0.206938	2.69296e-36	2.4002e-34
FBgn0016696	FlyBase	970.214	-0.671566	0.0956457	6.48592e-13	1.67776e-11
FBgn0016697	FlyBase	15.8866	0.240638	0.366146	0.293386	0.547484
FBgn0016698	FlyBase	14.6276	-0.203214	0.348333	0.363458	0.615021
FBgn0016701	FlyBase	146.787	-0.171146	0.160779	0.248713	0.496249
FBgn0016715	FlyBase	4.70215	-0.0850606	0.392989	0.615988	0.810576
FBgn0016726	FlyBase	39.73	0.0497542	0.256001	0.809678	0.917315
FBgn0016754	FlyBase	2952.3	-0.669107	0.0826847	1.79169e-16	5.92972e-15
FBgn0016756	FlyBase	434.262	0.33642	0.118822	0.00311979	0.0181474
FBgn0016762	FlyBase	6.47618	-0.0357337	0.363974	0.850078	0.935616
FBgn0016794	FlyBase	288.631	0.267403	0.128692	0.0289016	0.109638
FBgn0016797	FlyBase	504.796	-0.198097	0.137033	0.125513	0.318451
FBgn0016917	FlyBase	1024.14	-0.209934	0.0900704	0.0168684	0.072069
FBgn0016919	FlyBase	139.211	2.86065	0.224805	4.81231e-38	4.56004e-36
FBgn0016920	FlyBase	10.9589	-0.466274	0.554916	0.0776703	0.229468
FBgn0016926	FlyBase	493.789	-0.143192	0.105979	0.162198	0.380185
FBgn0016930	FlyBase	5455.31	2.16119	0.102746	2.87019e-99	1.07656e-96
FBgn0016970	FlyBase	2.20473	0.0365288	0.405701	0.780615	NA
FBgn0016977	FlyBase	15005.9	-0.0604268	0.0920591	0.500376	0.732182
FBgn0016978	FlyBase	205.065	-0.538089	0.155912	0.000217385	0.00174101
FBgn0016983	FlyBase	88.5755	-0.297824	0.198656	0.0898115	0.253346
FBgn0016984	FlyBase	19.0239	0.0946848	0.316127	0.662731	0.83603
FBgn0017414	FlyBase	3.27464	0.165375	0.434175	0.297169	0.551683
FBgn0017418	FlyBase	544.132	0.168088	0.109569	0.112104	0.294645
FBgn0017429	FlyBase	49.1603	-0.105444	0.233336	0.58808	0.790016
FBgn0017430	FlyBase	32.3348	0.0837821	0.26154	0.687565	0.851739
FBgn0017457	FlyBase	20.8639	0.489201	0.386626	0.0643529	0.201078
FBgn0017482	FlyBase	10.0268	-0.0657538	0.343978	0.748862	0.886191
FBgn0017545	FlyBase	231.764	-0.0513154	0.147778	0.710105	0.863666
FBgn0017550	FlyBase	332.327	0.0993818	0.1225	0.397241	0.647756
FBgn0017551	FlyBase	30.2302	-0.0488901	0.273763	0.814409	0.920325
FBgn0017558	FlyBase	277.041	-0.175907	0.124676	0.138929	0.341174
FBgn0017561	FlyBase	19.7788	-1.83957	0.465611	5.84199e-06	6.30571e-05
FBgn0017566	FlyBase	160.142	0.265032	0.189924	0.11966	0.308284
FBgn0017567	FlyBase	29.3005	-0.0814558	0.276497	0.699244	0.857646
FBgn0017572	FlyBase	82.3349	0.0290674	0.19403	0.867578	0.942433
FBgn0017578	FlyBase	27.2096	-0.124293	0.288201	0.561532	0.773277
FBgn0017579	FlyBase	84.6096	0.118187	0.202211	0.508056	0.737185
FBgn0017581	FlyBase	4508.05	0.402224	0.104951	7.22467e-05	0.000644563
FBgn0017590	FlyBase	78.3939	-0.260892	0.200624	0.139712	0.342602
FBgn0019624	FlyBase	49.1315	0.0376941	0.228971	0.846575	0.934235
FBgn0019637	FlyBase	26.1476	0.176483	0.29084	0.419433	0.667917
FBgn0019643	FlyBase	25.0518	-0.580978	0.360903	0.0277905	0.106319
FBgn0019644	FlyBase	89.0358	-0.318899	0.210267	0.0818584	0.238785
FBgn0019650	FlyBase	1396.42	-0.0818309	0.10981	0.439451	0.683472
FBgn0019662	FlyBase	750.373	0.259552	0.103854	0.00983162	0.0472023
FBgn0019686	FlyBase	1.85144	-0.072355	0.414885	0.556801	NA
FBgn0019830	FlyBase	19.0297	0.361935	0.366203	0.142994	0.347899
FBgn0019890	FlyBase	488.655	-0.325339	0.107937	0.00174129	0.0110156
FBgn0019925	FlyBase	51.2987	0.0781578	0.24107	0.695805	0.856582
FBgn0019928	FlyBase	8.102	-0.708182	0.728101	0.0316473	0.117397
FBgn0019929	FlyBase	8.35705	0.0186076	0.363796	0.923968	0.971111
FBgn0019932	FlyBase	17.8673	0.191911	0.323464	0.39225	0.64227
FBgn0019936	FlyBase	32.7831	-0.255466	0.281905	0.241412	0.486826
FBgn0019938	FlyBase	39.6527	-0.179947	0.250703	0.377521	0.628526
FBgn0019940	FlyBase	75.4171	0.625132	0.229097	0.00188731	0.0117147
FBgn0019949	FlyBase	39.618	-0.225315	0.265706	0.284873	0.538009
FBgn0019952	FlyBase	47.9501	1.80463	0.303108	2.44754e-10	4.84237e-09
FBgn0019957	FlyBase	79.4755	0.0279837	0.189832	0.869292	0.94311
FBgn0019960	FlyBase	652.092	0.0110698	0.105301	0.914493	0.966204
FBgn0019968	FlyBase	2954.3	0.217303	0.0760453	0.0036523	0.020822
FBgn0019972	FlyBase	67.7833	0.373361	0.224051	0.0527573	0.174925
FBgn0019982	FlyBase	50.089	0.595673	0.267312	0.00779532	0.0390721
FBgn0019985	FlyBase	46.9592	-0.170553	0.24028	0.390704	0.641033
FBgn0019990	FlyBase	100.16	-0.0952502	0.184477	0.566048	0.776644
FBgn0020018	FlyBase	9.72767	-0.237179	0.396564	0.283296	0.535736
FBgn0020224	FlyBase	1205.93	-0.956737	0.0915948	2.59636e-26	1.49823e-24
FBgn0020235	FlyBase	106.579	-0.322803	0.189957	0.0572133	0.184732
FBgn0020236	FlyBase	605.216	-0.105565	0.103277	0.291274	0.545171
FBgn0020238	FlyBase	1298.27	-0.00606108	0.214807	0.971751	0.991283
FBgn0020248	FlyBase	34.3457	-0.90878	0.344314	0.0011826	0.00782199
FBgn0020249	FlyBase	100.953	-0.114805	0.18577	0.49133	0.725908
FBgn0020251	FlyBase	702.133	-0.0459603	0.0998482	0.635374	0.822259
FBgn0020255	FlyBase	69.3329	0.752467	0.2479	0.00052706	0.00382938
FBgn0020257	FlyBase	792.624	1.02619	0.103521	5.76916e-24	2.90134e-22
FBgn0020258	FlyBase	4.11216	-1.49514	1.48348	0.010485	0.0494945
FBgn0020261	FlyBase	347.346	0.186143	0.125878	0.12121	0.310839
FBgn0020269	FlyBase	70.5001	0.884583	0.248148	6.31481e-05	0.000568459
FBgn0020270	FlyBase	7.61164	-0.186671	0.395485	0.363994	0.615569
FBgn0020272	FlyBase	15.1089	-0.0222194	0.322594	0.914302	0.966204
FBgn0020278	FlyBase	43.0595	1.08722	0.32055	8.63873e-05	0.000747837
FBgn0020279	FlyBase	1346.7	0.364164	0.0877116	2.134e-05	0.000209034
FBgn0020294	FlyBase	28.2637	0.0644775	0.267585	0.758898	0.89104
FBgn0020299	FlyBase	34.5641	-0.826942	0.319632	0.00162548	0.0103777
FBgn0020300	FlyBase	5.41803	-0.239911	0.442061	0.233509	0.476007
FBgn0020304	FlyBase	420.084	-0.569477	0.112786	1.67518e-07	2.3516e-06
FBgn0020305	FlyBase	7.54262	0.0858983	0.365629	0.665139	0.837687
FBgn0020306	FlyBase	1192.99	0.285333	0.0892678	0.00105798	0.00705477
FBgn0020307	FlyBase	1150.94	-0.555353	0.0887848	1.5583e-10	3.18814e-09
FBgn0020309	FlyBase	1493.52	-0.0694928	0.0894359	0.425116	0.673415
FBgn0020312	FlyBase	71.1018	0.274133	0.210521	0.135809	0.33642
FBgn0020369	FlyBase	27.306	1.12579	0.390434	0.000435626	0.00323824
FBgn0020370	FlyBase	228.239	-0.0204969	0.13631	0.870924	0.943449
FBgn0020372	FlyBase	23.5054	-0.238075	0.322803	0.294918	0.549544
FBgn0020378	FlyBase	5.21423	-0.283083	0.482725	0.159624	0.376851
FBgn0020379	FlyBase	343.173	0.146412	0.118891	0.199603	0.431203
FBgn0020381	FlyBase	64.058	0.0709417	0.209205	0.69846	0.857362
FBgn0020385	FlyBase	53.248	0.290092	0.253262	0.162754	0.380845
FBgn0020386	FlyBase	4766.22	1.31463	0.0851339	9.63727e-55	1.42221e-52
FBgn0020388	FlyBase	255.97	-0.756315	0.144378	3.89601e-08	6.07831e-07
FBgn0020389	FlyBase	48.3874	0.0348194	0.226022	0.857206	0.93955
FBgn0020391	FlyBase	43.6065	-1.09889	0.292635	2.06657e-05	0.00020265
FBgn0020392	FlyBase	20.8094	0.305684	0.336886	0.195972	0.427671
FBgn0020399	FlyBase	5.35464	-0.109247	0.393427	0.538669	0.75936
FBgn0020407	FlyBase	28.63	-0.0487943	0.274142	0.814841	0.920467
FBgn0020412	FlyBase	330.912	-0.276247	0.124821	0.0201659	0.0831959
FBgn0020414	FlyBase	22.5596	0.332824	0.339334	0.164112	0.383153
FBgn0020415	FlyBase	23.5059	0.539297	0.383767	0.0446619	0.153511
FBgn0020416	FlyBase	16.2047	0.225244	0.350833	0.323749	0.576238
FBgn0020440	FlyBase	544.457	-0.33452	0.112313	0.00194084	0.0120079
FBgn0020443	FlyBase	157.663	0.379393	0.158416	0.0097723	0.0469442
FBgn0020445	FlyBase	21.702	-1.23061	0.445146	0.000513616	0.00374378
FBgn0020493	FlyBase	874.542	-1.09415	0.120051	1.0745e-20	4.51995e-19
FBgn0020496	FlyBase	2018.99	-0.170064	0.103786	0.090392	0.254641
FBgn0020497	FlyBase	245.703	-0.0325088	0.134636	0.798159	0.911458
FBgn0020503	FlyBase	1271.91	0.0412953	0.0958992	0.659648	0.833893
FBgn0020510	FlyBase	151.144	-0.0865706	0.153843	0.545094	0.763844
FBgn0020513	FlyBase	48.5399	0.788301	0.291332	0.0013209	0.00864778
FBgn0020521	FlyBase	47.1567	0.155891	0.237094	0.431607	0.678304
FBgn0020545	FlyBase	34.0863	0.383518	0.302001	0.0973721	0.267895
FBgn0020616	FlyBase	120.682	0.190135	0.167945	0.217376	0.45571
FBgn0020617	FlyBase	4.00382	-0.0601127	0.388215	0.719653	0.868174
FBgn0020618	FlyBase	132.191	0.194594	0.166668	0.204004	0.436937
FBgn0020620	FlyBase	526.328	-0.0213965	0.108037	0.836853	0.930733
FBgn0020621	FlyBase	13917.9	0.750368	0.0712759	1.70298e-26	1.00857e-24
FBgn0020622	FlyBase	171.671	0.207208	0.149658	0.138878	0.341174
FBgn0020626	FlyBase	117.09	0.369204	0.190444	0.0307272	0.114727
FBgn0020647	FlyBase	1541.72	1.26366	0.0859715	7.7955e-50	1.01703e-47
FBgn0020653	FlyBase	203.881	0.288494	0.167307	0.0601938	0.191878
FBgn0020655	FlyBase	78.0643	0.340827	0.22141	0.0743003	0.222028
FBgn0020660	FlyBase	165.43	0.123382	0.17204	0.433298	0.67942
FBgn0020762	FlyBase	1060.83	-0.696948	0.0905278	3.80159e-15	1.17198e-13
FBgn0020764	FlyBase	50.3341	0.300294	0.242687	0.138221	0.340428
FBgn0020767	FlyBase	461.003	-0.16607	0.107653	0.110113	0.291481
FBgn0020887	FlyBase	549.033	0.170439	0.10126	0.082965	0.240609
FBgn0020907	FlyBase	19.3072	-0.0817632	0.313909	0.702357	0.859982
FBgn0020908	FlyBase	3.76215	-0.0271444	0.389065	0.864313	0.941527
FBgn0020909	FlyBase	4.30452	0.225827	0.452823	0.224672	0.465028
FBgn0020910	FlyBase	340.295	0.152948	0.134375	0.230118	0.472303
FBgn0020912	FlyBase	3.70012	-0.0322883	0.391005	0.837184	0.930741
FBgn0020930	FlyBase	114.418	0.256142	0.177974	0.113993	0.297784
FBgn0021738	FlyBase	1344.48	1.39349	0.134971	5.70398e-26	3.22938e-24
FBgn0021750	FlyBase	35.2508	0.0962014	0.253848	0.639601	0.824303
FBgn0021760	FlyBase	346.992	-0.0888642	0.124953	0.455796	0.696861
FBgn0021761	FlyBase	62.3673	-0.301421	0.223775	0.115127	0.299893
FBgn0021764	FlyBase	3761.07	-0.589502	0.0779624	1.47969e-14	4.36725e-13
FBgn0021765	FlyBase	28.2086	0.228644	0.288224	0.298512	0.552355
FBgn0021768	FlyBase	25.3743	-0.00260992	0.279784	0.988567	0.997207
FBgn0021776	FlyBase	52.3568	-0.347165	0.240124	0.0844018	0.24341
FBgn0021795	FlyBase	18.9062	0.346949	0.365392	0.15714	0.373041
FBgn0021796	FlyBase	271.515	-0.0711195	0.136611	0.581782	0.7858
FBgn0021800	FlyBase	709.192	0.227141	0.119539	0.0474269	0.160684
FBgn0021814	FlyBase	24.7499	0.0454768	0.294805	0.833296	0.928958
FBgn0021825	FlyBase	33.3446	0.181788	0.26931	0.392268	0.64227
FBgn0021847	FlyBase	322.173	-0.0827986	0.119843	0.470677	0.708179
FBgn0021856	FlyBase	48.9649	-0.0803411	0.225047	0.673213	0.843108
FBgn0021872	FlyBase	391.897	0.0491483	0.121407	0.67361	0.843371
FBgn0021874	FlyBase	12.8401	0.119278	0.334873	0.581325	0.785499
FBgn0021875	FlyBase	11.1789	-0.0448818	0.337118	0.827231	0.926302
FBgn0021895	FlyBase	78.8171	0.389916	0.228167	0.0461103	0.157289
FBgn0021906	FlyBase	130.926	0.0222968	0.165445	0.884724	0.951437
FBgn0021944	FlyBase	3.95034	0.0474587	0.388509	0.775741	0.900746
FBgn0021967	FlyBase	69.5127	0.214796	0.209148	0.239389	0.484156
FBgn0021979	FlyBase	547.304	-0.047281	0.1042	0.639146	0.824303
FBgn0021995	FlyBase	15.0894	-0.0138735	0.3123	0.946322	0.981164
FBgn0022023	FlyBase	69.7973	0.00291736	0.205023	0.988348	0.997154
FBgn0022027	FlyBase	24.9011	0.10968	0.281751	0.608329	0.805567
FBgn0022029	FlyBase	142.018	0.606969	0.188196	0.000411669	0.00308564
FBgn0022069	FlyBase	17.0655	0.57232	0.455916	0.0464522	0.158096
FBgn0022097	FlyBase	88.1371	0.107009	0.19447	0.537715	0.758775
FBgn0022153	FlyBase	322.972	-0.0518378	0.118179	0.647076	0.827883
FBgn0022160	FlyBase	233.414	-0.121766	0.137535	0.348169	0.599391
FBgn0022213	FlyBase	21.8075	0.230806	0.315143	0.308049	0.561802
FBgn0022238	FlyBase	420.224	-0.287079	0.125495	0.0162862	0.0699801
FBgn0022288	FlyBase	12.2347	0.190383	0.363037	0.389033	0.639532
FBgn0022338	FlyBase	9.23487	-0.0147309	0.347807	0.939755	0.977881
FBgn0022343	FlyBase	51.5424	0.131943	0.230407	0.497886	0.730677
FBgn0022344	FlyBase	22.0212	0.00112406	0.289397	0.997414	0.99897
FBgn0022349	FlyBase	127.157	0.406432	0.180031	0.0129668	0.0582181
FBgn0022355	FlyBase	750.441	1.55636	0.152206	1.3731e-25	7.63002e-24
FBgn0022359	FlyBase	5.44915	0.0326762	0.372043	0.860106	0.940113
FBgn0022361	FlyBase	1750.41	-0.388316	0.124298	0.0010692	0.00711903
FBgn0022382	FlyBase	1834.52	0.383233	0.124164	0.00122183	0.00805782
FBgn0022699	FlyBase	91.4959	0.446197	0.209573	0.0156267	0.0677935
FBgn0022702	FlyBase	2.49646	0.178097	0.453877	0.203853	0.436924
FBgn0022709	FlyBase	252.189	0.992785	0.141326	3.4273e-13	9.07428e-12
FBgn0022710	FlyBase	76.5058	-0.605381	0.224193	0.00211573	0.0129917
FBgn0022724	FlyBase	11.1901	0.166343	0.356841	0.445381	0.688883
FBgn0022764	FlyBase	2179.2	-0.25577	0.0792207	0.000999417	0.00671901
FBgn0022768	FlyBase	389.379	-0.123377	0.114663	0.262935	0.512214
FBgn0022770	FlyBase	1.85479	0.0449145	0.409335	0.718603	NA
FBgn0022774	FlyBase	4.22143	0.536362	0.823619	0.0402069	0.141254
FBgn0022786	FlyBase	33.2859	0.0663621	0.256999	0.747879	0.885493
FBgn0022787	FlyBase	736.428	0.136154	0.0961353	0.145882	0.353018
FBgn0022800	FlyBase	11.1912	-0.225048	0.392427	0.305002	0.559419
FBgn0022893	FlyBase	52.4054	0.0414417	0.225186	0.82969	0.927694
FBgn0022935	FlyBase	71.318	0.484225	0.22379	0.0127898	0.0576647
FBgn0022936	FlyBase	11.5772	-0.0830005	0.337251	0.692109	0.855115
FBgn0022942	FlyBase	111.908	0.196487	0.180343	0.230388	0.472675
FBgn0022943	FlyBase	13.3458	0.17112	0.347097	0.438151	0.68265
FBgn0022959	FlyBase	530.717	0.0860396	0.134965	0.501429	0.732889
FBgn0022960	FlyBase	72.5949	0.0445566	0.199115	0.803856	0.913812
FBgn0022984	FlyBase	373.974	-0.186179	0.14498	0.170632	0.393033
FBgn0022985	FlyBase	163.377	-0.0392644	0.157284	0.787117	0.906554
FBgn0022986	FlyBase	292.286	-0.0849529	0.129392	0.489834	0.724767
FBgn0022987	FlyBase	510.002	0.209764	0.122899	0.0742103	0.222014
FBgn0023000	FlyBase	4.22394	0.0602369	0.393746	0.708503	0.863402
FBgn0023001	FlyBase	7.71887	-0.816887	0.765969	0.0234858	0.0935483
FBgn0023023	FlyBase	1306.61	1.75261	0.0930466	3.15667e-80	8.11896e-78
FBgn0023076	FlyBase	1782.04	-4.09312	0.10167	0	0
FBgn0023081	FlyBase	356.837	0.259527	0.117297	0.0210696	0.0861349
FBgn0023083	FlyBase	385.562	0.0893302	0.113426	0.414215	0.662774
FBgn0023090	FlyBase	11.2166	0.39558	0.4562	0.122436	0.313027
FBgn0023094	FlyBase	122.592	0.0617657	0.164612	0.681851	0.849056
FBgn0023095	FlyBase	246.995	0.530694	0.140007	6.26017e-05	0.000564105
FBgn0023096	FlyBase	8.86942	-0.963214	0.755651	0.0142538	0.062929
FBgn0023097	FlyBase	684.732	0.300382	0.102358	0.00244721	0.0147652
FBgn0023129	FlyBase	25.0673	-0.0173841	0.277191	0.932748	0.975272
FBgn0023130	FlyBase	235.288	-0.129761	0.149002	0.351388	0.602742
FBgn0023143	FlyBase	477.028	0.588156	0.116986	1.8111e-07	2.51597e-06
FBgn0023167	FlyBase	16.6499	-0.311083	0.361516	0.192357	0.423788
FBgn0023169	FlyBase	279.305	0.286959	0.134648	0.0243106	0.0960684
FBgn0023170	FlyBase	16.3144	-0.0905625	0.317627	0.671823	0.842139
FBgn0023171	FlyBase	9.12049	0.0936581	0.359331	0.646323	0.827747
FBgn0023172	FlyBase	3150.92	-0.30354	0.0770691	5.99471e-05	0.000542355
FBgn0023174	FlyBase	27.1443	0.933175	0.389431	0.00222378	0.0135443
FBgn0023175	FlyBase	55.1498	0.255524	0.230062	0.190254	0.421113
FBgn0023177	FlyBase	44.3564	0.0472736	0.238021	0.81225	0.919039
FBgn0023178	FlyBase	2.61342	0.231851	0.481835	0.148005	0.356332
FBgn0023179	FlyBase	825.125	0.201954	0.0958438	0.0303906	0.113753
FBgn0023181	FlyBase	3.73729	0.36209	0.583369	0.0778628	0.22981
FBgn0023212	FlyBase	110.337	0.31173	0.188134	0.0650419	0.202528
FBgn0023213	FlyBase	1188.85	-0.0223376	0.115484	0.839694	0.931491
FBgn0023214	FlyBase	33.2395	0.236341	0.278604	0.27606	0.527868
FBgn0023215	FlyBase	1100.58	1.25401	0.108239	5.36086e-32	3.86068e-30
FBgn0023216	FlyBase	33.4915	0.411385	0.302129	0.0776095	0.229375
FBgn0023388	FlyBase	977.282	0.0395431	0.0909093	0.656862	0.832528
FBgn0023407	FlyBase	252.744	0.214405	0.131343	0.0854309	0.244903
FBgn0023416	FlyBase	67.9015	-0.207968	0.210733	0.255378	0.504326
FBgn0023441	FlyBase	151.066	-0.504175	0.162283	0.000802448	0.00552266
FBgn0023458	FlyBase	1364.44	0.240531	0.111555	0.0252025	0.0987261
FBgn0023477	FlyBase	34.1058	0.437725	0.333536	0.0745962	0.222577
FBgn0023479	FlyBase	143.833	0.00876008	0.157757	0.953441	0.983823
FBgn0023489	FlyBase	506.594	0.19274	0.106072	0.0603424	0.192012
FBgn0023506	FlyBase	235.902	-0.276612	0.133876	0.028855	0.109508
FBgn0023507	FlyBase	32.372	-0.273985	0.285526	0.21242	0.449402
FBgn0023508	FlyBase	416.426	0.404939	0.118182	0.000352395	0.00267927
FBgn0023509	FlyBase	100.616	0.0841365	0.187484	0.615991	0.810576
FBgn0023510	FlyBase	529.208	0.206662	0.103894	0.0399867	0.140554
FBgn0023511	FlyBase	706.704	0.218753	0.0984966	0.022278	0.0896099
FBgn0023512	FlyBase	56.4117	0.163711	0.22535	0.393868	0.643952
FBgn0023513	FlyBase	52.4727	0.895187	0.281368	0.000240674	0.00190382
FBgn0023514	FlyBase	15.8039	0.597776	0.473398	0.0424568	0.147282
FBgn0023515	FlyBase	27.4349	-0.0440567	0.270835	0.831707	0.928336
FBgn0023516	FlyBase	19.3465	0.284312	0.343273	0.226644	0.467304
FBgn0023517	FlyBase	17.6142	0.53497	0.45186	0.056678	0.183809
FBgn0023518	FlyBase	861.183	0.211425	0.11446	0.0530108	0.175249
FBgn0023519	FlyBase	8.82285	-0.166812	0.384693	0.416435	0.664671
FBgn0023520	FlyBase	14.3944	-0.0970138	0.326947	0.649801	0.829247
FBgn0023521	FlyBase	4.66838	0.142683	0.407207	0.426122	0.673919
FBgn0023522	FlyBase	44.8523	0.422054	0.268463	0.0532167	0.17571
FBgn0023523	FlyBase	3.49436	-0.191817	0.442297	0.255412	0.504326
FBgn0023524	FlyBase	20.882	0.00318715	0.290387	0.98971	0.997383
FBgn0023525	FlyBase	24.213	-0.224033	0.304154	0.314485	0.567447
FBgn0023526	FlyBase	795.847	-0.835221	0.123515	2.75141e-12	6.7305e-11
FBgn0023527	FlyBase	14.5367	0.204235	0.3507	0.364986	0.616321
FBgn0023528	FlyBase	442.543	0.173268	0.118488	0.127561	0.321451
FBgn0023529	FlyBase	92.4748	1.04746	0.212639	1.23154e-07	1.77098e-06
FBgn0023530	FlyBase	72.6324	0.0736326	0.201476	0.679452	0.847553
FBgn0023531	FlyBase	2947.84	-0.0157042	0.0786376	0.838607	0.931408
FBgn0023534	FlyBase	6.91074	0.153436	0.387768	0.444058	0.688256
FBgn0023535	FlyBase	3.80569	-0.124656	0.411489	0.443877	0.688097
FBgn0023536	FlyBase	26.9892	0.22471	0.292145	0.30882	0.562184
FBgn0023537	FlyBase	50.4691	-0.0510598	0.229218	0.79033	0.908223
FBgn0023540	FlyBase	5.06714	-0.232974	0.446126	0.231637	0.47434
FBgn0023541	FlyBase	45.4766	-0.410483	0.269288	0.0591168	0.189048
FBgn0023542	FlyBase	33.8022	-0.00678664	0.252608	0.970471	0.990946
FBgn0023545	FlyBase	45.3314	0.586677	0.286584	0.0121411	0.0553386
FBgn0023549	FlyBase	21.1581	-0.0935261	0.299294	0.66255	0.835918
FBgn0023550	FlyBase	302.059	-1.71838e-05	0.126888	0.99848	0.999479
FBgn0024150	FlyBase	43.1822	-0.333428	0.259733	0.113611	0.297045
FBgn0024179	FlyBase	475.307	-0.186644	0.115165	0.0915286	0.25628
FBgn0024183	FlyBase	397.205	0.986335	0.136677	8.65842e-14	2.37631e-12
FBgn0024184	FlyBase	2.90277	-0.0798473	0.405034	0.592203	0.793766
FBgn0024187	FlyBase	768.904	-0.105989	0.0999412	0.276429	0.528214
FBgn0024188	FlyBase	30.1305	0.227779	0.300004	0.306859	0.560741
FBgn0024189	FlyBase	61.7344	0.123589	0.212934	0.503314	0.734251
FBgn0024191	FlyBase	11.0218	0.100575	0.342806	0.635172	0.822153
FBgn0024194	FlyBase	3.29104	0.137426	0.41746	0.400225	0.650682
FBgn0024196	FlyBase	10.2955	0.250756	0.409953	0.260752	0.509174
FBgn0024222	FlyBase	9.66274	0.0536365	0.347792	0.793978	0.909685
FBgn0024230	FlyBase	181.518	-0.204483	0.146397	0.135468	0.335946
FBgn0024232	FlyBase	56.2173	-0.376627	0.249636	0.068722	0.209992
FBgn0024234	FlyBase	35.6734	-0.0439744	0.253198	0.829689	0.927694
FBgn0024236	FlyBase	151.979	-0.220178	0.162772	0.142003	0.346331
FBgn0024238	FlyBase	339.139	-0.0567534	0.135169	0.656904	0.832528
FBgn0024244	FlyBase	2.66856	0.0385763	0.401825	0.783896	0.904712
FBgn0024245	FlyBase	50.4122	-0.0549113	0.227944	0.774458	0.899918
FBgn0024248	FlyBase	164.441	-0.492164	0.161639	0.00102239	0.00684281
FBgn0024250	FlyBase	8.42109	-0.503748	0.580248	0.0672073	0.206838
FBgn0024251	FlyBase	49.6903	-1.58943	0.296364	7.23392e-09	1.23802e-07
FBgn0024273	FlyBase	508.348	0.278964	0.12083	0.0157571	0.0682607
FBgn0024277	FlyBase	5452.19	0.112064	0.0727953	0.118487	0.306083
FBgn0024285	FlyBase	70.3907	0.292343	0.210833	0.112265	0.294896
FBgn0024288	FlyBase	11.2238	-0.084806	0.355051	0.674462	0.843948
FBgn0024289	FlyBase	33.5953	0.38177	0.297417	0.0967551	0.266684
FBgn0024291	FlyBase	208.538	0.00682495	0.135198	0.959787	0.986553
FBgn0024293	FlyBase	17.5546	0.170439	0.320425	0.443376	0.687557
FBgn0024314	FlyBase	32.7675	0.303949	0.285552	0.171135	0.393458
FBgn0024315	FlyBase	70.834	0.533606	0.231083	0.0077171	0.0387426
FBgn0024319	FlyBase	3.42887	0.082119	0.401683	0.600001	0.799991
FBgn0024320	FlyBase	593.751	0.0584689	0.106359	0.570515	0.779328
FBgn0024321	FlyBase	1763.84	0.210221	0.0965984	0.0252924	0.0989923
FBgn0024326	FlyBase	221.889	0.174886	0.144159	0.196759	0.428358
FBgn0024329	FlyBase	282.322	-0.0945902	0.125529	0.429407	0.676144
FBgn0024330	FlyBase	45.0957	-0.33262	0.253672	0.109792	0.291032
FBgn0024352	FlyBase	217.407	0.625016	0.145375	5.56662e-06	6.04471e-05
FBgn0024360	FlyBase	26.6963	-0.0392825	0.281097	0.851156	0.936345
FBgn0024361	FlyBase	4.66427	0.139835	0.403567	0.440805	0.685104
FBgn0024362	FlyBase	112.96	0.435518	0.185426	0.00942125	0.0457197
FBgn0024364	FlyBase	11.402	0.178251	0.371394	0.409246	0.657955
FBgn0024365	FlyBase	157.796	0.150719	0.159195	0.307517	0.561401
FBgn0024366	FlyBase	2.60387	0.142618	0.429247	0.334013	0.585547
FBgn0024371	FlyBase	29.0813	0.120889	0.271875	0.567977	0.777589
FBgn0024432	FlyBase	32.4047	0.0658595	0.259197	0.750695	0.886582
FBgn0024491	FlyBase	10.6497	-0.63759	0.603568	0.039925	0.140393
FBgn0024509	FlyBase	40.0583	0.722675	0.303544	0.00374979	0.0212657
FBgn0024510	FlyBase	333.612	-0.214909	0.125128	0.0714266	0.215962
FBgn0024542	FlyBase	7.64564	0.129928	0.379484	0.513106	0.740102
FBgn0024555	FlyBase	787.324	-0.707074	0.106881	1.00892e-11	2.30515e-10
FBgn0024556	FlyBase	53.8792	-0.192188	0.232035	0.324101	0.576238
FBgn0024558	FlyBase	4.15109	0.135615	0.410826	0.428747	0.675815
FBgn0024689	FlyBase	41.3341	-0.0978328	0.248865	0.62786	0.817858
FBgn0024698	FlyBase	56.5434	-0.33715	0.239204	0.0928254	0.258864
FBgn0024728	FlyBase	1110.92	-0.780198	0.138017	3.57242e-09	6.29334e-08
FBgn0024732	FlyBase	9.73612	0.0750831	0.34808	0.717511	0.867347
FBgn0024733	FlyBase	99.8472	0.124389	0.182292	0.450034	0.692633
FBgn0024734	FlyBase	646.743	2.40639	0.124783	6.53863e-84	1.89873e-81
FBgn0024754	FlyBase	200.864	-0.00933343	0.142696	0.94364	0.980086
FBgn0024804	FlyBase	1291.46	0.0705442	0.106227	0.493639	0.728721
FBgn0024806	FlyBase	3165.12	0.23826	0.0869132	0.0050535	0.0273551
FBgn0024807	FlyBase	3247.38	-0.0439357	0.0785213	0.569082	0.778552
FBgn0024811	FlyBase	198.801	-0.17913	0.168103	0.244101	0.490381
FBgn0024814	FlyBase	27.7213	0.473288	0.334563	0.0567499	0.183851
FBgn0024833	FlyBase	61.0328	0.0806875	0.21694	0.667117	0.838828
FBgn0024836	FlyBase	95.4503	-0.292398	0.190092	0.0849925	0.244337
FBgn0024841	FlyBase	16.086	0.423356	0.419006	0.104893	0.282118
FBgn0024846	FlyBase	38.5565	-0.00500094	0.240301	0.978184	0.992113
FBgn0024887	FlyBase	23.2589	0.0719925	0.284975	0.736993	0.878033
FBgn0024889	FlyBase	106.574	0.219388	0.177245	0.172996	0.396287
FBgn0024897	FlyBase	6.32305	-0.292478	0.47607	0.16453	0.383605
FBgn0024909	FlyBase	27.9166	0.169843	0.289125	0.435342	0.680645
FBgn0024912	FlyBase	2.41253	-0.173894	0.446018	0.240035	0.485136
FBgn0024913	FlyBase	453.86	-0.479088	0.146436	0.000492238	0.0036202
FBgn0024921	FlyBase	769.838	-0.0454449	0.0955595	0.624854	0.816154
FBgn0024941	FlyBase	57.4243	-0.116916	0.23083	0.546113	0.764331
FBgn0024943	FlyBase	2332.38	0.354405	0.0831298	1.33304e-05	0.000134832
FBgn0024944	FlyBase	24.8601	-0.546871	0.3615	0.0364099	0.130635
FBgn0024945	FlyBase	20.2153	-0.602467	0.41565	0.0326045	0.120043
FBgn0024947	FlyBase	168.316	0.245875	0.152016	0.0827111	0.240105
FBgn0024956	FlyBase	11.157	0.166517	0.358078	0.444459	0.688256
FBgn0024957	FlyBase	49.2487	0.366484	0.260101	0.0845808	0.243652
FBgn0024958	FlyBase	51.6689	0.362934	0.267424	0.0928167	0.258864
FBgn0024963	FlyBase	233.625	-0.471897	0.142459	0.000435369	0.00323824
FBgn0024973	FlyBase	57.943	0.318385	0.246917	0.120242	0.308803
FBgn0024975	FlyBase	23.2297	0.265083	0.31975	0.248516	0.496039
FBgn0024980	FlyBase	519.769	-0.841946	0.115438	6.13619e-14	1.71546e-12
FBgn0024983	FlyBase	35.0051	0.194159	0.27441	0.364962	0.616321
FBgn0024985	FlyBase	875.91	0.136399	0.0915668	0.127151	0.320753
FBgn0024986	FlyBase	70.5327	0.0293009	0.207153	0.872792	0.944449
FBgn0024987	FlyBase	559.751	-0.247897	0.113598	0.0231321	0.0923437
FBgn0024989	FlyBase	17.6939	-1.0701	0.467479	0.00218973	0.013364
FBgn0024991	FlyBase	10.6954	0.395648	0.459286	0.122353	0.312905
FBgn0024992	FlyBase	75.918	-0.4433	0.213056	0.0174476	0.0739909
FBgn0024993	FlyBase	10.0007	0.356517	0.451516	0.148061	0.356332
FBgn0024994	FlyBase	47.3125	1.39948	0.299734	3.12429e-07	4.18525e-06
FBgn0024995	FlyBase	22.5159	1.03666	0.443919	0.00220787	0.0134656
FBgn0024996	FlyBase	72.1836	0.914453	0.236227	1.84716e-05	0.000182326
FBgn0024997	FlyBase	173.943	2.71093	0.195307	8.92071e-45	9.91411e-43
FBgn0024998	FlyBase	65.6815	0.197337	0.216234	0.291687	0.545331
FBgn0025109	FlyBase	93.605	0.0683709	0.199001	0.699398	0.857646
FBgn0025111	FlyBase	8.7986	-0.766842	0.682482	0.0258665	0.100496
FBgn0025185	FlyBase	16.7661	0.316269	0.36967	0.189637	0.42016
FBgn0025186	FlyBase	811.028	0.284166	0.0977	0.00274004	0.0162654
FBgn0025335	FlyBase	87.0168	1.24895	0.231031	7.74544e-09	1.31804e-07
FBgn0025336	FlyBase	14.7685	-0.0645232	0.316718	0.761184	0.892673
FBgn0025352	FlyBase	33.3408	0.168831	0.263477	0.421192	0.670007
FBgn0025360	FlyBase	12.6491	-0.0133699	0.323765	0.947719	0.981406
FBgn0025366	FlyBase	55.3359	0.170559	0.223733	0.372315	0.623152
FBgn0025373	FlyBase	46.2408	-0.092449	0.234766	0.635934	0.822568
FBgn0025381	FlyBase	86.3815	0.315345	0.208829	0.0848166	0.244248
FBgn0025382	FlyBase	3.40768	-0.0222872	0.389485	0.887413	0.95294
FBgn0025383	FlyBase	3.02565	0.0819974	0.407704	0.574083	0.780693
FBgn0025387	FlyBase	12.4897	-0.164811	0.360187	0.442436	0.68668
FBgn0025388	FlyBase	35.9451	-0.145938	0.255519	0.476875	0.713385
FBgn0025390	FlyBase	740.746	0.0204552	0.131467	0.871169	0.943458
FBgn0025391	FlyBase	41.5511	3.06587	0.396076	1.37049e-15	4.35942e-14
FBgn0025394	FlyBase	428.178	0.122394	0.11734	0.278052	0.530076
FBgn0025454	FlyBase	49.296	0.163874	0.241808	0.413809	0.662677
FBgn0025455	FlyBase	835.098	-0.0325215	0.101976	0.741658	0.880328
FBgn0025456	FlyBase	11.4821	0.452482	0.494298	0.090599	0.254866
FBgn0025457	FlyBase	14.4292	0.0865122	0.328049	0.687474	0.851739
FBgn0025463	FlyBase	22.2165	0.16943	0.301733	0.44217	0.686397
FBgn0025469	FlyBase	14.0953	0.130786	0.340985	0.546282	0.764331
FBgn0025519	FlyBase	30.6061	-0.792152	0.344125	0.00363918	0.0207604
FBgn0025525	FlyBase	81.4484	-1.1049	0.266106	3.87867e-06	4.40122e-05
FBgn0025549	FlyBase	131.669	0.258163	0.185107	0.121235	0.310839
FBgn0025558	FlyBase	15.907	0.74585	0.501204	0.020319	0.0837123
FBgn0025571	FlyBase	729.982	0.664933	0.102105	2.29139e-11	5.06808e-10
FBgn0025574	FlyBase	1564.72	-0.287688	0.103929	0.00417162	0.0232958
FBgn0025582	FlyBase	51.8402	0.550146	0.268873	0.0136951	0.0609109
FBgn0025583	FlyBase	32.1533	0.0824599	0.266986	0.694138	0.856094
FBgn0025592	FlyBase	53.6888	-0.215384	0.234591	0.272957	0.524587
FBgn0025595	FlyBase	12.3344	-0.0129445	0.327804	0.949034	0.981639
FBgn0025608	FlyBase	82.5394	0.188263	0.197667	0.282828	0.53544
FBgn0025615	FlyBase	18.234	0.23802	0.333261	0.300096	0.554033
FBgn0025620	FlyBase	6.67121	-0.116243	0.382639	0.541919	0.76159
FBgn0025621	FlyBase	41.2059	0.0628405	0.242461	0.754385	0.888533
FBgn0025624	FlyBase	71.6235	0.608885	0.236606	0.00307138	0.0179419
FBgn0025625	FlyBase	686.593	1.18715	0.128777	3.86528e-21	1.65692e-19
FBgn0025626	FlyBase	80.4028	0.105404	0.193435	0.5407	0.760885
FBgn0025627	FlyBase	5.98454	-1.43413	1.02102	0.00741126	0.0374389
FBgn0025628	FlyBase	133.511	1.09768	0.187077	5.94034e-10	1.14019e-08
FBgn0025629	FlyBase	18.2835	0.886613	0.467765	0.00752177	0.0379333
FBgn0025630	FlyBase	109.116	0.450886	0.19759	0.0106213	0.0499283
FBgn0025631	FlyBase	26.0689	-0.216355	0.296522	0.326408	0.578525
FBgn0025632	FlyBase	161.068	0.00409001	0.149165	0.977457	0.991667
FBgn0025633	FlyBase	1263.67	0.0414351	0.0881134	0.63177	0.820275
FBgn0025634	FlyBase	17.8936	0.0420152	0.303195	0.845904	0.934013
FBgn0025635	FlyBase	40.1403	0.33571	0.272604	0.122927	0.314016
FBgn0025637	FlyBase	85.3135	0.458433	0.204877	0.011628	0.0534604
FBgn0025638	FlyBase	32.5393	0.15698	0.270551	0.459643	0.699647
FBgn0025639	FlyBase	1488.86	0.107631	0.0976999	0.259538	0.508187
FBgn0025640	FlyBase	57.1616	-0.0852509	0.216417	0.646562	0.827813
FBgn0025641	FlyBase	154.316	-0.0388359	0.156262	0.788364	0.907201
FBgn0025642	FlyBase	4.19921	-0.0916288	0.392694	0.593703	0.794723
FBgn0025644	FlyBase	88.7455	0.588508	0.211027	0.00176203	0.0110922
FBgn0025645	FlyBase	4.3887	-0.259917	0.471629	0.177573	0.402597
FBgn0025674	FlyBase	110.06	0.0471145	0.172876	0.764882	0.894449
FBgn0025676	FlyBase	97.253	0.0109678	0.191806	0.949643	0.981817
FBgn0025678	FlyBase	27.1817	0.735541	0.392988	0.0111679	0.0517678
FBgn0025680	FlyBase	72.4919	-0.720789	0.228628	0.000379912	0.00285951
FBgn0025681	FlyBase	2755.93	0.560781	0.0829001	5.40833e-12	1.2745e-10
FBgn0025682	FlyBase	19.5195	0.800773	0.447885	0.0110319	0.0513376
FBgn0025683	FlyBase	361.591	0.00617441	0.118188	0.957555	0.986061
FBgn0025684	FlyBase	35.1636	0.227335	0.272524	0.289738	0.543492
FBgn0025686	FlyBase	308.163	1.27494	0.133469	1.49566e-22	7.08627e-21
FBgn0025692	FlyBase	13.9763	-0.523707	0.457929	0.0603399	0.192012
FBgn0025693	FlyBase	13.8761	-0.705584	0.548269	0.0270288	0.10398
FBgn0025697	FlyBase	26.5642	0.0262859	0.279375	0.902384	0.960761
FBgn0025700	FlyBase	9.05394	0.24553	0.408189	0.267496	0.517748
FBgn0025702	FlyBase	494.813	-0.553522	0.115308	6.30371e-07	8.22406e-06
FBgn0025712	FlyBase	8.85796	-0.00298972	0.352129	0.986328	0.996289
FBgn0025716	FlyBase	14.7313	0.309018	0.384694	0.199206	0.430553
FBgn0025720	FlyBase	204.09	0.0497514	0.139633	0.706959	0.862176
FBgn0025724	FlyBase	95.1273	0.290059	0.194788	0.0942388	0.261381
FBgn0025725	FlyBase	134.282	0.558526	0.183569	0.000860324	0.00588052
FBgn0025726	FlyBase	34936.6	-1.02917	0.119896	1.41396e-18	5.23806e-17
FBgn0025739	FlyBase	2.00512	0.269311	0.529661	0.0512901	NA
FBgn0025740	FlyBase	359.475	-0.42189	0.152344	0.00297039	0.0174653
FBgn0025741	FlyBase	1479.09	-0.0958196	0.109317	0.36305	0.614991
FBgn0025742	FlyBase	26.0528	-0.11668	0.282298	0.582711	0.786324
FBgn0025743	FlyBase	246.065	1.09054	0.165983	7.00178e-12	1.62449e-10
FBgn0025777	FlyBase	819.21	0.119285	0.103541	0.235031	0.477812
FBgn0025781	FlyBase	49.0317	-0.440526	0.260652	0.0398025	0.14018
FBgn0025790	FlyBase	409.924	0.135093	0.11172	0.210292	0.445424
FBgn0025800	FlyBase	301.342	-0.00569828	0.126325	0.961342	0.986553
FBgn0025802	FlyBase	313.842	-0.072645	0.118774	0.523262	0.747851
FBgn0025807	FlyBase	3.29874	0.114816	0.414875	0.450437	0.692838
FBgn0025808	FlyBase	27.3668	0.498551	0.345931	0.0495386	0.166709
FBgn0025809	FlyBase	44.2325	0.292273	0.260996	0.166886	0.38756
FBgn0025814	FlyBase	70.0855	0.690227	0.246919	0.00130841	0.00857225
FBgn0025815	FlyBase	9.65846	0.0365375	0.345169	0.859282	0.940113
FBgn0025820	FlyBase	32.5108	0.152966	0.271472	0.471037	0.708603
FBgn0025827	FlyBase	2.62099	-0.086616	0.413144	0.522907	0.747794
FBgn0025830	FlyBase	99.1009	-0.224019	0.183771	0.175147	0.399453
FBgn0025832	FlyBase	2.09303	-0.113705	0.42215	0.40367	NA
FBgn0025833	FlyBase	52.0314	0.58572	0.263311	0.00806776	0.0402583
FBgn0025835	FlyBase	2.90128	-0.112129	0.412373	0.464646	0.703696
FBgn0025836	FlyBase	878.188	0.0948247	0.098172	0.321169	0.573757
FBgn0025838	FlyBase	5.42158	1.08658	1.22011	0.0177109	0.0749218
FBgn0025839	FlyBase	111.223	-0.312356	0.179829	0.0547024	0.179327
FBgn0025864	FlyBase	712.695	0.0487531	0.0952738	0.600254	0.799991
FBgn0025865	FlyBase	65.4659	0.189393	0.213079	0.305176	0.559435
FBgn0025866	FlyBase	247.326	0.124425	0.130175	0.314929	0.56768
FBgn0025874	FlyBase	27.1857	-0.0144551	0.277344	0.943722	0.980086
FBgn0025878	FlyBase	7.64179	1.10051	0.939084	0.0137967	0.061252
FBgn0025879	FlyBase	65.8725	-0.965433	0.302391	0.00019095	0.00154581
FBgn0025885	FlyBase	599.052	0.586947	0.107097	1.56375e-08	2.55478e-07
FBgn0025936	FlyBase	1054.34	-0.12526	0.114304	0.254213	0.502683
FBgn0026015	FlyBase	86.3367	0.683563	0.217137	0.000436809	0.00324435
FBgn0026056	FlyBase	346.726	0.0146959	0.125548	0.903489	0.961145
FBgn0026059	FlyBase	3885.34	-0.28611	0.0763424	0.000134281	0.00111307
FBgn0026060	FlyBase	26.7338	0.0228473	0.289066	0.915871	0.96655
FBgn0026061	FlyBase	9.04065	0.264896	0.420179	0.238124	0.482248
FBgn0026076	FlyBase	341.635	0.12381	0.130788	0.319898	0.572396
FBgn0026077	FlyBase	8.74907	-0.00247441	0.355851	0.988085	0.997154
FBgn0026079	FlyBase	15.7664	0.0823375	0.32961	0.700923	0.859048
FBgn0026080	FlyBase	55.6005	0.310641	0.232235	0.114621	0.298817
FBgn0026083	FlyBase	1174.5	0.0443496	0.0984567	0.653819	0.830499
FBgn0026084	FlyBase	88.5147	0.11042	0.201878	0.535603	0.757502
FBgn0026086	FlyBase	3416.46	-0.290727	0.0968386	0.00199237	0.0123013
FBgn0026088	FlyBase	31.6772	0.321189	0.293032	0.154594	0.368358
FBgn0026089	FlyBase	15.7873	0.510008	0.435057	0.0644646	0.201357
FBgn0026090	FlyBase	28.4112	-0.167642	0.283547	0.435964	0.680872
FBgn0026143	FlyBase	24.9843	0.114315	0.296143	0.5975	0.798026
FBgn0026147	FlyBase	1685.27	-0.00375558	0.0934966	0.966269	0.988544
FBgn0026148	FlyBase	7.22146	-0.168769	0.392036	0.403613	0.652653
FBgn0026149	FlyBase	30.5228	0.572521	0.338494	0.0257029	0.100163
FBgn0026150	FlyBase	8.82565	-0.374424	0.489153	0.124218	0.316068
FBgn0026160	FlyBase	752.966	-1.0318	0.114174	2.41027e-20	9.9074e-19
FBgn0026179	FlyBase	1411.89	-0.473536	0.0905197	8.19624e-08	1.22766e-06
FBgn0026181	FlyBase	631.627	0.313548	0.10543	0.00209617	0.0128891
FBgn0026189	FlyBase	263.127	0.132851	0.126116	0.270426	0.521757
FBgn0026190	FlyBase	2.4427	0.124849	0.422395	0.390967	0.641305
FBgn0026192	FlyBase	172.545	0.167957	0.149297	0.229792	0.471957
FBgn0026196	FlyBase	56.2926	-0.261274	0.228994	0.177835	0.402938
FBgn0026199	FlyBase	122.825	-1.57801	0.18867	5.34633e-18	1.89479e-16
FBgn0026206	FlyBase	3012.95	-0.118947	0.106954	0.249633	0.497498
FBgn0026207	FlyBase	11.7428	-0.0626305	0.331603	0.764519	0.894159
FBgn0026238	FlyBase	528.928	-0.496791	0.154191	0.000550606	0.00396842
FBgn0026239	FlyBase	68.6499	1.05102	0.257115	5.95846e-06	6.42372e-05
FBgn0026250	FlyBase	101.45	-0.0269606	0.183356	0.870544	0.943358
FBgn0026252	FlyBase	196.002	0.46782	0.151958	0.000997037	0.00670926
FBgn0026255	FlyBase	1.71587	0.14542	0.442208	0.247221	NA
FBgn0026257	FlyBase	5.67499	0.0638286	0.378629	0.726853	0.871715
FBgn0026259	FlyBase	613.227	0.304198	0.099266	0.00158924	0.0101825
FBgn0026261	FlyBase	6.73846	0.0769398	0.369916	0.690266	0.853775
FBgn0026262	FlyBase	630.649	-0.619079	0.136134	1.77463e-06	2.11313e-05
FBgn0026263	FlyBase	34.8105	-0.705084	0.326879	0.00640143	0.0332137
FBgn0026268	FlyBase	2.4763	0.0755803	0.406834	0.600305	0.799991
FBgn0026309	FlyBase	10.9185	-0.153803	0.353263	0.474405	0.711476
FBgn0026313	FlyBase	843.838	0.0534729	0.0958028	0.567492	0.777517
FBgn0026314	FlyBase	15.9994	-0.00586673	0.322922	0.97598	0.991519
FBgn0026316	FlyBase	48.5593	0.342557	0.246665	0.09525	0.263513
FBgn0026317	FlyBase	99.9179	-0.240947	0.185758	0.148018	0.356332
FBgn0026319	FlyBase	12.9504	-0.241196	0.376826	0.287107	0.540358
FBgn0026323	FlyBase	325.137	-0.0362899	0.125642	0.76148	0.892673
FBgn0026324	FlyBase	6.79175	0.869331	0.896817	0.0237279	0.0941378
FBgn0026326	FlyBase	81.4194	0.0669748	0.193455	0.698048	0.857362
FBgn0026369	FlyBase	218.166	-0.265561	0.135259	0.0376809	0.134285
FBgn0026371	FlyBase	15.1536	-0.0827008	0.324782	0.697538	0.857351
FBgn0026372	FlyBase	161.619	-0.117653	0.155311	0.414771	0.66329
FBgn0026373	FlyBase	8.30773	0.96468	0.796156	0.0168415	0.0719881
FBgn0026374	FlyBase	35.9449	-0.0506468	0.248842	0.800625	0.911932
FBgn0026375	FlyBase	1104.04	0.127741	0.0868571	0.133061	0.331439
FBgn0026376	FlyBase	348.163	-0.176012	0.136167	0.171308	0.393699
FBgn0026378	FlyBase	33.4262	0.0290017	0.25818	0.889233	0.953756
FBgn0026379	FlyBase	309.529	-0.191912	0.144328	0.15619	0.371185
FBgn0026380	FlyBase	10.4269	0.235643	0.390552	0.294145	0.548495
FBgn0026388	FlyBase	11.5678	-0.421882	0.492143	0.10124	0.274922
FBgn0026393	FlyBase	59.337	0.03414	0.213418	0.853284	0.937197
FBgn0026400	FlyBase	16.5322	-0.141362	0.322734	0.516882	0.743682
FBgn0026401	FlyBase	1852.88	-0.308535	0.119633	0.00700215	0.0358144
FBgn0026402	FlyBase	31.1267	-0.106566	0.274589	0.611708	0.807841
FBgn0026404	FlyBase	27.6935	0.0622703	0.268013	0.76717	0.895496
FBgn0026409	FlyBase	296.995	-0.33586	0.127824	0.00570474	0.0301551
FBgn0026411	FlyBase	18.3571	-0.135003	0.312993	0.534977	0.757043
FBgn0026415	FlyBase	110.597	0.942443	0.23483	9.2817e-06	9.71557e-05
FBgn0026417	FlyBase	187.014	0.0681353	0.151187	0.63062	0.819523
FBgn0026418	FlyBase	901.015	-0.0323459	0.095539	0.727402	0.871914
FBgn0026427	FlyBase	767.52	-0.268042	0.126729	0.0261565	0.10123
FBgn0026428	FlyBase	276.042	0.153072	0.133186	0.22602	0.466659
FBgn0026430	FlyBase	229.785	-0.11651	0.140655	0.37901	0.630209
FBgn0026431	FlyBase	25.0264	0.142773	0.290215	0.510206	0.738404
FBgn0026432	FlyBase	89.3925	-0.142578	0.186418	0.393701	0.643797
FBgn0026433	FlyBase	71.8314	0.00266298	0.204261	0.98945	0.99735
FBgn0026438	FlyBase	8646.26	0.0810149	0.0738845	0.265419	0.515714
FBgn0026439	FlyBase	313.398	1.69292	0.138365	1.85397e-35	1.55976e-33
FBgn0026441	FlyBase	88.8781	-0.0904954	0.183318	0.583944	0.78728
FBgn0026479	FlyBase	265.834	0.222071	0.126526	0.0656533	0.203727
FBgn0026533	FlyBase	267.014	0.345896	0.140121	0.0087623	0.04315
FBgn0026562	FlyBase	23.6408	0.410462	0.373871	0.104526	0.281496
FBgn0026563	FlyBase	9.44519	-0.183152	0.384019	0.384687	0.635755
FBgn0026565	FlyBase	4.19386	0.0698395	0.391143	0.677619	0.846155
FBgn0026566	FlyBase	15.4054	-0.365865	0.390836	0.141163	0.345124
FBgn0026570	FlyBase	2.13942	0.136387	0.434111	0.30487	NA
FBgn0026573	FlyBase	334.07	-0.393271	0.120891	0.000663302	0.00468685
FBgn0026575	FlyBase	1445.5	0.41661	0.089134	1.6922e-06	2.02569e-05
FBgn0026576	FlyBase	46.7575	-0.266897	0.256659	0.199103	0.430433
FBgn0026577	FlyBase	886.055	0.186387	0.123507	0.113542	0.297045
FBgn0026582	FlyBase	19.1555	0.151751	0.311129	0.491014	0.725798
FBgn0026592	FlyBase	355.276	-0.374669	0.137102	0.00377343	0.0213369
FBgn0026593	FlyBase	7.41346	-0.192872	0.404393	0.340581	0.592418
FBgn0026597	FlyBase	393.016	0.224032	0.121381	0.0537551	0.176801
FBgn0026598	FlyBase	2.74453	-0.0258222	0.400347	0.851157	0.936345
FBgn0026602	FlyBase	30.0406	-0.0623619	0.262799	0.762057	0.892797
FBgn0026616	FlyBase	1541.63	-0.554694	0.0836909	1.35391e-11	3.06999e-10
FBgn0026619	FlyBase	25.4591	0.630166	0.380999	0.022484	0.0901965
FBgn0026620	FlyBase	442.047	-0.0228031	0.128595	0.851427	0.936414
FBgn0026630	FlyBase	69.7959	0.109299	0.204573	0.543735	0.762872
FBgn0026634	FlyBase	43.1059	-0.116901	0.250224	0.564286	0.775764
FBgn0026666	FlyBase	30.5278	0.265575	0.294127	0.2332	0.475783
FBgn0026679	FlyBase	32.3979	0.439547	0.339847	0.0753499	0.224382
FBgn0026702	FlyBase	3.49248	-0.210497	0.462651	0.188376	0.418602
FBgn0026713	FlyBase	187.333	0.392237	0.147288	0.0044895	0.0246752
FBgn0026718	FlyBase	4.46827	-0.0551456	0.385266	0.745791	0.88337
FBgn0026721	FlyBase	42.6565	0.611661	0.296601	0.0108136	0.0505685
FBgn0026722	FlyBase	57.1968	-0.0319864	0.217552	0.863386	0.941376
FBgn0026737	FlyBase	5.71289	0.127568	0.392061	0.498119	0.7309
FBgn0026738	FlyBase	21.6427	0.27907	0.338225	0.232738	0.475389
FBgn0026741	FlyBase	5.55052	-0.0516922	0.373266	0.777817	0.901343
FBgn0026749	FlyBase	54.0622	0.0950282	0.221756	0.616806	0.811292
FBgn0026751	FlyBase	63.8459	0.471669	0.235404	0.0192804	0.0803527
FBgn0026760	FlyBase	9.64163	-0.241079	0.393166	0.280354	0.532324
FBgn0026761	FlyBase	19.9732	0.0188723	0.297288	0.931083	0.974825
FBgn0026777	FlyBase	280.725	0.0714664	0.13475	0.576884	0.782182
FBgn0026787	FlyBase	65.1263	-0.0655473	0.209869	0.718199	0.867347
FBgn0026869	FlyBase	2191.07	-0.135331	0.108923	0.198382	0.429183
FBgn0026872	FlyBase	48.3008	-0.115992	0.233922	0.552589	0.767588
FBgn0026873	FlyBase	9.26584	0.237283	0.398412	0.285984	0.538998
FBgn0026876	FlyBase	4.39466	-0.170691	0.419019	0.344681	0.596296
FBgn0026879	FlyBase	14.7383	0.0215907	0.325466	0.920137	0.96912
FBgn0027052	FlyBase	97.8505	-0.0736312	0.182424	0.654911	0.83129
FBgn0027053	FlyBase	19.4123	0.278145	0.343074	0.235438	0.478175
FBgn0027054	FlyBase	28.8618	0.0844153	0.272777	0.68951	0.853115
FBgn0027055	FlyBase	68.9309	0.459688	0.237391	0.0231042	0.0922734
FBgn0027057	FlyBase	62.3327	0.442635	0.260013	0.0391639	0.138365
FBgn0027066	FlyBase	925.831	0.198344	0.0993446	0.0398334	0.14018
FBgn0027070	FlyBase	186.575	-0.0834121	0.144113	0.537404	0.758619
FBgn0027073	FlyBase	15.6484	0.275741	0.35893	0.241767	0.487136
FBgn0027074	FlyBase	5.69345	0.199318	0.424113	0.300909	0.554851
FBgn0027079	FlyBase	158	0.0533337	0.156333	0.714917	0.866525
FBgn0027080	FlyBase	78.6557	0.587983	0.220119	0.00247524	0.0148998
FBgn0027081	FlyBase	111.6	-0.0456369	0.168074	0.768666	0.896474
FBgn0027082	FlyBase	14.5102	-0.336218	0.389829	0.168337	0.389082
FBgn0027083	FlyBase	37.5137	-0.162694	0.255509	0.42866	0.675815
FBgn0027084	FlyBase	75.1802	0.396319	0.214349	0.0342514	0.124932
FBgn0027085	FlyBase	53.1968	-0.476207	0.246559	0.0217741	0.0883335
FBgn0027086	FlyBase	191.35	-0.0108736	0.142087	0.934254	0.975769
FBgn0027087	FlyBase	224.599	-0.102464	0.138966	0.434163	0.679862
FBgn0027088	FlyBase	28.4965	0.0766785	0.268627	0.715426	0.866701
FBgn0027090	FlyBase	20.7932	-0.0865983	0.294757	0.685183	0.850491
FBgn0027091	FlyBase	72.1245	-0.0392361	0.199975	0.822995	0.924572
FBgn0027093	FlyBase	19.5832	0.903855	0.474437	0.00709533	0.0361063
FBgn0027094	FlyBase	130.52	0.910031	0.180132	7.87983e-08	1.18224e-06
FBgn0027095	FlyBase	35.5785	0.22178	0.265327	0.294807	0.549451
FBgn0027101	FlyBase	1359.36	-0.378232	0.129835	0.00214602	0.0131329
FBgn0027106	FlyBase	50.2296	0.494319	0.28378	0.0303739	0.113738
FBgn0027108	FlyBase	53.9926	-0.603327	0.25863	0.00575098	0.030346
FBgn0027109	FlyBase	2.80041	0.606263	1.2432	0.0142958	0.0630715
FBgn0027111	FlyBase	57.9672	0.173063	0.221283	0.361902	0.613991
FBgn0027259	FlyBase	73.6958	0.166192	0.207577	0.359869	0.612301
FBgn0027279	FlyBase	8559.43	-0.848034	0.0728778	5.54526e-32	3.96178e-30
FBgn0027280	FlyBase	184.717	-0.188116	0.144328	0.164491	0.383605
FBgn0027287	FlyBase	271.643	-0.13098	0.129332	0.286382	0.539496
FBgn0027291	FlyBase	120.351	0.142717	0.164157	0.346119	0.597332
FBgn0027296	FlyBase	25.0324	0.758998	0.397228	0.00977266	0.0469442
FBgn0027329	FlyBase	57.9719	0.658846	0.274025	0.00420708	0.0234502
FBgn0027330	FlyBase	9.27822	0.185014	0.381833	0.386261	0.636787
FBgn0027334	FlyBase	9.08342	0.157627	0.372192	0.453687	0.694928
FBgn0027335	FlyBase	977.326	-0.442865	0.102802	8.61453e-06	9.14286e-05
FBgn0027338	FlyBase	297.763	0.227861	0.133893	0.0724523	0.218278
FBgn0027339	FlyBase	994.251	-0.344951	0.128165	0.00460488	0.0252609
FBgn0027341	FlyBase	27.0973	-1.47079	0.381923	9.96727e-06	0.000103609
FBgn0027342	FlyBase	64.3377	0.0507542	0.211659	0.783506	0.904711
FBgn0027343	FlyBase	10.2708	0.040699	0.341438	0.845173	0.933972
FBgn0027348	FlyBase	22.6096	-0.180452	0.307281	0.413207	0.662305
FBgn0027356	FlyBase	138.81	-0.861779	0.183728	5.05708e-07	6.67505e-06
FBgn0027359	FlyBase	11.6446	0.0587004	0.345657	0.777515	0.901343
FBgn0027363	FlyBase	484.36	0.0295499	0.113999	0.788719	0.907253
FBgn0027364	FlyBase	2.38025	-0.502925	0.948555	0.0109604	0.0510954
FBgn0027375	FlyBase	90.9507	-0.418728	0.215847	0.0257529	0.100271
FBgn0027378	FlyBase	57.4589	0.462329	0.264642	0.0336976	0.123311
FBgn0027453	FlyBase	383.512	0.309745	0.120284	0.00710476	0.0361135
FBgn0027490	FlyBase	20.7307	-0.316318	0.342221	0.181963	0.408487
FBgn0027491	FlyBase	568.739	-0.0616253	0.109744	0.560334	0.77217
FBgn0027492	FlyBase	3350.32	-0.153184	0.117067	0.172631	0.396032
FBgn0027493	FlyBase	91.9764	-0.126175	0.190785	0.457606	0.698316
FBgn0027495	FlyBase	32.5716	0.185522	0.266312	0.38018	0.631319
FBgn0027496	FlyBase	14.8728	0.238299	0.35475	0.300775	0.554832
FBgn0027497	FlyBase	108.624	0.525597	0.201336	0.00355436	0.020341
FBgn0027498	FlyBase	74.0939	1.14729	0.242993	2.94481e-07	3.9744e-06
FBgn0027499	FlyBase	224.541	-1.34765	0.168287	1.16966e-16	3.89975e-15
FBgn0027500	FlyBase	4.47575	-0.389668	0.595731	0.0739271	0.221594
FBgn0027503	FlyBase	125.072	-0.135547	0.174106	0.392155	0.64227
FBgn0027504	FlyBase	387.689	0.0928442	0.124375	0.435691	0.680683
FBgn0027505	FlyBase	100.703	-0.278422	0.182647	0.090571	0.254866
FBgn0027506	FlyBase	326.52	-0.538593	0.123495	5.21837e-06	5.70787e-05
FBgn0027507	FlyBase	94.7724	-0.565964	0.215177	0.00291774	0.0172233
FBgn0027508	FlyBase	674.957	0.0556586	0.0983836	0.561728	0.773429
FBgn0027509	FlyBase	96.8826	-0.0818268	0.181015	0.617293	0.811577
FBgn0027512	FlyBase	321.029	-0.26363	0.118469	0.0200856	0.0829839
FBgn0027513	FlyBase	3.47331	0.0376281	0.392085	0.813311	0.919662
FBgn0027514	FlyBase	49.102	0.0517378	0.232564	0.79226	0.908873
FBgn0027515	FlyBase	91.5422	-0.205703	0.191081	0.226465	0.467148
FBgn0027518	FlyBase	25.9175	-0.130474	0.286438	0.542128	0.76159
FBgn0027524	FlyBase	19.8076	-0.0993721	0.30033	0.643668	0.826222
FBgn0027525	FlyBase	61.9833	-0.331501	0.2391	0.0979917	0.269104
FBgn0027526	FlyBase	31.351	-0.263584	0.279737	0.225145	0.465599
FBgn0027528	FlyBase	27.8259	-0.20623	0.302142	0.351151	0.602682
FBgn0027529	FlyBase	1729.97	0.439042	0.08573	1.64588e-07	2.3223e-06
FBgn0027532	FlyBase	488.336	-0.847058	0.110366	3.39904e-15	1.05511e-13
FBgn0027535	FlyBase	45.0675	-0.00784816	0.236072	0.966717	0.988783
FBgn0027537	FlyBase	34.738	0.151577	0.269836	0.474373	0.711476
FBgn0027538	FlyBase	166.065	-0.0903509	0.147844	0.513302	0.740267
FBgn0027539	FlyBase	63.9131	0.423131	0.232921	0.0336176	0.123169
FBgn0027546	FlyBase	3.47588	0.454142	0.720321	0.0469298	0.15942
FBgn0027547	FlyBase	42.5519	-0.548733	0.298641	0.0204111	0.084015
FBgn0027548	FlyBase	275.919	0.438607	0.135447	0.000630194	0.00446694
FBgn0027549	FlyBase	127.179	-0.294852	0.16681	0.0538787	0.177078
[truncated: 7,369 more rows]

## Sheet: D30vsD10
Supplemental 1 Table. Differentially expressed genes comparing each aging time point relative to D10 (n=3)
Comparison:D30vsD10
gene_id	database	baseMean	log2FoldChange	lfcSE	pvalue	padj
FBgn0000008	FlyBase	35.3007	0.617186	0.409787	0.0153925	0.0923921
FBgn0000017	FlyBase	961.241	-0.0536801	0.116201	0.619368	0.859741
FBgn0000018	FlyBase	7.77376	0.00958721	0.292655	0.939188	0.981059
FBgn0000024	FlyBase	1535.49	-0.501821	0.152474	0.000269576	0.00337467
FBgn0000028	FlyBase	10.4456	0.11827	0.305952	0.403119	0.73681
FBgn0000032	FlyBase	37.9129	0.245053	0.284646	0.180318	0.490646
FBgn0000036	FlyBase	82.523	-0.0871093	0.207336	0.584101	0.844393
FBgn0000037	FlyBase	32.7191	-0.0278875	0.238554	0.860746	0.956388
FBgn0000038	FlyBase	96.1995	-0.0405008	0.197357	0.793907	0.934994
FBgn0000039	FlyBase	10.2041	0.0748638	0.295282	0.577499	0.842041
FBgn0000042	FlyBase	687.965	0.449992	0.138207	0.000376871	0.00449175
FBgn0000043	FlyBase	18.174	0.735075	0.653618	0.0154203	0.0924846
FBgn0000044	FlyBase	32.8681	0.890029	0.425326	0.00284279	0.0241297
FBgn0000045	FlyBase	5.66333	0.0726024	0.310388	0.512084	NA
FBgn0000046	FlyBase	7.46488	0.117307	0.318945	0.354542	0.694319
FBgn0000052	FlyBase	38.1497	0.249202	0.284377	0.172345	0.476935
FBgn0000053	FlyBase	20.5982	0.123879	0.284689	0.43478	0.761624
FBgn0000055	FlyBase	7.31901	-0.0688324	0.306342	0.552443	0.82702
FBgn0000057	FlyBase	21.0644	-0.149597	0.290308	0.357093	0.695813
FBgn0000063	FlyBase	7.91012	-0.169104	0.343156	0.215033	0.537114
FBgn0000064	FlyBase	562.888	0.654812	0.137415	3.44839e-07	9.89555e-06
FBgn0000077	FlyBase	7.75889	0.0207343	0.294843	0.864096	0.957518
FBgn0000078	FlyBase	8.27231	1.45801	1.08788	0.0053437	0.0397898
FBgn0000079	FlyBase	8.87757	1.58108	0.954441	0.00351727	0.0283701
FBgn0000083	FlyBase	348.73	2.80653	0.19537	5.19062e-48	1.29091e-44
FBgn0000084	FlyBase	135.701	1.00143	0.218404	4.33559e-07	1.21153e-05
FBgn0000092	FlyBase	6.98825	0.0606842	0.301826	0.613357	0.856081
FBgn0000097	FlyBase	220.852	0.00518178	0.169042	0.972638	0.988537
FBgn0000100	FlyBase	74.605	0.171212	0.212175	0.298345	0.64237
FBgn0000108	FlyBase	2110.92	-0.0450568	0.117239	0.678675	0.894154
FBgn0000109	FlyBase	3.32868	-0.0982579	0.328477	0.289386	NA
FBgn0000114	FlyBase	55.8672	0.248875	0.258566	0.167658	0.469421
FBgn0000115	FlyBase	20.2981	0.233392	0.329571	0.186125	0.499344
FBgn0000116	FlyBase	753.1	0.932522	0.167163	2.64202e-09	1.18748e-07
FBgn0000117	FlyBase	867.323	-0.521603	0.165171	0.000396849	0.00463364
FBgn0000119	FlyBase	145.534	-0.357636	0.195447	0.0271226	0.140655
FBgn0000120	FlyBase	9363.93	-0.110112	0.157823	0.429102	0.756173
FBgn0000121	FlyBase	12671.7	0.370677	0.184671	0.0179143	0.102894
FBgn0000139	FlyBase	18.176	-0.012773	0.270642	0.927683	0.978235
FBgn0000140	FlyBase	2.10559	0.113225	0.34424	0.107038	NA
FBgn0000147	FlyBase	15.9197	2.8796	0.782601	1.37808e-05	0.00024956
FBgn0000150	FlyBase	61.6301	0.10531	0.22973	0.52318	0.813953
FBgn0000152	FlyBase	18.5501	1.80228	0.581806	0.000104057	0.00145933
FBgn0000153	FlyBase	20.3797	-0.175055	0.301234	0.290397	0.632968
FBgn0000157	FlyBase	29.748	0.586895	0.464513	0.0227284	0.122438
FBgn0000163	FlyBase	1416.37	-0.443455	0.132366	0.000273935	0.00341777
FBgn0000173	FlyBase	101.704	-0.421571	0.217866	0.0164469	0.0966981
FBgn0000179	FlyBase	434.349	-0.18091	0.137777	0.14371	0.428064
FBgn0000180	FlyBase	2.93831	-0.0206639	0.31135	0.800615	NA
FBgn0000181	FlyBase	74.8352	-0.0614662	0.20497	0.697134	0.902813
FBgn0000183	FlyBase	221.358	0.156826	0.160954	0.262191	0.599145
FBgn0000206	FlyBase	897.785	-0.100233	0.132301	0.404856	0.737714
FBgn0000212	FlyBase	142.879	0.00224192	0.188393	0.989812	0.99649
FBgn0000221	FlyBase	8.25944	-0.0837154	0.30288	0.512231	0.8112
FBgn0000227	FlyBase	1.98717	-0.0116111	0.313667	0.869502	NA
FBgn0000228	FlyBase	428.169	-0.51228	0.145492	0.000115046	0.00159843
FBgn0000229	FlyBase	197.561	-0.252286	0.182089	0.0970139	0.339729
FBgn0000239	FlyBase	261.937	0.0509192	0.14999	0.70228	0.903462
FBgn0000241	FlyBase	17.654	0.118492	0.286839	0.446733	0.769305
FBgn0000244	FlyBase	23.265	0.24401	0.330262	0.17409	0.479824
FBgn0000246	FlyBase	9.55015	0.309047	0.464807	0.0668725	0.265391
FBgn0000247	FlyBase	464.284	-0.126613	0.152054	0.343414	0.685634
FBgn0000250	FlyBase	286.433	-0.230822	0.160612	0.0977896	0.340965
FBgn0000253	FlyBase	5363.62	0.374478	0.164128	0.00911051	0.0611272
FBgn0000256	FlyBase	1147.13	-0.798163	0.151285	1.759e-08	6.79994e-07
FBgn0000257	FlyBase	26.1355	-0.0427849	0.252242	0.784562	0.932551
FBgn0000259	FlyBase	449.151	-0.436504	0.160824	0.0021767	0.0193568
FBgn0000261	FlyBase	44.019	-0.12696	0.247077	0.445967	0.7692
FBgn0000273	FlyBase	1042.02	-0.0351721	0.123499	0.754364	0.924222
FBgn0000276	FlyBase	2.84962	-0.0323581	0.312136	0.698928	NA
FBgn0000283	FlyBase	237.047	0.0961082	0.177045	0.517961	0.812807
FBgn0000286	FlyBase	404.777	-0.518548	0.154579	0.000204438	0.0026854
FBgn0000287	FlyBase	8.92927	0.000748746	0.288839	0.997032	0.999163
FBgn0000289	FlyBase	818.059	-0.132367	0.123903	0.245128	0.579682
FBgn0000299	FlyBase	45.1509	0.113652	0.241615	0.494134	0.79984
FBgn0000303	FlyBase	20.3355	-0.359846	0.4045	0.0776066	0.292731
FBgn0000307	FlyBase	471.97	-0.0880817	0.148057	0.501776	0.804047
FBgn0000308	FlyBase	633.115	1.32686	0.136956	2.73669e-23	6.80616e-21
FBgn0000316	FlyBase	98.3039	-0.10385	0.193385	0.503134	0.804047
FBgn0000317	FlyBase	195.208	-0.617036	0.186499	0.000176885	0.00235248
FBgn0000318	FlyBase	22.4843	0.160821	0.288728	0.333415	0.6769
FBgn0000319	FlyBase	799.846	0.403465	0.133355	0.000967802	0.00977136
FBgn0000320	FlyBase	89.295	0.00321636	0.192089	0.984627	0.993329
FBgn0000326	FlyBase	26.3736	-0.155168	0.286295	0.347901	0.689427
FBgn0000330	FlyBase	152.118	0.212419	0.210973	0.199344	0.514111
FBgn0000339	FlyBase	29.1925	0.499394	0.40511	0.0331934	0.161972
FBgn0000346	FlyBase	181.138	-0.287179	0.1749	0.0534326	0.226769
FBgn0000351	FlyBase	5.14779	0.0242564	0.304587	0.813717	NA
FBgn0000352	FlyBase	85.2387	-0.0143097	0.191957	0.924793	0.977201
FBgn0000357	FlyBase	4.62935	0.0566949	0.314991	0.528343	NA
FBgn0000370	FlyBase	1086.72	-0.794748	0.142956	3.73588e-09	1.63002e-07
FBgn0000376	FlyBase	130.805	-0.0659015	0.177669	0.655402	0.882026
FBgn0000377	FlyBase	13.1171	-0.0309689	0.279738	0.824001	0.943848
FBgn0000382	FlyBase	1902.58	-0.398931	0.122425	0.000446957	0.005099
FBgn0000384	FlyBase	670.62	0.165	0.143324	0.198836	0.513861
FBgn0000394	FlyBase	5.37436	0.0188688	0.302335	0.860085	NA
FBgn0000395	FlyBase	312.615	4.12447	0.460993	1.40308e-20	3.17223e-18
FBgn0000406	FlyBase	39.7671	-0.357469	0.339662	0.0785042	0.295345
FBgn0000411	FlyBase	3.6879	0.0661979	0.315411	0.488226	NA
FBgn0000412	FlyBase	14.8733	-0.086958	0.282395	0.558783	0.829807
FBgn0000414	FlyBase	1709.47	-0.130509	0.128855	0.267555	0.604369
FBgn0000416	FlyBase	1669.9	0.614591	0.135053	1.10832e-06	2.70235e-05
FBgn0000422	FlyBase	54.8928	0.0838881	0.232171	0.60894	0.854326
FBgn0000439	FlyBase	9.74965	0.146406	0.330325	0.273386	0.612716
FBgn0000447	FlyBase	7.95678	-0.0333425	0.295048	0.782283	0.932425
FBgn0000448	FlyBase	156.764	-0.458724	0.236334	0.0136824	0.0843673
FBgn0000451	FlyBase	3.48665	0.0780467	0.320354	0.400767	NA
FBgn0000454	FlyBase	29.5147	0.192764	0.287334	0.267781	0.604696
FBgn0000455	FlyBase	27.3172	0.0462525	0.256391	0.769639	0.92884
FBgn0000459	FlyBase	8.36134	-0.049931	0.300013	0.669908	0.890148
FBgn0000463	FlyBase	12.1293	0.0948965	0.298331	0.494669	0.79984
FBgn0000464	FlyBase	519.369	-0.206576	0.144794	0.109236	0.365313
FBgn0000473	FlyBase	41.1242	0.150636	0.254087	0.374752	0.709659
FBgn0000477	FlyBase	6.92128	-0.0501766	0.300671	0.666405	0.888126
FBgn0000479	FlyBase	4114.87	-0.249462	0.123597	0.0282658	0.144644
FBgn0000482	FlyBase	40.3228	0.111517	0.238097	0.501644	0.804047
FBgn0000489	FlyBase	27.5586	0.06033	0.25585	0.705337	0.905321
FBgn0000490	FlyBase	30.1194	0.302018	0.319395	0.118098	0.380125
FBgn0000492	FlyBase	7.4962	-0.0592356	0.302807	0.610523	0.854844
FBgn0000499	FlyBase	41.4324	-0.101467	0.245148	0.53615	0.82043
FBgn0000504	FlyBase	73.118	-0.241361	0.235504	0.164809	0.46419
FBgn0000520	FlyBase	32.0584	-0.10237	0.255152	0.530116	0.818541
FBgn0000524	FlyBase	8.44777	0.151762	0.332998	0.258093	0.59503
FBgn0000527	FlyBase	33.8373	0.132913	0.256345	0.427364	0.755341
FBgn0000535	FlyBase	13360.5	-0.608636	0.128294	4.36353e-07	1.21479e-05
FBgn0000536	FlyBase	259.587	-0.426079	0.19206	0.00847627	0.0579134
FBgn0000541	FlyBase	1799.61	-0.139346	0.124016	0.221124	0.545752
FBgn0000542	FlyBase	9.85549	0.0202713	0.290278	0.874855	0.960885
FBgn0000543	FlyBase	17.649	0.0570277	0.276304	0.699243	0.902813
FBgn0000546	FlyBase	1061.53	-0.244801	0.131844	0.0412151	0.189078
FBgn0000547	FlyBase	744.105	-0.684332	0.154306	1.56205e-06	3.69984e-05
FBgn0000551	FlyBase	4.86533	-0.154885	0.352475	0.164438	NA
FBgn0000557	FlyBase	869.714	0.568904	0.176265	0.000271391	0.0033917
FBgn0000559	FlyBase	655.817	-0.0131971	0.129654	0.910748	0.973726
FBgn0000562	FlyBase	257.783	-0.567624	0.172399	0.000217737	0.00282037
FBgn0000565	FlyBase	27.8827	-0.046516	0.263318	0.761391	0.927164
FBgn0000566	FlyBase	11.0179	0.010698	0.281934	0.939056	0.981059
FBgn0000567	FlyBase	1834.76	-0.316389	0.13177	0.00849556	0.0579921
FBgn0000568	FlyBase	2104.58	-0.308493	0.13569	0.0121525	0.0762574
FBgn0000575	FlyBase	377.807	-0.23188	0.161788	0.098253	0.341616
FBgn0000576	FlyBase	2.37858	-0.0270354	0.313648	0.723476	NA
FBgn0000577	FlyBase	2.51027	0.0970171	0.333137	0.217486	NA
FBgn0000578	FlyBase	98.2053	0.69361	0.237152	0.000507435	0.00567612
FBgn0000579	FlyBase	141.197	0.0487879	0.17241	0.742785	0.91982
FBgn0000581	FlyBase	874.722	0.0153106	0.122961	0.894168	0.96806
FBgn0000588	FlyBase	1111.92	-0.428941	0.131773	0.000408811	0.0047289
FBgn0000592	FlyBase	35.109	-0.19418	0.265707	0.266532	0.603153
FBgn0000611	FlyBase	98.1665	-0.199643	0.205932	0.218818	0.542033
FBgn0000615	FlyBase	1.89353	-0.0684695	0.324567	0.32835	NA
FBgn0000617	FlyBase	10.7955	0.0732443	0.292387	0.593357	0.846631
FBgn0000618	FlyBase	3.43073	-0.0193912	0.307814	0.83172	NA
FBgn0000625	FlyBase	120.141	-0.384908	0.203681	0.0213484	0.117204
FBgn0000629	FlyBase	62.7152	0.161912	0.227351	0.335197	0.678672
FBgn0000633	FlyBase	1689.12	-0.591547	0.12919	1.03014e-06	2.56195e-05
FBgn0000635	FlyBase	159.409	0.235186	0.192519	0.135584	0.414758
FBgn0000636	FlyBase	84.195	1.30025	0.328632	5.28598e-06	0.000107462
FBgn0000644	FlyBase	1.80617	0.0390843	0.318903	0.535642	NA
FBgn0000659	FlyBase	10.4415	0.153708	0.32404	0.285221	0.629038
FBgn0000662	FlyBase	428.822	-0.240928	0.150236	0.0698562	0.272592
FBgn0000667	FlyBase	247.998	0.00502937	0.168506	0.973365	0.988971
FBgn0000709	FlyBase	133.978	-0.135097	0.191831	0.38401	0.718558
FBgn0000711	FlyBase	2165.07	-0.0782961	0.113633	0.461062	0.778031
FBgn0000715	FlyBase	1.82709	-0.0645762	0.323874	0.34475	NA
FBgn0000719	FlyBase	19.4823	0.062371	0.274866	0.678303	0.89407
FBgn0000721	FlyBase	281.152	0.98849	0.164185	1.80294e-10	1.0676e-08
FBgn0000723	FlyBase	3355.1	-0.576181	0.132134	2.77736e-06	6.11266e-05
FBgn0000810	FlyBase	73.5381	-0.361663	0.243553	0.0490334	0.212419
FBgn0000826	FlyBase	3.44619	0.295094	0.551003	0.00490036	NA
FBgn0000964	FlyBase	6.34719	0.0313546	0.299141	0.785633	0.932554
FBgn0000996	FlyBase	13.499	-0.00539834	0.276099	0.967934	0.987211
FBgn0001075	FlyBase	144.237	0.625554	0.197348	0.000277786	0.00344973
FBgn0001078	FlyBase	2299.92	-0.712935	0.163967	2.03441e-06	4.66981e-05
FBgn0001079	FlyBase	36.1643	-0.012402	0.232823	0.937046	0.980688
FBgn0001083	FlyBase	8.49972	-0.000967218	0.291136	0.992012	0.997494
FBgn0001084	FlyBase	18.0728	0.0781744	0.275149	0.608654	0.854326
FBgn0001085	FlyBase	21.3296	-0.0312283	0.259214	0.838894	0.94854
FBgn0001087	FlyBase	2396.34	-0.427487	0.116134	8.28279e-05	0.00120464
FBgn0001089	FlyBase	3.66287	0.00165808	0.306987	0.987292	NA
FBgn0001090	FlyBase	284.796	-0.796533	0.164484	1.70894e-07	5.42571e-06
FBgn0001091	FlyBase	32.6872	0.302651	0.310289	0.116472	0.377168
FBgn0001092	FlyBase	48.1108	0.31346	0.271707	0.0965314	0.338609
FBgn0001098	FlyBase	749.527	-0.262019	0.132079	0.0294121	0.14918
FBgn0001104	FlyBase	13.0158	0.152773	0.320136	0.29914	0.642824
FBgn0001105	FlyBase	517.405	-0.291705	0.149462	0.0279228	0.143282
FBgn0001108	FlyBase	241.412	-0.186811	0.157208	0.173239	0.478186
FBgn0001112	FlyBase	6.04827	-0.0360724	0.301373	0.744342	0.920795
FBgn0001114	FlyBase	47.6667	-0.49379	0.326821	0.0247932	0.130914
FBgn0001122	FlyBase	744.321	0.386351	0.131321	0.00135891	0.0131162
FBgn0001123	FlyBase	387.257	0.137162	0.14928	0.300224	0.643632
FBgn0001124	FlyBase	77.7152	0.347329	0.235319	0.0531866	0.226238
FBgn0001125	FlyBase	112.802	-0.0109797	0.18698	0.940844	0.98129
FBgn0001128	FlyBase	678.683	-0.0161601	0.125609	0.890722	0.966363
FBgn0001133	FlyBase	30.4244	0.142472	0.259761	0.397899	0.732837
FBgn0001134	FlyBase	7.61166	-0.0182241	0.293789	0.878733	0.961972
FBgn0001137	FlyBase	3.19446	0.00575047	0.310152	0.946132	NA
FBgn0001138	FlyBase	6.59412	0.0547885	0.30318	0.634405	0.868654
FBgn0001139	FlyBase	344.088	-0.385928	0.15691	0.00549331	0.0407007
FBgn0001142	FlyBase	71.1877	0.0962349	0.212128	0.5514	0.826812
FBgn0001145	FlyBase	134.323	0.129716	0.176777	0.382835	0.717541
FBgn0001150	FlyBase	102.853	-0.137583	0.202197	0.38672	0.720609
FBgn0001168	FlyBase	50.2189	0.821942	0.374772	0.00261326	0.022619
FBgn0001169	FlyBase	228.892	-0.102674	0.15491	0.44874	0.770314
FBgn0001179	FlyBase	25.3968	-0.018123	0.252065	0.907231	0.972257
FBgn0001180	FlyBase	1.85844	-0.0235708	0.315679	0.722337	NA
FBgn0001185	FlyBase	24.1029	-0.0759361	0.259521	0.63159	0.866389
FBgn0001186	FlyBase	112.69	0.719311	0.252148	0.000588529	0.00637303
FBgn0001187	FlyBase	5.68312	-0.192963	0.376861	0.115427	NA
FBgn0001189	FlyBase	26.1124	0.0804445	0.260176	0.614681	0.85674
FBgn0001197	FlyBase	59.4773	0.122965	0.223204	0.455584	0.776114
FBgn0001202	FlyBase	85.5799	-0.144976	0.206573	0.367663	0.703549
FBgn0001206	FlyBase	56.6027	-0.553054	0.304126	0.0119791	0.0753594
FBgn0001208	FlyBase	26.2116	-0.0220773	0.251792	0.8876	0.9648
FBgn0001215	FlyBase	1045.24	-0.205952	0.1396	0.100571	0.346907
FBgn0001216	FlyBase	160.719	0.642621	0.21532	0.000476844	0.00536612
FBgn0001217	FlyBase	38.1869	0.269351	0.298704	0.14928	0.43729
FBgn0001218	FlyBase	436.575	0.258062	0.185842	0.0952518	0.335382
FBgn0001220	FlyBase	171.462	0.0188079	0.163273	0.894877	0.96806
FBgn0001222	FlyBase	248.512	-0.158077	0.152156	0.237558	0.570093
FBgn0001224	FlyBase	15.5548	0.446591	0.512927	0.0461384	0.204008
FBgn0001225	FlyBase	294.896	0.147979	0.332287	0.264851	0.601905
FBgn0001226	FlyBase	33.186	0.24175	0.30008	0.185375	0.498409
FBgn0001227	FlyBase	2.05343	0.0123525	0.314034	0.86064	NA
FBgn0001229	FlyBase	3.23305	0.00291205	0.310942	0.972796	NA
FBgn0001230	FlyBase	265.513	0.140864	0.34343	0.205833	0.523168
FBgn0001233	FlyBase	2717.98	-0.429483	0.119426	0.000116359	0.00161068
FBgn0001235	FlyBase	225.605	-0.226878	0.164693	0.109934	0.366748
FBgn0001247	FlyBase	387.692	0.201207	0.142902	0.115995	0.376442
FBgn0001248	FlyBase	91.9594	0.0896124	0.193737	0.56514	0.83478
FBgn0001250	FlyBase	47.5367	0.632114	0.469021	0.0175389	0.101195
FBgn0001253	FlyBase	7.12763	0.101568	0.314453	0.40483	0.737714
FBgn0001255	FlyBase	45.2091	-0.165819	0.246856	0.330682	0.674945
FBgn0001257	FlyBase	46.044	-0.138426	0.247881	0.409786	0.74191
FBgn0001258	FlyBase	24.1124	4.21058	0.696332	2.28098e-10	1.32956e-08
FBgn0001263	FlyBase	4484.86	-0.313868	0.160126	0.0249738	0.131496
FBgn0001269	FlyBase	3.84369	0.0586014	0.312771	0.545585	NA
FBgn0001276	FlyBase	3.58354	-0.134954	0.348304	0.149894	NA
FBgn0001291	FlyBase	62.0408	0.299782	0.250975	0.100534	0.346907
FBgn0001296	FlyBase	533.192	-0.179722	0.14414	0.161925	0.459712
FBgn0001297	FlyBase	1264.17	1.80145	0.125949	1.39503e-47	2.60209e-44
FBgn0001301	FlyBase	129.402	0.334138	0.20455	0.0440405	0.197349
FBgn0001308	FlyBase	249.088	0.0443302	0.148745	0.750779	0.923288
FBgn0001311	FlyBase	2.55788	0.108718	0.337378	0.189924	NA
FBgn0001316	FlyBase	3147.75	0.162509	0.152209	0.225967	0.554039
FBgn0001319	FlyBase	5.96177	0.0551882	0.305513	0.620124	NA
FBgn0001320	FlyBase	4.74335	0.134688	0.342886	0.196897	NA
FBgn0001321	FlyBase	11.9092	1.7532	0.734278	0.000803723	0.00834016
FBgn0001323	FlyBase	10.9847	0.34053	0.480391	0.0642354	0.258083
FBgn0001324	FlyBase	168.992	-0.117511	0.165827	0.408547	0.741503
FBgn0001325	FlyBase	2.08262	0.0563988	0.320946	0.420241	NA
FBgn0001330	FlyBase	22.3681	0.00787778	0.259471	0.960799	0.98672
FBgn0001341	FlyBase	21.031	-0.170899	0.294446	0.305688	0.649043
FBgn0001404	FlyBase	331.152	-0.010006	0.155109	0.940096	0.98129
FBgn0001491	FlyBase	4.31103	0.0820707	0.320479	0.393614	NA
FBgn0001565	FlyBase	58.9831	-0.155546	0.226367	0.350423	0.691486
FBgn0001612	FlyBase	114.466	-0.180018	0.186877	0.241164	0.57487
FBgn0001624	FlyBase	11517.8	-0.333699	0.119724	0.00313934	0.0262291
FBgn0001941	FlyBase	62.1095	0.0720871	0.210431	0.653852	0.881371
FBgn0001942	FlyBase	315.946	-0.279803	0.146867	0.0323832	0.159479
FBgn0001961	FlyBase	59.2718	0.359705	0.269232	0.060917	0.24882
FBgn0001965	FlyBase	164.75	0.0197129	0.164874	0.890472	0.966232
FBgn0001970	FlyBase	39.4995	0.208188	0.285783	0.238205	0.570759
FBgn0001977	FlyBase	79.6368	0.130084	0.204949	0.417551	0.747623
FBgn0001978	FlyBase	144.099	0.535333	0.207412	0.0022297	0.0197809
FBgn0001986	FlyBase	21.1615	0.0940465	0.273212	0.549651	0.82647
FBgn0001987	FlyBase	63.6555	1.53907	0.348113	6.15073e-07	1.60457e-05
FBgn0001989	FlyBase	34.792	0.0745294	0.244036	0.647508	0.876621
FBgn0001990	FlyBase	30.2975	-0.204619	0.288723	0.243131	0.576818
FBgn0001991	FlyBase	27129.2	0.0761252	0.110028	0.451363	0.772871
FBgn0001992	FlyBase	2.48047	-0.028061	0.313162	0.719467	NA
FBgn0001994	FlyBase	539.121	-0.376775	0.156205	0.00648013	0.046668
FBgn0001995	FlyBase	14.8903	-0.0344474	0.274117	0.811368	0.940125
FBgn0002021	FlyBase	9.74356	-0.00993141	0.287951	0.936747	0.980688
FBgn0002022	FlyBase	15.5233	-0.115617	0.300438	0.422045	0.752642
FBgn0002023	FlyBase	9.58308	0.045494	0.290143	0.730856	0.914612
FBgn0002031	FlyBase	32.4365	0.202422	0.280899	0.250592	0.586765
FBgn0002036	FlyBase	14.4094	0.0134994	0.274765	0.926789	0.978235
FBgn0002044	FlyBase	284.799	-0.119292	0.163769	0.397303	0.732464
FBgn0002069	FlyBase	99.3302	0.999991	0.235397	2.05294e-06	4.66981e-05
FBgn0002121	FlyBase	174.324	1.66655	0.210258	1.46847e-16	2.14829e-14
FBgn0002174	FlyBase	23.6558	0.0569581	0.263744	0.714474	0.908337
FBgn0002183	FlyBase	81.8283	-0.109675	0.20842	0.494551	0.79984
FBgn0002283	FlyBase	41.3104	-0.0685235	0.22911	0.672296	0.890951
FBgn0002284	FlyBase	19.024	0.240938	0.340091	0.17093	0.474798
FBgn0002306	FlyBase	33.9277	0.222008	0.285425	0.216407	0.538757
FBgn0002354	FlyBase	21.4473	0.22805	0.33057	0.19046	0.503771
FBgn0002413	FlyBase	582.201	0.207222	0.139104	0.101142	0.348185
FBgn0002431	FlyBase	755.851	0.103508	0.123447	0.363924	0.701024
FBgn0002441	FlyBase	73.9711	-0.264628	0.230463	0.127797	0.399183
FBgn0002466	FlyBase	2.85416	0.0282828	0.311909	0.733663	NA
FBgn0002521	FlyBase	440.448	-0.687072	0.16758	6.77082e-06	0.000132244
FBgn0002522	FlyBase	3.53214	0.101157	0.330133	0.273063	NA
FBgn0002524	FlyBase	63.8599	0.191396	0.222908	0.255018	0.591449
FBgn0002525	FlyBase	37.6448	0.603879	0.366225	0.0133926	0.0829232
FBgn0002526	FlyBase	34.7648	-0.0907573	0.243249	0.578755	0.842891
FBgn0002531	FlyBase	1.738	0.0616308	0.32382	0.342232	NA
FBgn0002533	FlyBase	1.87286	-0.0041149	0.315142	0.947372	NA
FBgn0002534	FlyBase	24.6176	0.743145	0.469619	0.00961035	0.0635663
FBgn0002535	FlyBase	8.16273	0.32512	0.494077	0.0562071	0.235332
FBgn0002542	FlyBase	8.13914	0.0648711	0.298081	0.609625	0.854543
FBgn0002543	FlyBase	14.2637	-0.00252601	0.277523	0.983919	0.992969
FBgn0002552	FlyBase	46.8589	-0.496626	0.31721	0.0228782	0.123003
FBgn0002563	FlyBase	23.1757	-0.210787	0.302916	0.228086	0.557286
FBgn0002565	FlyBase	16.5367	1.47512	0.573968	0.0005427	0.00598093
FBgn0002566	FlyBase	462.352	0.0501261	0.136955	0.687723	0.898453
FBgn0002567	FlyBase	136.926	-0.407734	0.200834	0.0143524	0.0876143
FBgn0002570	FlyBase	3.7332	-0.252179	0.468062	0.0185557	NA
FBgn0002576	FlyBase	13.1778	0.202624	0.341058	0.204691	0.522476
FBgn0002579	FlyBase	48.9472	0.41591	0.29375	0.0412081	0.189078
FBgn0002590	FlyBase	53.9773	0.137187	0.233565	0.412379	0.743708
FBgn0002593	FlyBase	41.0573	0.368744	0.30908	0.067938	0.267605
FBgn0002622	FlyBase	70.1742	-0.0139697	0.205298	0.928223	0.978235
FBgn0002626	FlyBase	35.0504	0.161935	0.259656	0.344451	0.686539
FBgn0002638	FlyBase	11.1329	-0.097265	0.302911	0.467664	0.783219
FBgn0002641	FlyBase	33.9711	0.214903	0.282055	0.227324	0.556285
FBgn0002643	FlyBase	1837.61	-0.0888435	0.149146	0.534997	0.819969
FBgn0002645	FlyBase	504.81	0.710369	0.147117	2.2535e-07	6.77959e-06
FBgn0002673	FlyBase	6.53753	0.111833	0.320611	0.351704	0.692893
FBgn0002707	FlyBase	37.2534	0.191377	0.264284	0.274384	0.614201
FBgn0002715	FlyBase	5.28866	0.0917863	0.318007	0.401676	NA
FBgn0002716	FlyBase	136.475	-0.160516	0.17699	0.279363	0.621446
FBgn0002719	FlyBase	190.869	-0.1308	0.165925	0.356999	0.695813
FBgn0002723	FlyBase	122.668	-0.60205	0.212785	0.000872209	0.00896357
FBgn0002733	FlyBase	2.39797	0.181155	0.392741	0.0194671	NA
FBgn0002736	FlyBase	8.15998	-0.0324409	0.29637	0.783375	0.932469
FBgn0002772	FlyBase	4.62959	0.00176004	0.304149	0.98766	NA
FBgn0002773	FlyBase	31.3988	0.0295763	0.251678	0.853179	0.953887
FBgn0002774	FlyBase	424.431	0.0206614	0.133059	0.86551	0.957518
FBgn0002775	FlyBase	33.2977	-0.0894618	0.248811	0.582358	0.844393
FBgn0002778	FlyBase	24.1578	-1.19399	0.463617	0.000627892	0.00675029
FBgn0002780	FlyBase	37.7072	-0.0895555	0.241235	0.583807	0.844393
FBgn0002781	FlyBase	818.219	0.0329504	0.128252	0.782038	0.932425
FBgn0002783	FlyBase	143.414	-0.0906156	0.171294	0.531706	0.818964
FBgn0002787	FlyBase	66.2408	0.129563	0.214987	0.428121	0.75549
FBgn0002789	FlyBase	5.84687	0.0503719	0.30638	0.638617	NA
FBgn0002791	FlyBase	53.4851	0.0313491	0.213852	0.845721	0.951866
FBgn0002868	FlyBase	19.8428	0.151435	0.295908	0.347546	0.68939
FBgn0002872	FlyBase	28.8968	0.906575	0.425864	0.00257251	0.022318
FBgn0002873	FlyBase	2.49549	0.128216	0.349678	0.111493	NA
FBgn0002878	FlyBase	17.9693	-0.153689	0.306327	0.322402	0.666511
FBgn0002887	FlyBase	44.4092	0.158511	0.247871	0.352661	0.693334
FBgn0002891	FlyBase	61.0976	1.11862	0.325088	4.43898e-05	0.000716866
FBgn0002899	FlyBase	2.4125	0.0897696	0.330894	0.237501	NA
FBgn0002901	FlyBase	20.9564	0.197527	0.304076	0.251309	0.587228
FBgn0002905	FlyBase	11.4763	2.89425	0.771835	1.32527e-05	0.000241167
FBgn0002906	FlyBase	51.0644	-0.122245	0.231151	0.459683	0.777532
FBgn0002914	FlyBase	85.6335	-0.634627	0.249969	0.00176633	0.01629
FBgn0002917	FlyBase	132.618	-0.326007	0.274544	0.0856912	0.313015
FBgn0002921	FlyBase	29491.8	-0.165722	0.11567	0.122989	0.389152
FBgn0002924	FlyBase	2.70862	-0.0490391	0.316234	0.542764	NA
FBgn0002930	FlyBase	23.619	0.225953	0.305884	0.205553	0.523067
FBgn0002931	FlyBase	3.04704	0.144843	0.356982	0.106492	NA
FBgn0002932	FlyBase	243.506	0.262137	0.156045	0.0557498	0.234074
FBgn0002933	FlyBase	3.20079	-0.0808357	0.323838	0.347685	NA
FBgn0002936	FlyBase	191.746	0.0167666	0.162779	0.90628	0.971893
FBgn0002937	FlyBase	247.409	0.501342	0.166033	0.000682863	0.00725761
FBgn0002938	FlyBase	21621.5	-0.235971	0.12338	0.0377329	0.177283
FBgn0002939	FlyBase	75.8387	1.78054	0.394645	3.75218e-07	1.0608e-05
FBgn0002940	FlyBase	28848	0.457164	0.430805	0.0446971	0.199392
FBgn0002945	FlyBase	98.1866	-0.273464	0.247806	0.12751	0.398556
FBgn0002948	FlyBase	22.7848	0.0267573	0.258873	0.864269	0.957518
FBgn0002973	FlyBase	446.645	-0.133688	0.131918	0.26483	0.601905
FBgn0002985	FlyBase	2.17161	0.0496942	0.317676	0.514874	NA
FBgn0002989	FlyBase	12.3839	0.000802261	0.280041	0.996998	0.999163
FBgn0003002	FlyBase	8.72076	0.0712205	0.305574	0.549545	0.82647
FBgn0003008	FlyBase	8.64331	0.063074	0.297242	0.621055	0.86014
FBgn0003011	FlyBase	6.61944	0.143024	0.336261	0.245486	0.580162
FBgn0003015	FlyBase	1.93975	0.0455621	0.319332	0.491606	NA
FBgn0003016	FlyBase	621.251	-0.931393	0.199108	3.05822e-07	8.87837e-06
FBgn0003023	FlyBase	10.6214	1.18991	0.848144	0.00594177	0.0435477
FBgn0003028	FlyBase	29.6179	0.57094	0.460418	0.0245795	0.130177
FBgn0003041	FlyBase	6.928	0.080137	0.308433	0.500585	0.803956
FBgn0003042	FlyBase	90.4907	-0.101335	0.199877	0.51976	0.812807
FBgn0003044	FlyBase	95.4094	-0.113138	0.19529	0.468307	0.783725
FBgn0003048	FlyBase	495.342	0.218269	0.136081	0.0763089	0.290036
FBgn0003053	FlyBase	1753.23	0.431143	0.131434	0.000368953	0.00442565
FBgn0003062	FlyBase	4.5363	0.0524646	0.311199	0.589022	NA
FBgn0003068	FlyBase	118.489	1.09117	0.228814	1.66284e-07	5.34762e-06
FBgn0003071	FlyBase	105.509	0.511151	0.221214	0.00488869	0.036843
FBgn0003074	FlyBase	76.3477	0.123088	0.213652	0.44954	0.770862
FBgn0003076	FlyBase	32.9141	-0.0874964	0.246478	0.590507	0.845141
FBgn0003079	FlyBase	122.362	-0.0305737	0.174626	0.833737	0.947542
FBgn0003082	FlyBase	32.9111	0.128502	0.261793	0.439356	0.764067
FBgn0003089	FlyBase	26.7744	-0.597533	0.430708	0.0192918	0.108713
FBgn0003090	FlyBase	21.1317	0.190207	0.29983	0.26541	0.602373
FBgn0003091	FlyBase	4571.45	-0.709028	0.124018	1.77132e-09	8.25988e-08
FBgn0003093	FlyBase	902.346	-0.249581	0.129119	0.0343724	0.165881
FBgn0003116	FlyBase	10.2214	0.02561	0.286777	0.847593	0.952824
FBgn0003117	FlyBase	3.07596	-0.0434366	0.312852	0.617345	NA
FBgn0003118	FlyBase	27.0572	0.0783147	0.256128	0.626529	0.863632
FBgn0003132	FlyBase	2.32687	0.00803378	0.312725	0.915158	NA
FBgn0003134	FlyBase	147.486	-0.431835	0.241259	0.0209603	0.115633
FBgn0003137	FlyBase	211.576	-0.106774	0.174756	0.466047	0.781149
FBgn0003139	FlyBase	26.4188	-0.0197789	0.248686	0.900562	0.969706
FBgn0003141	FlyBase	37.3196	0.394453	0.31813	0.056371	0.235621
FBgn0003149	FlyBase	11.2091	0.14658	0.327252	0.284915	0.628548
FBgn0003159	FlyBase	66.8313	0.560051	0.329974	0.014467	0.0881847
FBgn0003162	FlyBase	28.1533	-0.173347	0.287152	0.305427	0.649022
FBgn0003165	FlyBase	4336.96	-0.162115	0.107082	0.107171	0.361779
FBgn0003169	FlyBase	149.534	-0.354297	0.201375	0.0315007	0.15658
FBgn0003174	FlyBase	5.68528	0.105611	0.321287	0.356831	NA
FBgn0003175	FlyBase	820.975	-0.14059	0.154557	0.297746	0.641491
FBgn0003187	FlyBase	2.16128	0.122541	0.348943	0.0929828	NA
FBgn0003189	FlyBase	25.0505	0.531796	0.430191	0.0288448	0.146763
FBgn0003204	FlyBase	126.507	-0.382814	0.208837	0.0239367	0.127679
FBgn0003205	FlyBase	119.685	0.0425897	0.19538	0.785609	0.932554
FBgn0003206	FlyBase	34.6617	0.13048	0.250601	0.436666	0.763078
FBgn0003209	FlyBase	585.168	1.46912	0.140525	1.05599e-26	3.58125e-24
FBgn0003210	FlyBase	159.715	0.074472	0.168402	0.605257	0.852042
FBgn0003218	FlyBase	5769.72	-0.676434	0.111952	2.74498e-10	1.52838e-08
FBgn0003227	FlyBase	15.1707	0.264839	0.398065	0.112288	0.37013
FBgn0003231	FlyBase	227.007	-0.115769	0.165278	0.413921	0.745272
FBgn0003248	FlyBase	22.9402	-0.31576	0.360437	0.105448	0.356861
FBgn0003249	FlyBase	101.356	0.246483	0.202094	0.129245	0.402127
FBgn0003250	FlyBase	120.394	0.282717	0.200492	0.08177	0.303979
FBgn0003254	FlyBase	2.0621	0.118154	0.345954	0.107523	NA
FBgn0003255	FlyBase	4.9835	0.088338	0.322704	0.358353	NA
FBgn0003256	FlyBase	928.313	-0.0313722	0.140449	0.801208	0.936602
FBgn0003257	FlyBase	5.84062	0.080306	0.31212	0.47412	NA
FBgn0003261	FlyBase	1609.05	-0.377347	0.129943	0.0015616	0.014767
FBgn0003268	FlyBase	17.0881	1.78666	0.585339	0.000119485	0.00165089
FBgn0003274	FlyBase	64.7833	0.166583	0.221357	0.317163	0.661546
FBgn0003275	FlyBase	11.3725	0.0368722	0.283514	0.790068	0.934547
FBgn0003277	FlyBase	273.441	-0.309554	0.181589	0.0435655	0.196276
FBgn0003278	FlyBase	8.99628	0.0501834	0.294754	0.6919	0.900134
FBgn0003279	FlyBase	171.018	0.347765	0.207662	0.0382269	0.178928
FBgn0003285	FlyBase	805.493	0.14547	0.126168	0.209403	0.528359
FBgn0003292	FlyBase	53.4275	0.0343751	0.225538	0.832113	0.947152
FBgn0003295	FlyBase	51.534	-0.148849	0.240774	0.375808	0.709994
FBgn0003301	FlyBase	3125.74	-0.210586	0.126334	0.0687312	0.269896
FBgn0003302	FlyBase	13.5748	-0.11268	0.301854	0.428891	0.756173
FBgn0003308	FlyBase	169.789	0.050437	0.309593	0.618501	0.859425
FBgn0003310	FlyBase	892.095	0.154767	0.134648	0.205183	0.523045
FBgn0003312	FlyBase	3.6448	0.0455996	0.313464	0.598968	NA
FBgn0003317	FlyBase	163.462	-0.223025	0.172098	0.127402	0.398469
FBgn0003319	FlyBase	3.04133	0.021346	0.312603	0.786565	NA
FBgn0003321	FlyBase	800.324	-0.246272	0.137632	0.0472594	0.206926
FBgn0003326	FlyBase	7.0206	0.00374916	0.296149	0.976098	0.989633
FBgn0003330	FlyBase	31.2867	-0.0283291	0.244759	0.857288	0.954803
FBgn0003334	FlyBase	159.752	-0.159786	0.172502	0.273562	0.612742
FBgn0003339	FlyBase	12.7205	0.00342128	0.280584	0.981922	0.992747
FBgn0003345	FlyBase	939.527	-0.0450362	0.130361	0.703832	0.904304
FBgn0003346	FlyBase	12.1803	0.0795076	0.292236	0.568693	0.836393
FBgn0003353	FlyBase	274.823	-0.129083	0.145027	0.317478	0.661787
FBgn0003360	FlyBase	335.498	-0.360382	0.183305	0.0200478	0.111875
FBgn0003366	FlyBase	34.8901	0.902956	0.393804	0.00179154	0.016502
FBgn0003371	FlyBase	6854	-0.186636	0.128195	0.11153	0.369176
FBgn0003372	FlyBase	23.4075	-0.059772	0.265452	0.697921	0.902813
FBgn0003374	FlyBase	24.7605	-0.144336	0.273021	0.384078	0.718558
FBgn0003380	FlyBase	50825.6	-1.0355	0.14026	1.4231e-14	1.56144e-12
FBgn0003386	FlyBase	77.4016	0.0501457	0.20285	0.751664	0.923288
FBgn0003388	FlyBase	2.74408	-0.0515943	0.315747	0.537814	NA
FBgn0003390	FlyBase	6.72614	-0.0993034	0.314837	0.405644	0.738534
FBgn0003391	FlyBase	1014.55	0.136822	0.175417	0.355859	0.695407
FBgn0003392	FlyBase	5371.44	-0.0901468	0.105359	0.36343	0.700821
FBgn0003396	FlyBase	2099.33	0.24517	0.12903	0.0378091	0.177429
FBgn0003410	FlyBase	117.368	-0.305753	0.208563	0.0663023	0.263748
FBgn0003415	FlyBase	3255.59	-0.144902	0.112176	0.166672	0.467496
FBgn0003416	FlyBase	56.6765	0.0582967	0.213992	0.717833	0.910336
FBgn0003423	FlyBase	804.232	-0.197232	0.1227	0.0814628	0.303382
FBgn0003429	FlyBase	15691.6	-0.327013	0.131615	0.0064909	0.046668
FBgn0003430	FlyBase	2.66304	0.0392465	0.313776	0.634035	NA
FBgn0003435	FlyBase	2384.32	0.00538529	0.120886	0.963041	0.986987
FBgn0003444	FlyBase	65.5775	-0.115892	0.216606	0.475621	0.787705
FBgn0003447	FlyBase	99.6948	-0.310825	0.229111	0.0761219	0.28962
FBgn0003449	FlyBase	9.89008	-0.00605966	0.28767	0.960692	0.98672
FBgn0003459	FlyBase	48.8574	-0.188253	0.245859	0.274983	0.614817
FBgn0003460	FlyBase	599.459	-0.170495	0.160492	0.220305	0.544269
FBgn0003462	FlyBase	47.2866	-0.0466496	0.228552	0.771461	0.929846
FBgn0003463	FlyBase	92.1322	0.849388	0.29822	0.000453417	0.0051648
FBgn0003464	FlyBase	366.23	-0.560875	0.158188	8.8852e-05	0.00127486
FBgn0003475	FlyBase	1445.54	0.0463675	0.111337	0.657589	0.882542
FBgn0003479	FlyBase	3.22399	0.0543194	0.31559	0.529861	NA
FBgn0003480	FlyBase	3.92372	-0.0736312	0.317611	0.439131	NA
FBgn0003483	FlyBase	3.48078	0.166848	0.369212	0.0955421	NA
FBgn0003495	FlyBase	19.5931	0.400184	0.460667	0.0601643	0.247184
FBgn0003499	FlyBase	277.349	1.77268	0.217165	2.06308e-17	3.49833e-15
FBgn0003502	FlyBase	40.0822	0.1565	0.251823	0.358124	0.696732
FBgn0003507	FlyBase	37.1279	-0.495699	0.345064	0.0273283	0.141105
FBgn0003512	FlyBase	12.0485	-0.00925982	0.280674	0.944554	0.981658
FBgn0003513	FlyBase	10.7131	0.04551	0.291845	0.726885	0.913269
FBgn0003514	FlyBase	93.891	0.54207	0.238307	0.0047421	0.0359561
FBgn0003515	FlyBase	18.924	-0.0803056	0.272672	0.600304	0.848914
FBgn0003517	FlyBase	97.5424	0.228944	0.233367	0.185302	0.498409
FBgn0003520	FlyBase	313.134	0.0943361	0.155873	0.489737	0.797975
FBgn0003557	FlyBase	264.278	0.188422	0.158885	0.173732	0.479299
FBgn0003559	FlyBase	304.299	0.0435429	0.156165	0.75106	0.923288
FBgn0003567	FlyBase	102.17	-0.129134	0.189477	0.401559	0.736101
FBgn0003575	FlyBase	225.426	-1.17127	0.178869	5.14274e-12	3.837e-10
FBgn0003598	FlyBase	88.786	-0.346949	0.227348	0.0490549	0.212419
FBgn0003607	FlyBase	22.5515	-0.289141	0.341907	0.127137	0.397889
FBgn0003612	FlyBase	514.217	-0.424213	0.165901	0.00338627	0.0276422
FBgn0003638	FlyBase	2340.5	-0.147343	0.110982	0.160878	0.459163
FBgn0003651	FlyBase	33.8346	0.128547	0.255324	0.441313	0.765813
FBgn0003654	FlyBase	268.973	-0.078333	0.159268	0.570431	0.837957
FBgn0003656	FlyBase	493.491	0.0383127	0.132147	0.751457	0.923288
FBgn0003660	FlyBase	22.5918	0.527857	0.539265	0.0326176	0.16
FBgn0003676	FlyBase	65.9593	1.27989	0.27905	3.39146e-07	9.76977e-06
FBgn0003687	FlyBase	15.1903	0.101982	0.289941	0.493585	0.79953
FBgn0003701	FlyBase	2.53251	0.0769845	0.324164	0.341976	NA
FBgn0003710	FlyBase	115.626	-0.156922	0.218396	0.340347	0.683779
FBgn0003714	FlyBase	97.0162	-0.0729722	0.185635	0.630004	0.865168
FBgn0003716	FlyBase	863.137	-0.318759	0.127199	0.00633359	0.0458341
FBgn0003719	FlyBase	3.00765	-0.0519607	0.316295	0.52502	NA
FBgn0003721	FlyBase	4189.9	-0.241693	0.112922	0.0216597	0.118217
FBgn0003731	FlyBase	55.3382	-0.052103	0.217332	0.745389	0.921058
FBgn0003733	FlyBase	1.88326	0.0738878	0.326734	0.281213	NA
FBgn0003741	FlyBase	41.7688	-0.276573	0.289263	0.139409	0.421832
FBgn0003742	FlyBase	36.9451	-0.118881	0.247322	0.472977	0.786547
FBgn0003744	FlyBase	197.623	-0.144351	0.158252	0.293558	0.637809
FBgn0003748	FlyBase	962.97	1.25242	0.16896	1.01674e-14	1.14937e-12
FBgn0003751	FlyBase	2.71891	0.0194891	0.311564	0.811575	NA
FBgn0003861	FlyBase	16213.5	-0.0546607	0.1385	0.668786	0.889142
FBgn0003862	FlyBase	1503.77	0.132806	0.161059	0.342296	0.68505
FBgn0003866	FlyBase	39.1999	0.0503284	0.236062	0.756858	0.925421
FBgn0003867	FlyBase	19.102	0.0195097	0.267939	0.897223	0.968773
FBgn0003870	FlyBase	1103.83	-0.86513	0.128176	1.78942e-12	1.45118e-10
FBgn0003882	FlyBase	25.7178	-0.217061	0.308987	0.215794	0.537935
FBgn0003884	FlyBase	2412.41	-0.000916811	0.297665	0.999013	0.999575
FBgn0003885	FlyBase	102.881	0.0534646	0.190892	0.729421	0.914416
FBgn0003888	FlyBase	5.26482	0.0909584	0.318249	0.401542	NA
FBgn0003889	FlyBase	5.36394	-0.0792625	0.314249	0.458511	NA
FBgn0003890	FlyBase	167.3	-0.0503073	0.168534	0.725113	0.913269
FBgn0003891	FlyBase	1115.27	-0.221617	0.119846	0.0454652	0.201914
FBgn0003892	FlyBase	6.68113	0.219756	0.391779	0.107509	0.361779
FBgn0003896	FlyBase	10.0035	0.0440532	0.290941	0.736392	0.9178
FBgn0003941	FlyBase	35.7256	0.0536775	0.249862	0.738474	0.918488
FBgn0003942	FlyBase	57.6512	0.0956169	0.225616	0.560861	0.831139
FBgn0003943	FlyBase	473.005	0.104967	0.136368	0.3957	0.730559
FBgn0003963	FlyBase	64.8062	0.194138	0.232706	0.256058	0.592118
FBgn0003964	FlyBase	85.8025	0.0718538	0.193588	0.6444	0.874476
FBgn0003965	FlyBase	2.62593	-0.0124704	0.310782	0.877463	NA
FBgn0003969	FlyBase	280.682	0.261104	0.163325	0.0652637	0.26109
FBgn0003975	FlyBase	4.07471	0.206757	0.403916	0.0536881	NA
FBgn0003977	FlyBase	99.784	0.248444	0.217938	0.140669	0.42354
FBgn0003984	FlyBase	29.2881	0.638935	0.458031	0.0166159	0.0975385
FBgn0003996	FlyBase	6650.12	0.157358	0.345346	0.208194	0.526912
FBgn0003997	FlyBase	20.2109	0.0946869	0.276427	0.54165	0.822843
FBgn0004034	FlyBase	3.34801	0.121934	0.34018	0.195461	NA
FBgn0004045	FlyBase	19.0671	-6.14338	1.31446	9.74944e-08	3.29143e-06
FBgn0004047	FlyBase	17.6893	-0.512873	0.515611	0.0350926	0.16867
FBgn0004049	FlyBase	318.74	-0.0350252	0.139518	0.77917	0.932425
FBgn0004050	FlyBase	35.5827	0.0326418	0.24174	0.840235	0.948841
FBgn0004055	FlyBase	25.0607	0.146773	0.282336	0.373226	0.708913
FBgn0004057	FlyBase	8.69957	0.188483	0.35249	0.188076	0.501317
FBgn0004066	FlyBase	20.4708	0.316713	0.376201	0.103941	0.354684
FBgn0004087	FlyBase	2.04316	0.0609875	0.322326	0.383332	NA
FBgn0004101	FlyBase	156.527	-0.12266	0.177834	0.40859	0.741503
FBgn0004102	FlyBase	5133.41	-0.654123	0.136234	2.9081e-07	8.54225e-06
FBgn0004103	FlyBase	142.736	-0.133483	0.176121	0.36577	0.702267
FBgn0004107	FlyBase	13.6879	1.21711	0.672255	0.00326435	0.0268532
FBgn0004108	FlyBase	17.8335	-0.227104	0.337005	0.185334	0.498409
FBgn0004117	FlyBase	12.633	0.339281	0.463686	0.0706059	0.27437
FBgn0004118	FlyBase	21.2903	0.0137827	0.259607	0.930608	0.979233
FBgn0004132	FlyBase	12.254	0.0402158	0.284789	0.769677	0.92884
FBgn0004133	FlyBase	149.171	0.383359	0.199238	0.0199985	0.111851
FBgn0004167	FlyBase	7888.51	-0.607335	0.202625	0.000445959	0.00509541
FBgn0004168	FlyBase	27.8336	-0.0761901	0.258417	0.630697	0.865801
FBgn0004169	FlyBase	14.5323	-0.156661	0.310096	0.312626	0.656357
FBgn0004177	FlyBase	197.137	0.145986	0.157761	0.290117	0.632729
FBgn0004179	FlyBase	783.082	0.0661838	0.135688	0.592854	0.846399
FBgn0004197	FlyBase	6.30892	0.0730678	0.309051	0.52079	0.812807
FBgn0004198	FlyBase	133.769	0.0804554	0.176339	0.587123	0.845141
FBgn0004227	FlyBase	723.91	-0.193533	0.130414	0.103212	0.353079
FBgn0004237	FlyBase	173.26	-0.48843	0.183847	0.00209901	0.0188456
FBgn0004240	FlyBase	5.67212	-0.0383952	0.304904	0.713158	NA
FBgn0004242	FlyBase	11313.3	-0.728668	0.120651	2.44988e-10	1.40604e-08
FBgn0004244	FlyBase	283.891	-0.268436	0.169517	0.064728	0.259404
FBgn0004359	FlyBase	20.0566	0.354719	0.434918	0.075678	0.288815
FBgn0004360	FlyBase	2.86082	0.0712014	0.321809	0.386448	NA
FBgn0004362	FlyBase	93.697	-0.0188414	0.197442	0.902528	0.970284
FBgn0004363	FlyBase	284.23	-0.0134752	0.156996	0.920407	0.975587
FBgn0004364	FlyBase	200.275	-0.46382	0.273861	0.0213259	0.117167
FBgn0004367	FlyBase	31.0957	-0.0757035	0.246749	0.639179	0.87183
FBgn0004368	FlyBase	2235.9	-0.408597	0.12411	0.000383164	0.00453323
FBgn0004369	FlyBase	747.312	-0.360288	0.140716	0.00461746	0.0352028
FBgn0004370	FlyBase	295.047	-0.313705	0.166481	0.0294348	0.149194
FBgn0004373	FlyBase	2027.39	0.152905	0.112144	0.145947	0.431936
FBgn0004374	FlyBase	3.15888	0.121542	0.345786	0.126586	NA
FBgn0004379	FlyBase	1.99982	0.128247	0.354296	0.0434406	NA
FBgn0004380	FlyBase	35.0343	0.0173753	0.241699	0.911726	0.974275
FBgn0004381	FlyBase	74.9116	-0.0297454	0.202057	0.848784	0.953169
FBgn0004387	FlyBase	752.732	0.194281	0.130933	0.103344	0.353232
FBgn0004390	FlyBase	381.567	0.446536	0.165301	0.00221762	0.0196972
FBgn0004391	FlyBase	43.9653	-0.0108492	0.24005	0.94418	0.981658
FBgn0004394	FlyBase	2.03681	0.00772027	0.313346	0.915356	NA
FBgn0004395	FlyBase	594.78	-0.598934	0.164916	5.21972e-05	0.000825091
FBgn0004396	FlyBase	557.869	0.583287	0.158722	5.15517e-05	0.000818356
FBgn0004397	FlyBase	1795.23	0.662748	0.184556	5.64061e-05	0.000873125
FBgn0004400	FlyBase	25.0005	0.324903	0.373794	0.0989159	0.343421
FBgn0004401	FlyBase	405.592	-0.4772	0.147895	0.000372731	0.00445664
FBgn0004403	FlyBase	52.6382	-0.0298688	0.219377	0.851202	0.953741
FBgn0004404	FlyBase	26.5453	-0.014283	0.247437	0.926616	0.978235
FBgn0004406	FlyBase	9.67076	0.0371677	0.291192	0.772916	0.930673
FBgn0004419	FlyBase	69.1493	-0.104167	0.211733	0.517996	0.812807
FBgn0004425	FlyBase	18.3235	0.063308	0.281989	0.660421	0.884759
FBgn0004427	FlyBase	3.97536	-0.0016904	0.307228	0.98344	NA
FBgn0004428	FlyBase	5.60647	0.00116109	0.302821	0.992782	NA
FBgn0004430	FlyBase	3.19827	0.0244013	0.310246	0.778922	NA
FBgn0004431	FlyBase	2.69782	0.0135107	0.312995	0.857699	NA
FBgn0004432	FlyBase	40.6023	0.228734	0.279074	0.203942	0.521099
FBgn0004435	FlyBase	1251.62	0.2311	0.129476	0.0509009	0.218511
FBgn0004436	FlyBase	264.589	-0.882173	0.174493	4.95253e-08	1.74296e-06
FBgn0004449	FlyBase	1022.58	-0.127419	0.267036	0.437081	0.763078
FBgn0004456	FlyBase	43.5921	-0.016293	0.226509	0.917945	0.975456
FBgn0004463	FlyBase	26.905	-0.198817	0.287388	0.254524	0.59067
FBgn0004465	FlyBase	23.602	0.277288	0.343095	0.13743	0.418687
FBgn0004507	FlyBase	73.6128	-0.00994952	0.202292	0.948216	0.982131
FBgn0004509	FlyBase	367.255	-0.0748171	0.142935	0.557927	0.829493
FBgn0004510	FlyBase	40.9708	0.558365	0.352997	0.0173154	0.100303
FBgn0004511	FlyBase	6.87866	0.0264122	0.297147	0.822706	0.943848
FBgn0004512	FlyBase	16.6344	0.163707	0.307373	0.305005	0.648721
FBgn0004513	FlyBase	8.48189	0.112322	0.314645	0.383863	0.718558
FBgn0004514	FlyBase	3.30073	-0.0032006	0.309332	0.968753	NA
FBgn0004516	FlyBase	47.8932	-0.164947	0.240373	0.331582	0.675754
FBgn0004556	FlyBase	4.0033	0.0201485	0.305855	0.837344	NA
FBgn0004567	FlyBase	2.89366	0.05346	0.315573	0.532975	NA
FBgn0004569	FlyBase	8.31098	-0.0587734	0.297071	0.638902	0.8717
FBgn0004573	FlyBase	17.8205	-0.182134	0.306735	0.272069	0.611051
FBgn0004574	FlyBase	119.288	0.568768	0.214531	0.00162891	0.015268
FBgn0004575	FlyBase	8328.1	-0.55569	0.138063	1.34463e-05	0.000244094
FBgn0004580	FlyBase	41.9577	-0.0333926	0.229758	0.834658	0.947542
FBgn0004583	FlyBase	24.8681	0.251425	0.334624	0.164803	0.46419
FBgn0004584	FlyBase	3.39164	0.0763456	0.322098	0.376116	NA
FBgn0004587	FlyBase	3758.9	-0.148691	0.124292	0.193007	0.505805
FBgn0004595	FlyBase	546.29	-0.275582	0.14004	0.0287706	0.146524
FBgn0004597	FlyBase	13.4446	0.0322587	0.281636	0.817362	0.942411
FBgn0004598	FlyBase	561.782	-0.118386	0.126789	0.308351	0.652548
FBgn0004606	FlyBase	46.7588	-0.0635761	0.229735	0.69453	0.901531
FBgn0004607	FlyBase	1440.31	0.0831996	0.257937	0.60712	0.853376
FBgn0004611	FlyBase	538.822	0.94867	0.175662	7.03086e-09	2.91429e-07
FBgn0004618	FlyBase	2185.16	-0.284137	0.1458	0.0291666	0.148075
FBgn0004619	FlyBase	11.6809	0.0568143	0.289091	0.676686	0.89322
FBgn0004622	FlyBase	9.5599	0.0519076	0.291741	0.692573	0.900172
FBgn0004623	FlyBase	2142.41	-0.627771	0.117917	2.02326e-08	7.7018e-07
FBgn0004629	FlyBase	29.1125	0.0885275	0.261252	0.582027	0.844393
FBgn0004635	FlyBase	50.8766	0.644456	0.323957	0.00634149	0.0458468
FBgn0004636	FlyBase	104.491	0.578525	0.227662	0.00213922	0.0190965
FBgn0004638	FlyBase	224.736	-0.0376529	0.151894	0.777537	0.932425
FBgn0004643	FlyBase	22.3264	-0.0571647	0.269639	0.704279	0.904723
FBgn0004644	FlyBase	2.17599	0.126988	0.350885	0.0906553	NA
FBgn0004646	FlyBase	33.0162	0.0803392	0.250454	0.621078	0.86014
FBgn0004647	FlyBase	37.5067	0.301119	0.29793	0.11585	0.376442
FBgn0004648	FlyBase	403.124	0.15746	0.195237	0.31616	0.660639
FBgn0004650	FlyBase	40.1988	0.270133	0.28351	0.146399	0.432416
FBgn0004652	FlyBase	5423.2	-0.706775	0.1248	2.46435e-09	1.12801e-07
FBgn0004654	FlyBase	16.1099	-0.318101	0.406952	0.0937521	0.331509
FBgn0004655	FlyBase	274.22	-0.25017	0.155246	0.0661392	0.263744
FBgn0004656	FlyBase	2300.14	0.105078	0.123408	0.356717	0.695813
FBgn0004657	FlyBase	684.301	1.14962	0.138868	1.13845e-17	1.97534e-15
FBgn0004666	FlyBase	5.15696	0.0342798	0.303607	0.748394	NA
FBgn0004687	FlyBase	236.401	0.895783	0.177255	4.90899e-08	1.73583e-06
FBgn0004698	FlyBase	240.942	-0.120789	0.159199	0.381578	0.716756
FBgn0004784	FlyBase	5833.34	0.0915495	0.138077	0.463737	0.779266
FBgn0004795	FlyBase	3166.88	-0.36757	0.154624	0.00734024	0.0515198
FBgn0004797	FlyBase	7.93641	0.0534005	0.297171	0.667894	0.889124
FBgn0004811	FlyBase	42.4268	-0.092843	0.237282	0.570914	0.838172
FBgn0004828	FlyBase	262.247	-0.202846	0.206159	0.21316	0.534217
FBgn0004832	FlyBase	7.33996	-0.0966393	0.314088	0.414791	0.745545
FBgn0004837	FlyBase	25.0325	-0.0126444	0.253713	0.934329	0.980688
FBgn0004838	FlyBase	1065.4	-0.0998867	0.140226	0.427625	0.75549
FBgn0004839	FlyBase	3.3482	-0.0348579	0.312704	0.674335	NA
FBgn0004841	FlyBase	3.13781	-0.0459698	0.313345	0.596559	NA
FBgn0004852	FlyBase	73.7334	0.16619	0.220816	0.318182	0.661924
FBgn0004854	FlyBase	39.1685	-0.392036	0.320607	0.0576706	0.240246
FBgn0004855	FlyBase	12.3372	0.0431456	0.283174	0.757309	0.925669
FBgn0004856	FlyBase	59.9344	-0.0428964	0.214008	0.787219	0.932977
FBgn0004858	FlyBase	64.4728	0.52078	0.324344	0.0195414	0.109788
FBgn0004859	FlyBase	36.1181	0.101196	0.242515	0.539953	0.822648
FBgn0004860	FlyBase	183.537	-0.108314	0.164701	0.443126	0.766558
FBgn0004861	FlyBase	196.023	-0.142142	0.15909	0.302734	0.645546
FBgn0004864	FlyBase	182.74	-0.0197566	0.161947	0.886543	0.964197
FBgn0004865	FlyBase	26.9727	0.0392333	0.255399	0.804017	0.936602
FBgn0004867	FlyBase	60.8908	0.346585	0.277735	0.0723507	0.279839
FBgn0004868	FlyBase	100.151	-0.0696226	0.190711	0.649805	0.878774
FBgn0004870	FlyBase	45.303	-0.0838952	0.314783	0.441085	0.765813
FBgn0004872	FlyBase	7.8709	-0.0880087	0.307353	0.477835	0.789619
FBgn0004875	FlyBase	930.955	0.041643	0.13526	0.735706	0.91745
FBgn0004876	FlyBase	5486.89	-0.629184	0.1278	1.68995e-07	5.40419e-06
FBgn0004880	FlyBase	1047.94	-0.839043	0.146463	1.26999e-09	6.07399e-08
FBgn0004882	FlyBase	34.5917	-0.0392293	0.239104	0.80566	0.936769
FBgn0004885	FlyBase	38.8858	-0.0684507	0.235951	0.672634	0.890951
FBgn0004888	FlyBase	59.3819	-0.00435921	0.211518	0.976806	0.989765
FBgn0004889	FlyBase	772.28	0.516125	0.141846	7.37715e-05	0.00109425
FBgn0004893	FlyBase	25.6587	1.45508	0.456654	8.74616e-05	0.00125975
FBgn0004896	FlyBase	4.10708	-0.0134766	0.307352	0.882022	NA
FBgn0004901	FlyBase	2.65417	-0.0734981	0.322768	0.368736	NA
FBgn0004903	FlyBase	483.845	0.0962228	0.154337	0.478111	0.789858
FBgn0004907	FlyBase	1385.3	0.547094	0.123251	2.17782e-06	4.93882e-05
FBgn0004908	FlyBase	14.0706	0.174022	0.32524	0.2593	0.595949
FBgn0004910	FlyBase	40.8903	-0.0562103	0.232886	0.727212	0.913269
FBgn0004913	FlyBase	37.4014	-0.288177	0.30266	0.129811	0.403046
FBgn0004914	FlyBase	245.292	0.362714	0.17235	0.0148138	0.0897116
FBgn0004915	FlyBase	23.4033	0.10388	0.268619	0.517951	0.812807
FBgn0004919	FlyBase	1547.16	0.0791586	0.114047	0.461376	0.778031
FBgn0004921	FlyBase	641.721	-0.105129	0.164611	0.456329	0.776114
FBgn0004924	FlyBase	353.398	-0.14792	0.141753	0.243908	0.577897
FBgn0004926	FlyBase	62.1899	-0.0106294	0.234754	0.945618	0.981756
FBgn0004957	FlyBase	47.1425	-0.143744	0.270472	0.386339	0.720457
FBgn0005198	FlyBase	191.033	0.123482	0.157741	0.369936	0.706087
FBgn0005278	FlyBase	626.483	0.313884	0.145682	0.0161228	0.0950175
FBgn0005322	FlyBase	12.0304	0.280927	0.402182	0.107362	0.361779
FBgn0005355	FlyBase	113.078	-0.366793	0.225208	0.037578	0.176666
FBgn0005386	FlyBase	277.818	-0.28623	0.174486	0.0540442	0.228326
FBgn0005390	FlyBase	4.41966	-0.0866491	0.32096	0.380126	NA
FBgn0005391	FlyBase	3.89435	-0.417925	0.973273	0.00358393	NA
FBgn0005411	FlyBase	33.282	-0.160956	0.272001	0.341877	0.684947
FBgn0005427	FlyBase	479.285	-0.886563	0.17916	8.66853e-08	2.95324e-06
FBgn0005533	FlyBase	24.1315	0.136451	0.273363	0.408946	0.741503
FBgn0005536	FlyBase	1317.9	-0.0307314	0.122567	0.784001	0.932487
FBgn0005558	FlyBase	126.598	-0.237049	0.19637	0.135848	0.415223
FBgn0005561	FlyBase	30.8141	0.0989022	0.258424	0.543011	0.82292
FBgn0005564	FlyBase	380.284	-0.389917	0.165069	0.00693239	0.0494007
FBgn0005585	FlyBase	135.101	-0.523543	0.261629	0.00937059	0.0624232
FBgn0005586	FlyBase	614.901	-0.357354	0.138661	0.00447159	0.0343236
FBgn0005590	FlyBase	2.08418	-0.080268	0.328187	0.264279	NA
FBgn0005593	FlyBase	68.9864	0.0382986	0.202491	0.809366	0.938704
FBgn0005596	FlyBase	61.8457	-0.152039	0.21921	0.3561	0.695696
FBgn0005612	FlyBase	54.2155	0.24556	0.250976	0.169038	0.471121
FBgn0005613	FlyBase	6.781	0.396619	0.662006	0.026772	0.139196
FBgn0005614	FlyBase	28814.2	0.511674	0.119275	5.10563e-06	0.000104365
FBgn0005616	FlyBase	104.482	0.106148	0.187316	0.488712	0.797429
FBgn0005617	FlyBase	155.342	-0.208029	0.197729	0.191164	0.504289
FBgn0005619	FlyBase	818.306	-0.4999	0.176159	0.00118667	0.0116651
FBgn0005624	FlyBase	182.68	-0.411318	0.186674	0.00941463	0.0626606
FBgn0005626	FlyBase	254.372	2.45807	0.213532	7.98651e-32	4.58364e-29
FBgn0005631	FlyBase	376.804	-0.311952	0.149827	0.0190856	0.107959
FBgn0005632	FlyBase	3644.76	-0.199333	0.121274	0.0749018	0.287175
FBgn0005636	FlyBase	4.79146	-0.0270558	0.303801	0.793268	NA
FBgn0005640	FlyBase	3232.11	-0.114698	0.11998	0.301601	0.644439
FBgn0005642	FlyBase	72.1421	0.123262	0.209592	0.445985	0.7692
FBgn0005648	FlyBase	114.869	-0.0963235	0.180879	0.51982	0.812807
FBgn0005649	FlyBase	487.287	-0.381351	0.149498	0.00432909	0.033525
FBgn0005658	FlyBase	9.25014	-0.184074	0.346024	0.203079	0.519784
FBgn0005659	FlyBase	46.0639	0.664771	0.395896	0.0103731	0.0674161
FBgn0005660	FlyBase	22.6936	0.608043	0.523722	0.022572	0.12186
FBgn0005664	FlyBase	3.79117	-0.0451007	0.31064	0.630602	NA
FBgn0005666	FlyBase	92.4907	0.4349	0.315586	0.0395017	0.183627
FBgn0005671	FlyBase	321.003	-0.0688426	0.141651	0.587114	0.845141
FBgn0005672	FlyBase	184.75	-0.314381	0.198344	0.052104	0.222523
FBgn0005674	FlyBase	53.5669	0.269304	0.276393	0.145847	0.43181
FBgn0005677	FlyBase	22.6961	-0.196168	0.297083	0.25565	0.591927
FBgn0005683	FlyBase	3.37286	0.1211	0.339957	0.195477	NA
FBgn0005694	FlyBase	159.334	-0.207976	0.194634	0.187227	0.500105
FBgn0005695	FlyBase	41.934	0.159257	0.255895	0.35042	0.691486
FBgn0005696	FlyBase	1.93748	0.00388458	0.314157	0.955871	NA
FBgn0005771	FlyBase	39.8322	0.765244	0.353228	0.00312331	0.0261245
FBgn0005775	FlyBase	39.3857	-0.257106	0.276009	0.161171	0.459163
FBgn0005777	FlyBase	362.238	0.508819	0.151432	0.000211799	0.0027719
FBgn0005779	FlyBase	5.58048	0.0265496	0.307585	0.781124	NA
FBgn0008635	FlyBase	121.692	0.130423	0.18363	0.390223	0.724683
FBgn0008636	FlyBase	3.18206	0.0542853	0.314641	0.542814	NA
FBgn0008646	FlyBase	2.31707	0.0597398	0.320716	0.424117	NA
FBgn0008651	FlyBase	2.22993	0.051253	0.319092	0.479985	NA
FBgn0010014	FlyBase	72.8583	-0.0945812	0.216506	0.558141	0.829493
FBgn0010019	FlyBase	36.0521	-2.44752	0.421894	4.86258e-10	2.57303e-08
FBgn0010051	FlyBase	623.012	0.403484	0.144939	0.00226387	0.0200365
FBgn0010052	FlyBase	1.87143	-0.00144789	0.314605	0.981419	NA
FBgn0010053	FlyBase	10.8371	-0.0411875	0.28765	0.757137	0.92561
FBgn0010078	FlyBase	33.4461	0.164991	0.270421	0.334031	0.67723
FBgn0010100	FlyBase	126.242	-0.182741	0.196765	0.246923	0.581714
FBgn0010105	FlyBase	12.8202	0.027359	0.277973	0.84831	0.953128
FBgn0010113	FlyBase	448.568	-0.720397	0.200673	4.83171e-05	0.000775256
FBgn0010114	FlyBase	635.736	-0.270061	0.163252	0.0559294	0.234564
FBgn0010173	FlyBase	32.8761	0.390025	0.3802	0.0657883	0.262485
FBgn0010194	FlyBase	27.6963	-0.489068	0.406784	0.0356013	0.169726
FBgn0010197	FlyBase	2.03861	0.0413124	0.317644	0.557782	NA
FBgn0010198	FlyBase	57.8579	-0.116566	0.218419	0.475157	0.787615
FBgn0010213	FlyBase	16.2437	-0.298408	0.383129	0.11025	0.36717
FBgn0010215	FlyBase	799.029	0.016774	0.142339	0.89581	0.968222
FBgn0010217	FlyBase	327.807	-0.787101	0.163672	2.08022e-07	6.30914e-06
FBgn0010220	FlyBase	27.7575	-0.000732922	0.245732	0.994917	0.998342
FBgn0010222	FlyBase	34.0096	-0.578813	0.376137	0.0170864	0.0992846
FBgn0010225	FlyBase	188.331	-0.225847	0.205184	0.164532	0.46419
FBgn0010226	FlyBase	125.142	-1.13923	0.252637	5.51651e-07	1.46995e-05
FBgn0010228	FlyBase	77.2879	-0.0761907	0.204474	0.629721	0.865068
FBgn0010235	FlyBase	136.367	-0.173225	0.182916	0.252823	0.588728
FBgn0010238	FlyBase	282.947	1.00841	0.186525	6.25733e-09	2.60815e-07
FBgn0010240	FlyBase	13.7136	-0.0350033	0.278273	0.803721	0.936602
FBgn0010246	FlyBase	8.20476	0.1071	0.317012	0.382576	0.717367
FBgn0010247	FlyBase	1009.44	0.144605	0.140411	0.252146	0.588446
FBgn0010263	FlyBase	2267.29	-0.0236683	0.116591	0.825207	0.944305
FBgn0010265	FlyBase	31.4075	0.250586	0.307537	0.172497	0.476935
FBgn0010269	FlyBase	31.3725	-0.0889492	0.248537	0.583963	0.844393
FBgn0010278	FlyBase	15.1663	0.0594146	0.279015	0.684599	0.896262
FBgn0010280	FlyBase	823.025	-0.0756159	0.120209	0.492961	0.79953
FBgn0010282	FlyBase	29.2858	-0.200087	0.289648	0.252423	0.588611
FBgn0010288	FlyBase	10.3125	0.0245061	0.290063	0.849107	0.953177
FBgn0010292	FlyBase	5.84309	0.0335664	0.301107	0.763845	NA
FBgn0010294	FlyBase	3.00786	0.0400117	0.312879	0.640525	NA
FBgn0010300	FlyBase	1104.53	-0.0420265	0.151927	0.752269	0.923288
FBgn0010303	FlyBase	574.352	-0.502251	0.138406	7.96664e-05	0.00116547
FBgn0010309	FlyBase	74.3788	-0.0392902	0.230679	0.805504	0.936769
FBgn0010313	FlyBase	2737.5	0.350624	0.126456	0.00262265	0.0226453
FBgn0010314	FlyBase	68.5749	0.33507	0.309092	0.0892883	0.320896
FBgn0010315	FlyBase	6.39117	0.00795914	0.301014	0.942452	0.98129
FBgn0010316	FlyBase	3.75866	-0.00964521	0.307545	0.914422	NA
FBgn0010328	FlyBase	258.656	-0.295772	0.169518	0.041334	0.189431
FBgn0010329	FlyBase	10.209	0.105366	0.302963	0.446864	0.769305
FBgn0010333	FlyBase	42.3359	0.00806006	0.225456	0.961439	0.98697
FBgn0010339	FlyBase	19.1667	0.274377	0.365288	0.130997	0.405547
FBgn0010340	FlyBase	7.22568	-0.022199	0.300449	0.837583	0.94843
FBgn0010341	FlyBase	97.5696	0.470193	0.253702	0.0156004	0.0928924
FBgn0010342	FlyBase	13.5188	-0.142502	0.309562	0.338522	0.681703
FBgn0010348	FlyBase	231.609	0.1571	0.160712	0.26038	0.597018
FBgn0010350	FlyBase	2644.02	-0.375687	0.123481	0.00103032	0.0103184
FBgn0010352	FlyBase	3566.09	0.0593103	0.11489	0.58085	0.844393
FBgn0010355	FlyBase	494.38	-0.000288335	0.151519	0.997101	0.999163
FBgn0010356	FlyBase	21.8019	-0.113212	0.274122	0.477239	0.788983
FBgn0010379	FlyBase	292.262	0.118673	0.155527	0.384324	0.718838
FBgn0010380	FlyBase	94.4657	0.168816	0.202109	0.292308	0.63602
FBgn0010382	FlyBase	7.8856	-0.0447872	0.297318	0.710069	0.907318
FBgn0010383	FlyBase	4.01195	-0.0811917	0.320561	0.391168	NA
FBgn0010387	FlyBase	4.4197	-0.0121467	0.305796	0.897899	NA
FBgn0010388	FlyBase	8.84673	-0.131969	0.330511	0.27583	0.615789
FBgn0010389	FlyBase	10.2521	0.187308	0.3479	0.19965	0.51436
FBgn0010391	FlyBase	47.7541	0.0030731	0.223803	0.98624	0.994638
FBgn0010395	FlyBase	4.58836	0.185481	0.37978	0.0906927	NA
FBgn0010397	FlyBase	267.367	0.697589	0.200577	7.85549e-05	0.00115238
FBgn0010398	FlyBase	41.246	-0.294242	0.311378	0.123128	0.389263
FBgn0010399	FlyBase	19.0038	-0.035821	0.274997	0.80248	0.936602
FBgn0010401	FlyBase	17.4091	-0.0334973	0.28767	0.797891	0.936135
FBgn0010406	FlyBase	35.5851	-0.168632	0.266116	0.324755	0.668413
FBgn0010407	FlyBase	4.69983	-0.0699311	0.314058	0.486091	NA
FBgn0010408	FlyBase	83.8256	0.0580473	0.202806	0.714525	0.908337
FBgn0010409	FlyBase	40.7845	0.25818	0.279221	0.160533	0.459079
FBgn0010411	FlyBase	64.5708	0.226304	0.242969	0.196646	0.510006
FBgn0010412	FlyBase	71.4766	0.339222	0.255745	0.0689874	0.270499
FBgn0010414	FlyBase	8.71262	0.161583	0.343486	0.213838	0.53517
FBgn0010415	FlyBase	718.027	-0.228648	0.160519	0.100923	0.347799
FBgn0010416	FlyBase	22.9433	-0.0432441	0.259619	0.779341	0.932425
FBgn0010417	FlyBase	31.0447	-0.0420617	0.251327	0.788919	0.934009
FBgn0010421	FlyBase	10.1096	-0.0417492	0.291225	0.746096	0.921296
FBgn0010422	FlyBase	21.7398	0.00675463	0.260688	0.966426	0.987075
FBgn0010431	FlyBase	9.23305	-0.109859	0.308781	0.412325	0.743708
FBgn0010434	FlyBase	497.972	1.16027	0.15	9.09775e-16	1.19085e-13
FBgn0010435	FlyBase	77.4358	0.22176	0.243829	0.205869	0.523168
FBgn0010438	FlyBase	2.9454	0.0901404	0.326893	0.306163	NA
FBgn0010441	FlyBase	12.432	0.197704	0.345294	0.200354	0.515463
FBgn0010452	FlyBase	15.8556	0.447188	0.498441	0.0465557	0.204598
FBgn0010453	FlyBase	1.96424	0.00642544	0.313247	0.930177	NA
FBgn0010470	FlyBase	18.9402	0.035571	0.270498	0.812313	0.940608
FBgn0010473	FlyBase	274.848	-0.0573733	0.145448	0.657228	0.882542
FBgn0010482	FlyBase	21.6356	0.1968	0.309899	0.247782	0.58282
FBgn0010488	FlyBase	813.073	0.163471	0.141132	0.197253	0.51083
FBgn0010501	FlyBase	4.84661	0.0216287	0.303732	0.835341	NA
FBgn0010504	FlyBase	210.784	0.0298282	0.174181	0.839093	0.94854
FBgn0010516	FlyBase	51.4345	-0.00747336	0.218562	0.961307	0.98697
FBgn0010520	FlyBase	3.48847	-0.0193356	0.308328	0.828935	NA
FBgn0010531	FlyBase	8.10082	-0.0587316	0.29971	0.629555	0.865029
FBgn0010548	FlyBase	228.902	-0.0918968	0.150579	0.488821	0.797429
FBgn0010551	FlyBase	54.8425	0.198464	0.236493	0.24812	0.583246
FBgn0010583	FlyBase	871.049	0.569962	0.137287	7.69354e-06	0.000147942
FBgn0010590	FlyBase	15.0724	0.186219	0.326182	0.243139	0.576818
FBgn0010591	FlyBase	15.7195	0.206694	0.336524	0.205944	0.523168
FBgn0010602	FlyBase	54.8839	-0.0464315	0.217237	0.771769	0.929846
FBgn0010607	FlyBase	11.0671	-0.046706	0.290141	0.72086	0.911976
FBgn0010611	FlyBase	81.7099	-0.160707	0.236358	0.340377	0.683779
FBgn0010612	FlyBase	26.182	0.039787	0.253689	0.801874	0.936602
FBgn0010620	FlyBase	14.0688	0.191934	0.327864	0.233541	0.5639
FBgn0010621	FlyBase	84.964	1.7614	0.259874	8.18021e-13	7.09681e-11
FBgn0010622	FlyBase	36.3302	0.0599333	0.236239	0.713423	0.908337
FBgn0010638	FlyBase	21.2113	0.530359	0.470262	0.0312359	0.155991
FBgn0010651	FlyBase	15.3385	0.308225	0.423849	0.0904583	0.32432
FBgn0010660	FlyBase	93.0432	0.0989145	0.200185	0.531858	0.819028
FBgn0010741	FlyBase	30.8882	1.43911	0.408563	2.67199e-05	0.000451035
FBgn0010747	FlyBase	26.691	-0.143576	0.288139	0.373317	0.708913
FBgn0010750	FlyBase	22.7403	0.0735544	0.263609	0.641592	0.873537
FBgn0010762	FlyBase	489.776	-0.0126284	0.130112	0.914579	0.975263
FBgn0010768	FlyBase	37.3626	-0.766319	0.386893	0.00453896	0.0346979
FBgn0010770	FlyBase	5.93645	0.149439	0.341514	0.221216	NA
FBgn0010772	FlyBase	1038.48	-0.514761	0.12432	9.4756e-06	0.000178981
FBgn0010774	FlyBase	166.539	0.00169405	0.159637	0.991407	0.997207
FBgn0010786	FlyBase	32.3114	-0.611189	0.401108	0.0154844	0.0924974
FBgn0010803	FlyBase	91.0448	0.361986	0.231756	0.0437266	0.196689
FBgn0010808	FlyBase	29.5339	-0.232237	0.297418	0.196694	0.510006
FBgn0010812	FlyBase	38.989	0.525893	0.365346	0.0239409	0.127679
FBgn0010825	FlyBase	3641.91	-0.0255998	0.11844	0.814526	0.941829
FBgn0010830	FlyBase	142.113	-0.0811567	0.174368	0.578873	0.842891
FBgn0010877	FlyBase	265.143	0.495677	0.177517	0.00140271	0.0134866
FBgn0010894	FlyBase	32.1993	0.0843539	0.252151	0.603957	0.851584
FBgn0010905	FlyBase	2208.99	-0.124627	0.109305	0.223859	0.550862
FBgn0010909	FlyBase	861.156	0.0718594	0.119462	0.520846	0.812807
FBgn0010926	FlyBase	21.7499	0.230596	0.316353	0.195513	0.508975
FBgn0011016	FlyBase	28.4645	0.305211	0.331572	0.116093	0.376597
FBgn0011020	FlyBase	9.82885	-0.131686	0.315592	0.343308	0.685634
FBgn0011202	FlyBase	328.722	-0.0064457	0.147489	0.959619	0.986542
FBgn0011204	FlyBase	153.096	-0.191426	0.180128	0.202718	0.519039
FBgn0011205	FlyBase	111.61	0.0599156	0.186886	0.695215	0.902086
FBgn0011206	FlyBase	1532.59	1.78709	0.15622	2.14292e-31	9.99271e-29
FBgn0011207	FlyBase	208.087	-0.111675	0.168457	0.436397	0.762971
FBgn0011211	FlyBase	252.557	-0.0759015	0.165378	0.592045	0.845902
FBgn0011217	FlyBase	501.025	0.493631	0.19957	0.00347074	0.0281164
FBgn0011224	FlyBase	612.861	0.24371	0.174622	0.100187	0.34609
FBgn0011225	FlyBase	2088.37	0.625715	0.119738	3.56631e-08	1.29796e-06
FBgn0011227	FlyBase	6.3548	-0.022152	0.298436	0.844269	0.951576
FBgn0011230	FlyBase	2322.9	0.0892027	0.114559	0.404996	0.737714
FBgn0011232	FlyBase	67.5446	-0.0086672	0.208678	0.955229	0.984915
FBgn0011236	FlyBase	12.585	0.0687881	0.287653	0.625109	0.862417
FBgn0011259	FlyBase	1047.1	0.0907512	0.128566	0.441681	0.765813
FBgn0011260	FlyBase	20.3966	-0.144294	0.288811	0.371415	0.7071
FBgn0011272	FlyBase	62.0586	0.313067	0.247916	0.0862279	0.313931
FBgn0011274	FlyBase	359.355	1.88987	0.165909	3.12515e-31	1.37157e-28
FBgn0011279	FlyBase	91.9874	0.011994	0.21909	0.942001	0.98129
FBgn0011280	FlyBase	80.412	-0.0780251	0.231865	0.631246	0.866236
FBgn0011281	FlyBase	1.87866	-0.145498	0.367498	0.0134688	NA
FBgn0011284	FlyBase	132.381	-0.0965015	0.177746	0.514709	0.811918
FBgn0011286	FlyBase	212.167	0.96425	0.199639	1.42199e-07	4.67379e-06
FBgn0011288	FlyBase	1194.66	0.103181	0.154314	0.446914	0.769305
FBgn0011289	FlyBase	56.6633	-0.0268319	0.213395	0.865278	0.957518
FBgn0011290	FlyBase	44.7116	-0.11912	0.235374	0.472488	0.786547
FBgn0011291	FlyBase	2.57404	-0.0390948	0.313888	0.631622	NA
FBgn0011296	FlyBase	2.40401	-0.0263186	0.312765	0.738971	NA
FBgn0011297	FlyBase	12.0825	0.105177	0.299422	0.457587	0.777018
FBgn0011300	FlyBase	1053.68	-0.514259	0.125426	1.12186e-05	0.000209254
FBgn0011305	FlyBase	76.9362	-0.671618	0.27415	0.00200817	0.0181832
FBgn0011327	FlyBase	9.20815	0.125103	0.318261	0.344103	0.686458
FBgn0011335	FlyBase	33.393	-0.116923	0.252938	0.478991	0.790828
FBgn0011336	FlyBase	43.8088	0.0176528	0.230335	0.91407	0.975104
FBgn0011361	FlyBase	46.1097	-0.0399512	0.24101	0.801749	0.936602
FBgn0011455	FlyBase	28.6349	0.0168953	0.246453	0.91674	0.975456
FBgn0011474	FlyBase	106.253	-0.243482	0.211947	0.142738	0.426498
FBgn0011476	FlyBase	9.91846	-0.0164749	0.285752	0.899289	0.969301
FBgn0011481	FlyBase	277.255	-0.297418	0.162576	0.0353044	0.169067
FBgn0011509	FlyBase	23.779	0.103482	0.264313	0.522553	0.813261
FBgn0011566	FlyBase	16.0626	-0.082683	0.287739	0.564827	0.83449
FBgn0011569	FlyBase	1.78397	-0.0215965	0.316766	0.723422	NA
FBgn0011570	FlyBase	37.6865	0.30583	0.294991	0.111053	0.368251
FBgn0011573	FlyBase	65.1148	-0.176413	0.247208	0.304276	0.647889
FBgn0011576	FlyBase	370.015	-0.314532	0.147496	0.0168313	0.0984926
FBgn0011581	FlyBase	8.58775	0.0539406	0.29931	0.656875	0.882542
FBgn0011582	FlyBase	84.4985	-0.145224	0.20118	0.360573	0.698464
FBgn0011584	FlyBase	89.374	-0.498847	0.242046	0.00909649	0.0611272
FBgn0011586	FlyBase	58.7721	0.0491246	0.211004	0.760767	0.92701
FBgn0011589	FlyBase	34.539	0.131613	0.250657	0.432711	0.759469
FBgn0011591	FlyBase	29.9507	0.972283	0.501462	0.00332724	0.0273398
FBgn0011592	FlyBase	187.136	-0.671725	0.188399	5.9612e-05	0.000913276
FBgn0011596	FlyBase	161.405	0.25917	0.181086	0.0881751	0.318373
FBgn0011603	FlyBase	27.6937	0.302774	0.340677	0.117505	0.379199
FBgn0011604	FlyBase	54.3339	0.0918075	0.230179	0.577308	0.841926
FBgn0011606	FlyBase	2.72494	-0.102722	0.335854	0.196337	NA
FBgn0011638	FlyBase	18.9035	0.141526	0.294026	0.372788	0.708616
FBgn0011640	FlyBase	274.993	-0.267585	0.175753	0.0722411	0.279704
FBgn0011642	FlyBase	495.406	-0.18467	0.149121	0.160665	0.459163
FBgn0011648	FlyBase	169	0.371725	0.19922	0.0237116	0.12691
FBgn0011655	FlyBase	109.34	-0.237508	0.201594	0.141575	0.424897
FBgn0011656	FlyBase	1400.34	-0.574076	0.134946	4.74615e-06	9.80915e-05
FBgn0011659	FlyBase	7.78229	0.140071	0.328147	0.286359	0.6295
FBgn0011660	FlyBase	21.1323	0.830331	0.532316	0.00803541	0.0553064
FBgn0011661	FlyBase	1304.71	-0.587677	0.182104	0.000253375	0.00320956
FBgn0011666	FlyBase	15060.2	-0.430516	0.13202	0.000396541	0.00463364
FBgn0011669	FlyBase	2.36063	0.109867	0.340127	0.151663	NA
FBgn0011670	FlyBase	2.50372	0.177707	0.394673	0.0040365	NA
FBgn0011672	FlyBase	280.604	-0.0487106	0.150958	0.713595	0.908337
FBgn0011674	FlyBase	13.7149	1.35368	0.826298	0.00368373	0.0294896
FBgn0011676	FlyBase	60.7109	0.543623	0.297585	0.0121723	0.0762917
FBgn0011693	FlyBase	167.372	-0.047439	0.202891	0.762463	0.927562
FBgn0011695	FlyBase	133.64	0.0660115	0.291725	0.628283	0.864556
FBgn0011701	FlyBase	24.6526	0.0526236	0.259688	0.737741	0.917993
FBgn0011703	FlyBase	7.30843	0.0277874	0.298245	0.811249	0.940125
FBgn0011705	FlyBase	2.28555	-0.0895691	0.331082	0.227953	NA
FBgn0011708	FlyBase	47.2297	-0.141334	0.241059	0.400175	0.73431
FBgn0011710	FlyBase	83.1074	-0.206897	0.21433	0.211682	0.532133
FBgn0011715	FlyBase	12.2109	-0.0854444	0.294454	0.536553	0.82043
FBgn0011722	FlyBase	134.287	0.271289	0.510896	0.00521639	0.0390366
FBgn0011725	FlyBase	188.696	-0.452183	0.186118	0.00452595	0.0346695
FBgn0011726	FlyBase	45.8254	0.514637	0.379341	0.0277668	0.142776
FBgn0011737	FlyBase	43.7051	-0.0853406	0.234865	0.601161	0.849467
FBgn0011739	FlyBase	1387.16	-0.665546	0.132745	9.67229e-08	3.28023e-06
FBgn0011740	FlyBase	48.3584	-0.107296	0.233515	0.514124	0.811918
FBgn0011741	FlyBase	15.8341	-0.0751626	0.28239	0.606756	0.853347
FBgn0011742	FlyBase	89.4987	0.291689	0.21515	0.0850525	0.311985
FBgn0011745	FlyBase	67.1185	0.780856	0.274483	0.000519805	0.00577545
FBgn0011746	FlyBase	12.1333	-0.0111591	0.28127	0.933301	0.980545
FBgn0011747	FlyBase	1960.73	-0.111631	0.119383	0.305102	0.648721
FBgn0011754	FlyBase	265.064	0.101498	0.147262	0.438796	0.763849
FBgn0011758	FlyBase	19.697	-0.409158	0.470491	0.0561913	0.235332
FBgn0011760	FlyBase	633.673	-0.591318	0.15428	2.66261e-05	0.000451035
FBgn0011762	FlyBase	18.9498	-0.288416	0.380673	0.115092	0.375128
FBgn0011763	FlyBase	98.0583	-0.641771	0.240027	0.00121238	0.0118708
FBgn0011766	FlyBase	667.841	-0.871294	0.163152	1.08306e-08	4.36795e-07
FBgn0011768	FlyBase	6.21005	-0.0714588	0.309652	0.517077	0.812807
FBgn0011769	FlyBase	6.54268	0.277799	0.456539	0.0593566	0.244539
FBgn0011770	FlyBase	8.0364	0.0605881	0.301626	0.614287	0.856368
FBgn0011771	FlyBase	49.4807	-0.0842534	0.225034	0.603956	0.851584
FBgn0011774	FlyBase	15.1867	0.183536	0.320855	0.253552	0.589331
FBgn0011785	FlyBase	442.286	0.191396	0.139277	0.12703	0.397751
FBgn0011787	FlyBase	6.14376	0.0403821	0.300847	0.723645	0.913269
FBgn0011802	FlyBase	20.782	-0.0496963	0.264382	0.745329	0.921058
FBgn0011817	FlyBase	335.605	-0.193383	0.144816	0.133965	0.411322
FBgn0011818	FlyBase	101.651	-0.96667	0.239311	5.1618e-06	0.000105225
FBgn0011824	FlyBase	5.23673	0.0689648	0.311679	0.517137	NA
FBgn0011826	FlyBase	181.562	-0.234076	0.171771	0.109055	0.36492
FBgn0011828	FlyBase	37.3795	-0.104142	0.242165	0.527159	0.816341
FBgn0011829	FlyBase	2.96442	0.0606682	0.317957	0.472936	NA
FBgn0011836	FlyBase	39.8544	0.173503	0.251759	0.313571	0.656993
FBgn0011837	FlyBase	58.5196	0.0359164	0.211834	0.823573	0.943848
FBgn0012034	FlyBase	230.058	0.150612	0.181768	0.318772	0.662679
FBgn0012036	FlyBase	179.979	0.248126	0.188178	0.11072	0.367803
FBgn0012037	FlyBase	6.24006	-0.00546802	0.299481	0.958933	0.986297
FBgn0012051	FlyBase	175.316	0.648067	0.195632	0.00016054	0.0021543
FBgn0012058	FlyBase	107.241	0.0522662	0.18707	0.732279	0.915586
FBgn0012344	FlyBase	9.17783	0.0155733	0.287578	0.906142	0.971893
FBgn0013263	FlyBase	63.7218	-0.713035	0.295938	0.00198762	0.0180409
FBgn0013269	FlyBase	5.08567	-0.0330628	0.304622	0.748098	NA
FBgn0013272	FlyBase	156.62	0.447232	0.267946	0.0243439	0.129371
FBgn0013275	FlyBase	60.6682	0.017296	0.307486	0.856619	0.954485
FBgn0013276	FlyBase	1295.7	-0.029805	0.312386	0.706031	0.905454
FBgn0013277	FlyBase	38.4075	-0.0266255	0.302379	0.800424	0.936516
FBgn0013278	FlyBase	4726.06	-0.311438	0.161544	0.0268532	0.139521
FBgn0013279	FlyBase	29.8786	0.259264	0.346074	0.152153	0.442062
FBgn0013303	FlyBase	64.1066	-0.0291875	0.211397	0.853529	0.953887
FBgn0013305	FlyBase	775.761	0.918227	0.162911	1.94472e-09	9.01213e-08
FBgn0013307	FlyBase	2.17937	-0.118149	0.345475	0.115841	NA
FBgn0013323	FlyBase	21.6956	-0.232487	0.321125	0.189929	0.503462
FBgn0013325	FlyBase	44.3824	0.167188	0.24587	0.329027	0.672015
FBgn0013334	FlyBase	3615.64	-0.51583	0.133048	2.93633e-05	0.000490111
FBgn0013342	FlyBase	3336.06	0.02357	0.113245	0.825394	0.944374
FBgn0013343	FlyBase	1912.27	0.206393	0.141891	0.104854	0.355921
FBgn0013347	FlyBase	12.0158	-0.130047	0.306868	0.371077	0.706999
FBgn0013348	FlyBase	3.55312	0.0592831	0.314458	0.525606	NA
FBgn0013432	FlyBase	12.9761	0.0886363	0.290088	0.538537	0.821779
FBgn0013433	FlyBase	9.1201	0.0484804	0.291611	0.710791	0.907622
FBgn0013435	FlyBase	23.1123	0.119963	0.270646	0.461438	0.778031
FBgn0013467	FlyBase	26.6027	-0.361089	0.376588	0.0790919	0.297282
FBgn0013469	FlyBase	12.0219	-0.176773	0.330396	0.244541	0.578661
FBgn0013531	FlyBase	1.84594	-0.0295807	0.316769	0.649937	NA
FBgn0013548	FlyBase	12.0613	-0.0344974	0.286853	0.793123	0.934994
FBgn0013563	FlyBase	23.8471	0.382495	0.379513	0.0693319	0.271429
FBgn0013576	FlyBase	9345.63	0.0349745	0.118504	0.721356	0.911976
FBgn0013717	FlyBase	18.6894	-0.15977	0.302964	0.317038	0.661471
FBgn0013718	FlyBase	1325.93	-0.347647	0.143728	0.00708507	0.0502966
FBgn0013720	FlyBase	18.9954	0.0390061	0.264474	0.799419	0.936135
FBgn0013725	FlyBase	9.66304	-0.051853	0.294152	0.683294	0.8962
FBgn0013726	FlyBase	59.4874	0.193463	0.228124	0.254059	0.590141
FBgn0013732	FlyBase	21.8463	-0.101742	0.273206	0.517161	0.812807
FBgn0013733	FlyBase	37315.6	-0.201807	0.104516	0.041563	0.190363
FBgn0013746	FlyBase	42.695	-0.199196	0.257809	0.254932	0.591434
FBgn0013749	FlyBase	58.5321	0.626463	0.290953	0.00475453	0.0360138
FBgn0013750	FlyBase	88.434	0.100789	0.197648	0.521791	0.812922
FBgn0013753	FlyBase	10.0608	-0.278056	0.423883	0.0912014	0.32542
FBgn0013756	FlyBase	234.911	-0.0288272	0.162075	0.835752	0.94794
FBgn0013759	FlyBase	1549.4	-0.0322097	0.11231	0.745994	0.921296
FBgn0013762	FlyBase	34.9488	1.27766	0.401953	9.31582e-05	0.00132897
FBgn0013763	FlyBase	45.6109	0.0438204	0.229767	0.78766	0.933066
FBgn0013764	FlyBase	54.2916	0.0305285	0.228947	0.851194	0.953741
FBgn0013765	FlyBase	67.3727	0.296029	0.264527	0.111031	0.368251
FBgn0013770	FlyBase	118.685	0.0922377	0.177017	0.534433	0.819792
FBgn0013771	FlyBase	7.49168	0.198102	0.373877	0.132863	0.409118
FBgn0013772	FlyBase	2.59488	0.0137946	0.310947	0.867213	NA
FBgn0013799	FlyBase	267.673	-0.682366	0.167774	7.95117e-06	0.000152503
FBgn0013810	FlyBase	16.1992	-0.144236	0.305604	0.343646	0.685913
FBgn0013811	FlyBase	113.466	1.73373	0.295221	2.72529e-10	1.52838e-08
FBgn0013812	FlyBase	27.3118	0.0452614	0.258215	0.77401	0.931138
FBgn0013813	FlyBase	1183.7	0.368679	0.189738	0.0205751	0.114219
FBgn0013949	FlyBase	3.84603	0.00240147	0.307768	0.980358	NA
FBgn0013954	FlyBase	13.8011	0.1916	0.330253	0.230286	0.560027
FBgn0013972	FlyBase	35.2422	0.0209412	0.246143	0.896346	0.968521
FBgn0013973	FlyBase	235.658	-0.076646	0.299722	0.549294	0.82647
FBgn0013981	FlyBase	25.8267	-0.00749385	0.253239	0.960223	0.98657
FBgn0013983	FlyBase	18.5351	-0.0149503	0.26754	0.918469	0.975456
FBgn0013987	FlyBase	122.257	0.201125	0.186571	0.191914	0.505123
FBgn0013995	FlyBase	13737.5	-0.310305	0.13282	0.0103514	0.0673335
FBgn0013997	FlyBase	314.298	0.144321	0.145676	0.266431	0.603153
FBgn0014000	FlyBase	2.60505	-0.0821198	0.326897	0.292182	NA
FBgn0014006	FlyBase	237.85	0.171617	0.157578	0.214665	0.536555
FBgn0014007	FlyBase	202.189	-0.0230485	0.161587	0.867853	0.958627
FBgn0014009	FlyBase	149.548	-0.00803379	0.168718	0.954227	0.984526
FBgn0014010	FlyBase	709.995	0.109201	0.127772	0.352013	0.692973
FBgn0014011	FlyBase	10.3622	0.135516	0.317378	0.332722	0.676698
FBgn0014018	FlyBase	120.644	-0.22103	0.221858	0.190543	0.503771
FBgn0014019	FlyBase	20.0827	-0.0337359	0.264719	0.823043	0.943848
FBgn0014020	FlyBase	179.966	0.196616	0.21182	0.233225	0.5639
FBgn0014022	FlyBase	10.2209	0.028595	0.285876	0.832072	0.947152
FBgn0014023	FlyBase	14.0111	-0.147397	0.307863	0.333306	0.6769
FBgn0014024	FlyBase	133.896	0.306625	0.241182	0.0884882	0.318942
FBgn0014026	FlyBase	106.863	-0.121037	0.195737	0.438731	0.763849
FBgn0014028	FlyBase	38.6972	0.0802385	0.244043	0.623421	0.861944
FBgn0014029	FlyBase	24.5457	0.176118	0.291242	0.298766	0.6425
FBgn0014031	FlyBase	7.9333	-0.0774098	0.303225	0.532602	0.819474
FBgn0014032	FlyBase	6.75009	-0.0166575	0.298454	0.881199	0.962503
FBgn0014033	FlyBase	5.54181	0.0604009	0.307834	0.578837	NA
FBgn0014037	FlyBase	1399.89	-0.0289215	0.120666	0.795996	0.936078
FBgn0014073	FlyBase	20.4222	0.335767	0.393823	0.0905514	0.324479
FBgn0014075	FlyBase	120.469	0.00239891	0.17425	0.988129	0.996139
FBgn0014076	FlyBase	26.8481	-0.187996	0.287274	0.27446	0.614201
FBgn0014092	FlyBase	10.8918	-0.0506474	0.287651	0.706939	0.905955
FBgn0014127	FlyBase	12.5742	-0.097619	0.294125	0.494162	0.79984
FBgn0014133	FlyBase	7808.1	-0.809081	0.113209	1.22031e-13	1.16727e-11
FBgn0014135	FlyBase	528.589	0.351368	0.573109	0.0328917	0.161027
FBgn0014141	FlyBase	132.365	1.51517	1.00426	0.00340728	0.0277529
FBgn0014163	FlyBase	61.4444	0.221205	0.248893	0.209357	0.528359
FBgn0014184	FlyBase	792.902	-0.295504	0.139175	0.0182629	0.104359
FBgn0014189	FlyBase	141.95	-0.0963418	0.170809	0.505457	0.806332
FBgn0014269	FlyBase	23.0932	-0.0086335	0.254811	0.954212	0.984526
FBgn0014340	FlyBase	31.0384	-0.272621	0.308341	0.146213	0.432348
FBgn0014342	FlyBase	4.87049	-0.00119964	0.305094	0.988335	NA
FBgn0014343	FlyBase	144.473	0.13882	0.171609	0.340896	0.68413
FBgn0014366	FlyBase	15.8844	0.0463804	0.27456	0.753416	0.924222
FBgn0014368	FlyBase	68.9371	1.0636	0.313662	5.44804e-05	0.000853946
FBgn0014380	FlyBase	5.35734	0.0697875	0.310915	0.519035	NA
FBgn0014388	FlyBase	80.9098	0.49551	0.302026	0.0206248	0.114325
FBgn0014391	FlyBase	36.4621	-0.213945	0.274392	0.228113	0.557286
FBgn0014396	FlyBase	960.099	-0.165731	0.133967	0.172022	0.476935
FBgn0014411	FlyBase	72.0082	-0.249931	0.249546	0.161178	0.459163
FBgn0014417	FlyBase	29.9925	-0.0973678	0.254434	0.54891	0.826296
FBgn0014427	FlyBase	7.36458	0.0355657	0.299511	0.758899	0.92605
FBgn0014455	FlyBase	12.0144	0.180196	0.334192	0.234134	0.565149
FBgn0014464	FlyBase	82.0351	0.372353	0.27838	0.057536	0.239819
FBgn0014465	FlyBase	22.109	0.166284	0.304602	0.305083	0.648721
FBgn0014469	FlyBase	18.3163	0.271643	0.36786	0.132559	0.408601
FBgn0014857	FlyBase	58.9231	-0.899669	0.321184	0.000465289	0.00525988
FBgn0014859	FlyBase	1036.68	5.65515	0.230463	3.70746e-134	2.76614e-130
FBgn0014863	FlyBase	386.689	-0.115807	0.141852	0.361385	0.698973
FBgn0014865	FlyBase	11.1075	0.0156157	0.282964	0.909731	0.973245
FBgn0014868	FlyBase	12.7914	0.0411541	0.281696	0.769824	0.92884
FBgn0014869	FlyBase	34.9488	0.122208	0.252566	0.462926	0.779266
FBgn0014870	FlyBase	1019.64	-0.254708	0.137158	0.0395971	0.18367
FBgn0014877	FlyBase	36.5917	0.0483554	0.235223	0.766244	0.928364
FBgn0014879	FlyBase	13.9935	-0.0618867	0.286519	0.656262	0.882229
FBgn0014906	FlyBase	45.3338	0.285847	0.280788	0.127871	0.399183
FBgn0014930	FlyBase	12.7156	0.148429	0.314488	0.318146	0.661924
FBgn0015000	FlyBase	46.157	0.892358	0.334542	0.000704478	0.00746606
FBgn0015010	FlyBase	21.4405	0.611852	0.514244	0.021967	0.119632
FBgn0015011	FlyBase	2.01808	0.0599692	0.321794	0.397196	NA
FBgn0015019	FlyBase	52.567	0.777862	0.314381	0.00146536	0.0139988
FBgn0015024	FlyBase	256.589	-0.286053	0.156003	0.0367283	0.174098
FBgn0015025	FlyBase	6.12052	-0.061927	0.304708	0.58949	0.845141
FBgn0015031	FlyBase	33.052	0.0277344	0.245101	0.863593	0.957518
FBgn0015033	FlyBase	4.47391	0.0794338	0.31693	0.436634	NA
FBgn0015034	FlyBase	3.46131	-0.0471346	0.312509	0.600416	NA
FBgn0015035	FlyBase	8.66558	0.28744	0.474295	0.0498176	0.214849
FBgn0015036	FlyBase	5.38422	-0.137251	0.338953	0.226633	NA
FBgn0015037	FlyBase	919.821	2.23024	0.408908	2.60892e-09	1.1869e-07
FBgn0015038	FlyBase	3.1491	0.0670185	0.319518	0.431376	NA
FBgn0015039	FlyBase	11.7092	0.19371	0.346028	0.200817	0.516476
FBgn0015040	FlyBase	2.64643	-0.0999266	0.333397	0.223671	NA
FBgn0015075	FlyBase	22.7812	-0.187163	0.295476	0.272288	0.611174
FBgn0015218	FlyBase	142.507	-0.0227448	0.178578	0.877072	0.961339
FBgn0015221	FlyBase	340.677	-0.621858	0.165235	3.18646e-05	0.00052366
FBgn0015222	FlyBase	181.207	-0.531726	0.202392	0.0019822	0.0180136
FBgn0015229	FlyBase	89.6276	0.00495894	0.201226	0.976239	0.989633
FBgn0015239	FlyBase	116.02	0.255077	0.207518	0.122205	0.387989
FBgn0015240	FlyBase	82.3039	-0.0986392	0.207665	0.536417	0.82043
FBgn0015245	FlyBase	76.4295	0.11922	0.206977	0.458811	0.777018
FBgn0015247	FlyBase	225.458	0.0476106	0.211687	0.766833	0.928364
FBgn0015268	FlyBase	69.6412	-0.383426	0.253784	0.0422438	0.192184
FBgn0015269	FlyBase	760.851	-0.458764	0.130097	0.000136614	0.0018668
FBgn0015277	FlyBase	56.3299	-0.776035	0.304383	0.0012115	0.0118708
FBgn0015278	FlyBase	193.573	0.0580776	0.177961	0.693725	0.900937
FBgn0015279	FlyBase	291.249	0.882745	0.166917	1.44522e-08	5.61604e-07
FBgn0015282	FlyBase	34.109	0.324432	0.35952	0.101175	0.348185
FBgn0015283	FlyBase	32.18	0.49482	0.371331	0.0311141	0.155591
FBgn0015286	FlyBase	115.143	0.73145	0.220271	0.000126468	0.00174092
FBgn0015288	FlyBase	188.388	-0.052401	0.16512	0.710347	0.907494
FBgn0015295	FlyBase	19.7366	1.00256	0.533594	0.00366067	0.0293996
FBgn0015296	FlyBase	38.0202	0.345336	0.307983	0.0821365	0.305037
FBgn0015298	FlyBase	9.50811	-0.00269419	0.28682	0.981771	0.992747
FBgn0015299	FlyBase	2.53852	-0.0147889	0.312218	0.847711	NA
FBgn0015316	FlyBase	2.7403	0.0886523	0.328677	0.273956	NA
FBgn0015320	FlyBase	45.5071	-0.0355998	0.222477	0.823868	0.943848
FBgn0015321	FlyBase	67.6207	-0.279996	0.23786	0.11352	0.372272
FBgn0015331	FlyBase	64.0846	-0.569968	0.289416	0.00838884	0.0574212
FBgn0015338	FlyBase	20.7644	0.0998245	0.27345	0.527507	0.816542
FBgn0015351	FlyBase	16.6529	0.328746	0.424531	0.0857528	0.313015
FBgn0015359	FlyBase	10.9476	0.128418	0.309485	0.369592	0.705758
FBgn0015360	FlyBase	81.1739	0.0474185	0.205275	0.765745	0.928364
FBgn0015371	FlyBase	1149.52	-0.360649	0.136627	0.00367952	0.0294876
FBgn0015372	FlyBase	34.3649	-0.206813	0.272842	0.241693	0.57487
FBgn0015376	FlyBase	24.745	2.88927	0.531658	3.86869e-09	1.67816e-07
FBgn0015379	FlyBase	7.36483	-0.0466951	0.301524	0.680664	0.895381
FBgn0015380	FlyBase	10.8658	-0.15845	0.326262	0.272489	0.61144
FBgn0015391	FlyBase	24.7229	0.0022315	0.253591	0.990201	0.996747
FBgn0015396	FlyBase	69.2623	-1.3912	0.296268	1.96179e-07	5.99873e-06
FBgn0015399	FlyBase	245.491	-0.8686	0.189494	5.19027e-07	1.40817e-05
FBgn0015400	FlyBase	92.4108	-1.32485	0.298315	5.7948e-07	1.52774e-05
FBgn0015402	FlyBase	137.432	-0.0874744	0.177695	0.553121	0.827353
FBgn0015477	FlyBase	307.894	0.394395	0.152656	0.003825	0.0303456
FBgn0015509	FlyBase	403.159	-0.278131	0.15929	0.0450238	0.200312
FBgn0015513	FlyBase	580.592	-0.108001	0.157155	0.431647	0.758555
FBgn0015519	FlyBase	36.0328	0.0135563	0.241093	0.93383	0.980688
FBgn0015520	FlyBase	50.5708	-0.152843	0.23743	0.363582	0.700821
FBgn0015521	FlyBase	22.6893	0.0817377	0.267318	0.603227	0.851111
FBgn0015522	FlyBase	154.639	0.0496995	0.209132	0.756429	0.925342
FBgn0015524	FlyBase	4.56149	0.109349	0.328609	0.293822	NA
FBgn0015527	FlyBase	15.7411	-0.103606	0.285787	0.493126	0.79953
FBgn0015544	FlyBase	21.1889	0.135285	0.284477	0.402101	0.736101
FBgn0015546	FlyBase	180.571	0.482216	0.196582	0.00382727	0.0303456
FBgn0015553	FlyBase	15.0324	-0.125847	0.300294	0.399073	0.733189
FBgn0015558	FlyBase	93.549	-0.208498	0.203673	0.196729	0.510006
FBgn0015568	FlyBase	6.4408	0.193469	0.369843	0.140594	0.423528
FBgn0015569	FlyBase	7.55034	0.20137	0.367923	0.150438	0.438696
FBgn0015570	FlyBase	3.06848	-0.0228618	0.312716	0.766693	NA
FBgn0015571	FlyBase	3.54907	0.0370443	0.310441	0.685918	NA
FBgn0015575	FlyBase	22.3208	-0.0303404	0.26169	0.84215	0.950285
FBgn0015576	FlyBase	25.6325	0.098638	0.261604	0.542963	0.82292
FBgn0015577	FlyBase	40.6215	-0.0236528	0.23044	0.881783	0.962503
FBgn0015582	FlyBase	30.5807	0.0735261	0.246715	0.650125	0.878889
FBgn0015584	FlyBase	5.99498	0.172812	0.359204	0.157213	NA
FBgn0015589	FlyBase	305.467	-0.0322616	0.141056	0.797973	0.936135
FBgn0015591	FlyBase	2.69375	-0.130351	0.350014	0.117354	NA
FBgn0015600	FlyBase	5741.07	-0.0710238	0.106437	0.476234	0.788195
FBgn0015602	FlyBase	15.8927	0.0581465	0.278945	0.690088	0.899675
FBgn0015609	FlyBase	9678.81	-0.802575	0.110622	5.58165e-14	5.62766e-12
FBgn0015614	FlyBase	163.359	-0.405095	0.190939	0.0117492	0.0742888
FBgn0015615	FlyBase	68.7648	0.108779	0.221358	0.50797	0.808612
FBgn0015618	FlyBase	8.23646	0.080457	0.303332	0.524704	0.814908
FBgn0015621	FlyBase	4.8333	0.01333	0.302752	0.899001	NA
FBgn0015622	FlyBase	2759.77	-0.719326	0.166804	2.21355e-06	4.98951e-05
FBgn0015623	FlyBase	89.5415	-0.0778062	0.191583	0.613148	0.856044
FBgn0015663	FlyBase	73.757	0.025067	0.206325	0.875568	0.961132
FBgn0015664	FlyBase	22.1721	0.252196	0.329107	0.165117	0.464378
FBgn0015721	FlyBase	2.30439	0.0832411	0.327803	0.279501	NA
FBgn0015737	FlyBase	63.3139	0.422931	0.273709	0.0331822	0.161972
FBgn0015754	FlyBase	722.321	0.19605	0.132764	0.107404	0.361779
FBgn0015756	FlyBase	45.7489	-0.0508054	0.223964	0.752229	0.923288
FBgn0015765	FlyBase	48.7342	-0.355276	0.280958	0.0676936	0.267265
FBgn0015766	FlyBase	279.97	0.0790265	0.161834	0.56833	0.836188
FBgn0015772	FlyBase	620.646	-0.129807	0.126094	0.261355	0.598333
FBgn0015774	FlyBase	37.7959	0.0835943	0.244379	0.609598	0.854543
FBgn0015776	FlyBase	33.6854	-0.0602887	0.247856	0.706062	0.905454
FBgn0015777	FlyBase	281.297	0.176217	0.168461	0.221986	0.547238
FBgn0015778	FlyBase	284.703	-0.343138	0.164948	0.0168068	0.0984267
FBgn0015781	FlyBase	9.21653	-0.00932457	0.290608	0.938634	0.981059
FBgn0015789	FlyBase	125.373	0.0836421	0.183107	0.580856	0.844393
FBgn0015790	FlyBase	182.363	0.198278	0.172057	0.175605	0.482504
FBgn0015791	FlyBase	201.319	0.361949	0.176964	0.0169201	0.0987027
FBgn0015793	FlyBase	29.7856	0.0663859	0.24675	0.68241	0.895798
FBgn0015794	FlyBase	15.6832	-0.426473	0.509904	0.0491295	0.212619
FBgn0015795	FlyBase	297.55	-0.301376	0.17059	0.0394614	0.183554
FBgn0015797	FlyBase	97.8878	0.674338	0.230928	0.000539435	0.00595374
FBgn0015799	FlyBase	98.8144	0.314599	0.213682	0.0634504	0.255618
FBgn0015801	FlyBase	17.469	0.822815	0.62935	0.0109208	0.0701208
FBgn0015803	FlyBase	551.881	1.05377	0.157253	1.99683e-12	1.56825e-10
FBgn0015805	FlyBase	20.2783	0.0194063	0.26334	0.900059	0.969584
FBgn0015808	FlyBase	32.08	-0.130586	0.262844	0.429769	0.756608
FBgn0015818	FlyBase	7.74546	0.178471	0.358456	0.164697	0.46419
FBgn0015828	FlyBase	29.0348	-0.356823	0.352271	0.0809098	0.301985
FBgn0015829	FlyBase	29.9141	-0.0854911	0.250228	0.5976	0.848458
FBgn0015834	FlyBase	24.1332	-0.013694	0.256958	0.927902	0.978235
FBgn0015838	FlyBase	78.2368	0.0466087	0.201324	0.768095	0.92866
FBgn0015872	FlyBase	10.2738	0.0913377	0.299532	0.500727	0.803956
FBgn0015903	FlyBase	16.161	1.2075	0.68441	0.00350754	0.0283222
FBgn0015904	FlyBase	34.5045	-0.950955	0.406686	0.00149813	0.0142571
FBgn0015905	FlyBase	24.0019	-0.0889914	0.261053	0.577707	0.842179
FBgn0015919	FlyBase	36.5202	-0.440695	0.358195	0.0444003	0.198365
FBgn0015924	FlyBase	254.927	-0.090361	0.151295	0.49738	0.802368
FBgn0015925	FlyBase	12.0073	0.0304493	0.28083	0.828278	0.945762
FBgn0015929	FlyBase	10.0617	0.0714146	0.294429	0.594526	0.846878
FBgn0015949	FlyBase	275.829	-0.227238	0.157338	0.0981395	0.341616
FBgn0016013	FlyBase	4.8869	0.0353364	0.305707	0.731096	NA
FBgn0016031	FlyBase	31.1059	0.371573	0.37242	0.0740214	0.28453
FBgn0016032	FlyBase	2.43937	0.095246	0.332382	0.226148	NA
FBgn0016034	FlyBase	6.29931	0.28152	0.495473	0.0248781	0.13127
FBgn0016038	FlyBase	50.5632	-0.0416578	0.218989	0.794422	0.934994
FBgn0016041	FlyBase	26.5016	0.0417903	0.253592	0.79245	0.934994
FBgn0016054	FlyBase	3.93343	0.0489195	0.313026	0.587213	NA
FBgn0016059	FlyBase	489.532	-0.450204	0.139837	0.000420605	0.00485596
FBgn0016061	FlyBase	63.0948	0.120988	0.217972	0.4608	0.778031
FBgn0016070	FlyBase	583.907	-0.350315	0.143265	0.00660515	0.0473401
FBgn0016075	FlyBase	28.8997	-0.193391	0.287206	0.264788	0.601905
FBgn0016076	FlyBase	155.387	0.585528	0.202742	0.000774581	0.00808273
FBgn0016078	FlyBase	522.017	-0.39434	0.14932	0.00317791	0.0264035
FBgn0016081	FlyBase	8140.65	-0.146859	0.113147	0.163687	0.462768
FBgn0016119	FlyBase	37.5344	-0.103936	0.247952	0.527298	0.816388
FBgn0016120	FlyBase	35.6009	-0.251118	0.291519	0.172119	0.476935
FBgn0016122	FlyBase	30.1336	-0.153981	0.281686	0.352475	0.693334
FBgn0016123	FlyBase	7.1416	0.0651528	0.302479	0.590022	0.845141
FBgn0016126	FlyBase	6432.94	-0.689759	0.122369	3.15025e-09	1.39077e-07
FBgn0016131	FlyBase	5.97281	-0.131793	0.333476	0.259926	NA
FBgn0016641	FlyBase	119.977	0.0405504	0.175217	0.783889	0.932487
FBgn0016650	FlyBase	206.405	-0.0953361	0.293971	0.500735	0.803956
FBgn0016660	FlyBase	2.03721	0.0330213	0.31629	0.635349	NA
FBgn0016672	FlyBase	199.233	-0.0605099	0.203247	0.700234	0.902946
FBgn0016675	FlyBase	29.3952	0.0174456	0.249365	0.913866	0.975026
FBgn0016684	FlyBase	15.0914	1.58613	0.741433	0.00136292	0.0131379
FBgn0016685	FlyBase	13.5994	-0.087255	0.290297	0.540397	0.822669
FBgn0016687	FlyBase	44.8269	-0.102168	0.241185	0.53337	0.819478
FBgn0016691	FlyBase	34.2448	-0.035461	0.242411	0.823041	0.943848
FBgn0016693	FlyBase	108.571	0.571544	0.232616	0.00271333	0.0232691
FBgn0016694	FlyBase	4429.09	-0.368592	0.149938	0.00589086	0.0432596
FBgn0016696	FlyBase	732.501	-0.738568	0.13086	2.62586e-09	1.18737e-07
FBgn0016697	FlyBase	10.9842	0.0574686	0.290891	0.668392	0.889142
FBgn0016698	FlyBase	10.1995	-0.182316	0.347157	0.19899	0.513958
FBgn0016701	FlyBase	96.8345	-0.598213	0.26132	0.00373631	0.0298145
FBgn0016715	FlyBase	3.99447	-0.0116667	0.307601	0.8968	NA
FBgn0016726	FlyBase	31.3755	0.0641458	0.247122	0.691561	0.900132
FBgn0016754	FlyBase	2598.43	-0.209455	0.110023	0.0417731	0.190795
FBgn0016756	FlyBase	294.707	0.00656168	0.150555	0.956403	0.985597
FBgn0016762	FlyBase	5.33474	0.00459651	0.300826	0.967331	NA
FBgn0016794	FlyBase	226.737	0.274251	0.164811	0.0548086	0.231032
FBgn0016797	FlyBase	363.377	-0.388149	0.157852	0.0054468	0.0404343
FBgn0016917	FlyBase	741.908	-0.381853	0.140561	0.00270713	0.0232427
FBgn0016919	FlyBase	173.836	3.62656	0.25542	8.67434e-47	1.29439e-43
FBgn0016920	FlyBase	11.9611	0.0191069	0.291507	0.880263	0.962306
FBgn0016926	FlyBase	372.658	-0.187273	0.141881	0.140104	0.422692
FBgn0016930	FlyBase	1311.47	-0.441917	0.143023	0.000654506	0.00702628
FBgn0016970	FlyBase	2.24427	0.0576864	0.320062	0.443376	NA
FBgn0016977	FlyBase	11686.9	-0.0307416	0.131375	0.797154	0.936135
FBgn0016978	FlyBase	175.695	-0.165792	0.191775	0.285623	0.629328
FBgn0016983	FlyBase	71.6952	-0.123599	0.209109	0.442837	0.766558
FBgn0016984	FlyBase	25.6286	1.11562	0.534004	0.00209176	0.0188031
FBgn0017414	FlyBase	3.18007	0.119284	0.341197	0.174599	NA
FBgn0017418	FlyBase	346.147	-0.349642	0.151495	0.00945633	0.0628261
FBgn0017429	FlyBase	38.4644	-0.051541	0.234767	0.749097	0.922702
FBgn0017430	FlyBase	23.8622	0.00754384	0.26431	0.962418	0.986987
FBgn0017457	FlyBase	16.4286	0.291267	0.388453	0.11251	0.370448
FBgn0017482	FlyBase	8.17813	-0.000657854	0.292064	0.99398	0.998127
FBgn0017545	FlyBase	171.802	-0.131031	0.171179	0.366498	0.702761
FBgn0017550	FlyBase	229.079	-0.180541	0.156622	0.186746	0.499508
FBgn0017551	FlyBase	22.92	-0.0540724	0.267294	0.721056	0.911976
FBgn0017558	FlyBase	309.563	0.72997	0.159288	7.07453e-07	1.82011e-05
FBgn0017561	FlyBase	21.8717	-0.126114	0.288672	0.41752	0.747623
FBgn0017566	FlyBase	100.096	-0.196871	0.220787	0.238628	0.571191
FBgn0017567	FlyBase	22.179	-0.0734333	0.265081	0.637523	0.871325
FBgn0017572	FlyBase	63.4718	0.024368	0.208044	0.879434	0.96209
FBgn0017578	FlyBase	24.7262	0.0967505	0.271713	0.541485	0.822843
FBgn0017579	FlyBase	67.9456	0.154625	0.219416	0.35032	0.691486
FBgn0017581	FlyBase	3253.72	0.216521	0.127911	0.0645174	0.258937
FBgn0017590	FlyBase	60.9453	-0.169515	0.230576	0.314801	0.658531
FBgn0019624	FlyBase	35.7941	-0.0564839	0.240548	0.724957	0.913269
FBgn0019637	FlyBase	18.6733	0.0299121	0.264084	0.845685	0.951866
FBgn0019643	FlyBase	21.1955	-0.185793	0.299686	0.271451	0.609846
FBgn0019644	FlyBase	67.0688	-0.311577	0.257623	0.0917514	0.326914
FBgn0019650	FlyBase	1072.74	-0.0861505	0.129141	0.465409	0.781016
FBgn0019662	FlyBase	452.675	-0.409894	0.147976	0.00206764	0.0186088
FBgn0019686	FlyBase	1.85861	0.00103683	0.31461	0.98852	NA
FBgn0019830	FlyBase	14.5681	0.155042	0.317379	0.300472	0.643632
FBgn0019890	FlyBase	407.654	-0.0761018	0.152255	0.569772	0.837344
FBgn0019925	FlyBase	35.5764	-0.0860578	0.245365	0.597169	0.848339
FBgn0019928	FlyBase	8.3201	-0.0398784	0.299938	0.72738	0.913325
FBgn0019929	FlyBase	5.79992	-0.032588	0.303971	0.754225	NA
FBgn0019932	FlyBase	15.4143	0.203937	0.333028	0.213896	0.53517
FBgn0019936	FlyBase	30.9014	0.0787026	0.256643	0.62387	0.862178
FBgn0019938	FlyBase	35.8447	0.0927841	0.246685	0.572344	0.83961
FBgn0019940	FlyBase	52.1194	0.227776	0.276476	0.205389	0.523045
FBgn0019949	FlyBase	30.1263	-0.171108	0.269305	0.318126	0.661924
FBgn0019952	FlyBase	39.328	1.8582	0.379186	5.80577e-08	2.02415e-06
FBgn0019957	FlyBase	58.1614	-0.0749154	0.215872	0.640859	0.873324
FBgn0019960	FlyBase	489.849	-0.0508079	0.154336	0.706588	0.905661
FBgn0019968	FlyBase	2187.02	0.0972081	0.114965	0.367172	0.70333
FBgn0019972	FlyBase	52.253	0.279636	0.262962	0.12812	0.399626
FBgn0019982	FlyBase	33.2352	0.165747	0.260887	0.333781	0.67709
FBgn0019985	FlyBase	36.5561	-0.100123	0.241595	0.542055	0.822843
FBgn0019990	FlyBase	82.4524	0.047684	0.206051	0.765147	0.928244
FBgn0020018	FlyBase	8.25235	-0.0484682	0.297764	0.688995	0.899312
FBgn0020224	FlyBase	918.703	-0.967161	0.192021	4.68651e-08	1.66505e-06
FBgn0020235	FlyBase	85.0128	-0.168695	0.229974	0.314016	0.657557
FBgn0020236	FlyBase	532.124	0.220146	0.133859	0.0701818	0.273291
FBgn0020238	FlyBase	979.233	-0.0628508	0.136855	0.610831	0.854889
FBgn0020248	FlyBase	45.8333	0.405024	0.314771	0.0510028	0.218696
FBgn0020249	FlyBase	69.8251	-0.346454	0.248735	0.0602098	0.247234
FBgn0020251	FlyBase	554.694	0.0165409	0.123944	0.884424	0.963875
FBgn0020255	FlyBase	41.7397	0.125893	0.245501	0.452521	0.774193
FBgn0020257	FlyBase	406.823	0.0375793	0.142687	0.769809	0.92884
FBgn0020258	FlyBase	5.11852	-0.023556	0.302406	0.822982	NA
FBgn0020261	FlyBase	250.578	0.00642212	0.158598	0.964001	0.986987
FBgn0020269	FlyBase	36.6859	0.0043513	0.234634	0.97988	0.991845
FBgn0020270	FlyBase	11.7861	0.343616	0.493592	0.0588734	0.243568
FBgn0020272	FlyBase	12.3486	0.0308833	0.283067	0.823346	0.943848
FBgn0020278	FlyBase	80.79	2.75028	0.3481	1.84079e-16	2.64118e-14
FBgn0020279	FlyBase	869.061	-0.104067	0.117989	0.342741	0.68536
FBgn0020294	FlyBase	21.9961	0.0474615	0.258397	0.762838	0.927562
FBgn0020299	FlyBase	34.2208	-0.0434626	0.23806	0.785528	0.932554
FBgn0020300	FlyBase	5.48377	0.000851754	0.300496	0.995425	NA
FBgn0020304	FlyBase	450.149	0.348734	0.137906	0.00533088	0.039734
FBgn0020305	FlyBase	3.99855	-0.0958673	0.324127	0.338891	NA
FBgn0020306	FlyBase	810.304	-0.0480822	0.128842	0.682702	0.895979
FBgn0020307	FlyBase	1173	0.247937	0.120815	0.0264728	0.137832
FBgn0020309	FlyBase	1200.84	0.0402803	0.113467	0.706472	0.905661
FBgn0020312	FlyBase	57.2099	0.26727	0.259829	0.141956	0.425184
FBgn0020369	FlyBase	16.1247	0.257122	0.363585	0.143721	0.428064
FBgn0020370	FlyBase	180.52	0.0345033	0.161052	0.805689	0.936769
FBgn0020372	FlyBase	19.0002	-0.0847152	0.279403	0.573034	0.840173
FBgn0020378	FlyBase	6.16849	0.0365302	0.30092	0.746323	0.921296
FBgn0020379	FlyBase	210.443	-0.480819	0.18672	0.00273778	0.0234518
FBgn0020381	FlyBase	51.5999	0.119705	0.226997	0.469243	0.784278
FBgn0020385	FlyBase	29.8676	-0.258961	0.31306	0.161516	0.459221
FBgn0020386	FlyBase	2353.17	0.267629	0.146662	0.0408025	0.187802
FBgn0020388	FlyBase	213.109	-0.445044	0.181613	0.00438207	0.0338104
FBgn0020389	FlyBase	47.4782	0.418837	0.319598	0.0457112	0.202765
FBgn0020391	FlyBase	43.1833	-0.139743	0.243965	0.404312	0.737548
FBgn0020392	FlyBase	15.9904	0.150118	0.306536	0.332431	0.67656
FBgn0020399	FlyBase	4.70254	-0.0111317	0.306036	0.904605	NA
FBgn0020407	FlyBase	21.9607	-0.0388422	0.262828	0.798982	0.936135
FBgn0020412	FlyBase	251.917	-0.277989	0.165251	0.0505561	0.217531
FBgn0020414	FlyBase	15.5014	0.0755736	0.284481	0.604132	0.851584
FBgn0020415	FlyBase	13.4042	0.00717584	0.27666	0.961183	0.98697
FBgn0020416	FlyBase	9.67637	-0.0523252	0.291251	0.689099	0.899312
FBgn0020440	FlyBase	502.654	0.152689	0.138684	0.222151	0.547238
FBgn0020443	FlyBase	114.165	0.188846	0.187017	0.220738	0.544978
FBgn0020445	FlyBase	18.0304	-0.56724	0.570274	0.0274761	0.141379
FBgn0020493	FlyBase	1016.29	0.216814	0.159365	0.118428	0.380482
FBgn0020496	FlyBase	1569.86	-0.134999	0.124594	0.238418	0.571054
FBgn0020497	FlyBase	178.726	-0.16032	0.171828	0.27103	0.609473
FBgn0020503	FlyBase	973.409	0.0174475	0.138182	0.889337	0.965549
FBgn0020510	FlyBase	123.196	0.0403272	0.176249	0.785684	0.932554
FBgn0020513	FlyBase	28.0389	0.0851243	0.263949	0.593125	0.846463
FBgn0020521	FlyBase	58.2879	1.08052	0.409772	0.000574446	0.00624772
FBgn0020545	FlyBase	20.8564	-0.0286092	0.266297	0.847436	0.952791
FBgn0020616	FlyBase	86.92	0.0210396	0.191274	0.892545	0.967264
FBgn0020617	FlyBase	3.66753	0.0151488	0.309008	0.8647	NA
FBgn0020618	FlyBase	96.8825	0.0441099	0.201632	0.78053	0.932425
FBgn0020620	FlyBase	398.431	-0.0657166	0.138915	0.598733	0.848458
FBgn0020621	FlyBase	8352.68	0.112006	0.104687	0.242721	0.576366
FBgn0020622	FlyBase	118.746	-0.053906	0.17705	0.714443	0.908337
FBgn0020626	FlyBase	70.1514	-0.183431	0.220819	0.271329	0.609756
FBgn0020647	FlyBase	812.693	0.381258	0.125189	0.000990648	0.00996122
FBgn0020653	FlyBase	178.241	0.54416	0.205234	0.00175848	0.0162574
FBgn0020655	FlyBase	51.0708	-0.0128973	0.229579	0.934524	0.980688
FBgn0020660	FlyBase	131.454	0.17196	0.179029	0.251752	0.587895
FBgn0020762	FlyBase	1006.54	-0.0249266	0.123637	0.825964	0.944736
FBgn0020764	FlyBase	39.3603	0.203919	0.274932	0.247611	0.582763
FBgn0020767	FlyBase	440.125	0.350172	0.166199	0.0154716	0.0924974
FBgn0020887	FlyBase	346.41	-0.379133	0.14766	0.0041945	0.0326672
FBgn0020907	FlyBase	19.8759	0.196078	0.321953	0.235885	0.567723
FBgn0020908	FlyBase	4.37697	0.0971664	0.324087	0.340833	NA
FBgn0020909	FlyBase	5.42293	0.273269	0.476581	0.034508	NA
FBgn0020910	FlyBase	264.517	0.147773	0.15576	0.278715	0.620354
FBgn0020912	FlyBase	3.6206	0.0303394	0.311774	0.718913	NA
FBgn0020930	FlyBase	101.362	0.429116	0.298538	0.0371865	0.175841
FBgn0021738	FlyBase	471.47	-0.525023	0.168645	0.000456836	0.00519581
FBgn0021750	FlyBase	27.6274	0.0781889	0.251841	0.629023	0.864683
FBgn0021760	FlyBase	254.902	-0.194909	0.16371	0.167381	0.469131
FBgn0021761	FlyBase	66.8731	0.39615	0.254918	0.0373219	0.176128
FBgn0021764	FlyBase	3059.68	-0.387393	0.112878	0.000248723	0.00316676
FBgn0021765	FlyBase	19.5564	0.015266	0.273007	0.917913	0.975456
FBgn0021768	FlyBase	19.6614	0.00527004	0.263231	0.973958	0.988971
FBgn0021776	FlyBase	45.5338	-0.0386871	0.229191	0.808325	0.938315
FBgn0021795	FlyBase	12.4776	0.0557374	0.28475	0.691778	0.900132
FBgn0021796	FlyBase	229.318	0.138266	0.15899	0.318231	0.661924
FBgn0021800	FlyBase	418.376	-0.526676	0.152475	0.000140282	0.00190994
FBgn0021814	FlyBase	22.4926	0.206775	0.304435	0.23535	0.566984
FBgn0021825	FlyBase	25.3955	0.0921708	0.261688	0.567052	0.836024
FBgn0021847	FlyBase	237.473	-0.190633	0.155785	0.161567	0.459221
FBgn0021856	FlyBase	37.4667	-0.0666099	0.236186	0.681109	0.895621
FBgn0021872	FlyBase	306.832	0.0733622	0.155918	0.591639	0.845856
FBgn0021874	FlyBase	11.6533	0.172359	0.328236	0.253551	0.589331
FBgn0021875	FlyBase	10.8273	0.115432	0.304463	0.414445	0.745461
FBgn0021895	FlyBase	56.5193	0.163004	0.233065	0.334252	0.677493
FBgn0021906	FlyBase	92.8559	-0.156575	0.196391	0.319828	0.664134
FBgn0021944	FlyBase	3.64643	0.0669693	0.315519	0.485158	NA
FBgn0021967	FlyBase	40.6473	-0.339669	0.303105	0.084996	0.311985
FBgn0021979	FlyBase	366.488	-0.402664	0.216992	0.0206892	0.114559
FBgn0021995	FlyBase	15.7909	0.253347	0.362654	0.146027	0.432003
FBgn0022023	FlyBase	51.8029	-0.0595572	0.222128	0.711586	0.907701
FBgn0022027	FlyBase	22.3464	0.229091	0.318746	0.195474	0.508975
FBgn0022029	FlyBase	74.1164	-0.281575	0.235011	0.110293	0.36717
FBgn0022069	FlyBase	11.0534	0.109986	0.305789	0.423048	0.752815
FBgn0022097	FlyBase	54.4934	-0.363627	0.281489	0.0629555	0.254384
FBgn0022153	FlyBase	255.319	0.00590429	0.158571	0.967073	0.987075
FBgn0022160	FlyBase	263.697	0.787083	0.176486	1.09968e-06	2.69008e-05
FBgn0022213	FlyBase	17.6073	0.177861	0.308813	0.278789	0.620354
FBgn0022238	FlyBase	289.208	-0.638294	0.190534	0.000141068	0.00191714
FBgn0022288	FlyBase	9.68516	0.10755	0.310152	0.414728	0.745545
FBgn0022338	FlyBase	7.21557	0.000804751	0.294916	0.996259	0.999071
FBgn0022343	FlyBase	37.4333	0.00951384	0.231121	0.954308	0.984526
FBgn0022344	FlyBase	16.1377	-0.0458195	0.274122	0.753815	0.924222
FBgn0022349	FlyBase	77.7773	-0.102736	0.215824	0.525825	0.81614
FBgn0022355	FlyBase	394.402	0.726165	0.170817	3.24629e-06	6.95993e-05
FBgn0022359	FlyBase	3.5177	-0.0350732	0.309372	0.705242	NA
FBgn0022361	FlyBase	1185.25	-0.854574	0.149394	1.18212e-09	5.72716e-08
FBgn0022382	FlyBase	1434.92	0.379161	0.167228	0.00927591	0.0619367
FBgn0022699	FlyBase	58.306	0.00162888	0.21343	0.993512	0.997792
FBgn0022709	FlyBase	115.624	-0.241219	0.198812	0.132119	0.407668
FBgn0022710	FlyBase	68.2215	-0.120761	0.213626	0.456349	0.776114
FBgn0022724	FlyBase	6.9979	-0.0302764	0.297497	0.793417	0.934994
FBgn0022764	FlyBase	1813.12	-0.0298467	0.115735	0.781181	0.932425
FBgn0022768	FlyBase	301.471	-0.0911819	0.157787	0.506799	0.807673
FBgn0022770	FlyBase	1.99746	0.0612314	0.322146	0.388551	NA
FBgn0022774	FlyBase	2.27569	0.0803599	0.326976	0.289813	NA
FBgn0022786	FlyBase	25.4483	0.0340653	0.252228	0.830617	0.946276
FBgn0022787	FlyBase	669.436	0.525346	0.1336	2.22717e-05	0.000387341
FBgn0022800	FlyBase	12.8261	0.126432	0.311225	0.369171	0.70553
FBgn0022893	FlyBase	38.3231	-0.0444915	0.236347	0.780762	0.932425
FBgn0022935	FlyBase	41.6688	-0.0962822	0.234785	0.556976	0.829205
FBgn0022936	FlyBase	11.7957	0.142012	0.312104	0.336257	0.678896
FBgn0022942	FlyBase	74.8758	-0.102494	0.210985	0.524065	0.814454
FBgn0022943	FlyBase	7.1472	-0.120544	0.322322	0.328654	0.671438
FBgn0022959	FlyBase	335.193	-0.45304	0.182436	0.00392299	0.0308532
FBgn0022960	FlyBase	54.7434	-0.00499765	0.214276	0.974001	0.988971
FBgn0022984	FlyBase	260.696	-0.46887	0.186861	0.00342405	0.0277985
FBgn0022985	FlyBase	108.151	-0.431077	0.214537	0.0135066	0.0834212
FBgn0022986	FlyBase	221.053	-0.121352	0.156043	0.372971	0.708616
FBgn0022987	FlyBase	322.66	-0.305189	0.158497	0.0279133	0.143282
FBgn0023000	FlyBase	5.27507	0.19395	0.380159	0.10562	NA
FBgn0023001	FlyBase	9.55318	0.0431207	0.291629	0.739848	0.918488
FBgn0023023	FlyBase	808.87	1.3054	0.143209	6.27632e-21	1.46336e-18
FBgn0023076	FlyBase	2173.37	-0.540646	0.123021	2.80082e-06	6.12953e-05
FBgn0023081	FlyBase	243.932	-0.048651	0.148247	0.710794	0.907622
FBgn0023083	FlyBase	403.67	0.795771	0.172816	5.46818e-07	1.46756e-05
FBgn0023090	FlyBase	7.66229	0.101186	0.312148	0.419059	0.749371
FBgn0023094	FlyBase	78.9793	-0.338024	0.261958	0.0715836	0.277647
FBgn0023095	FlyBase	194.461	0.538278	0.183944	0.000804875	0.00834052
FBgn0023096	FlyBase	13.4386	0.208994	0.343905	0.195062	0.508689
FBgn0023097	FlyBase	484.228	0.0669438	0.127332	0.567662	0.836064
FBgn0023129	FlyBase	22.2428	0.131696	0.280779	0.416576	0.747114
FBgn0023130	FlyBase	182.962	-0.0937902	0.177658	0.526064	0.81617
FBgn0023143	FlyBase	396.698	0.737029	0.158119	4.78824e-07	1.31827e-05
FBgn0023167	FlyBase	10.9807	-0.265824	0.420098	0.0921062	0.327396
FBgn0023169	FlyBase	183.645	-0.0924007	0.20146	0.557285	0.829416
FBgn0023170	FlyBase	14.7429	0.0720293	0.283454	0.620348	0.859822
FBgn0023171	FlyBase	8.06749	0.107468	0.315209	0.390343	0.724683
FBgn0023172	FlyBase	3239.89	0.441905	0.153021	0.00134504	0.0130133
FBgn0023174	FlyBase	20.7801	0.681683	0.535882	0.0160737	0.0948782
FBgn0023175	FlyBase	40.0483	0.0896452	0.235378	0.585929	0.845141
FBgn0023177	FlyBase	28.9853	-0.191828	0.28735	0.268141	0.605325
FBgn0023178	FlyBase	1.93329	0.0808442	0.329059	0.246915	NA
FBgn0023179	FlyBase	594.108	0.0136635	0.129728	0.909595	0.973245
FBgn0023181	FlyBase	4.25521	0.248616	0.455841	0.0262791	NA
FBgn0023212	FlyBase	64.0391	-0.317012	0.254076	0.0852915	0.312199
FBgn0023213	FlyBase	996.76	0.174206	0.143136	0.17378	0.479299
FBgn0023214	FlyBase	54.9212	1.82873	0.382619	1.06734e-07	3.57105e-06
FBgn0023215	FlyBase	686.054	0.772118	0.148443	2.90842e-08	1.08499e-06
FBgn0023216	FlyBase	21.3347	0.021651	0.264438	0.888195	0.965024
FBgn0023388	FlyBase	712.102	-0.106051	0.129106	0.36749	0.703549
FBgn0023407	FlyBase	254.339	0.823371	0.179128	5.57365e-07	1.47989e-05
FBgn0023416	FlyBase	56.1278	-0.0285812	0.213081	0.856447	0.954485
FBgn0023441	FlyBase	126.978	-0.191127	0.189827	0.217255	0.540282
FBgn0023458	FlyBase	1005.48	0.105789	0.140921	0.40461	0.737714
FBgn0023477	FlyBase	20.4326	-0.0075684	0.262903	0.958433	0.986209
FBgn0023479	FlyBase	97.7229	-0.285099	0.211633	0.0883845	0.318723
FBgn0023489	FlyBase	333.884	-0.215541	0.145116	0.0955034	0.336109
FBgn0023506	FlyBase	193.177	-0.0810015	0.170745	0.575165	0.84077
FBgn0023507	FlyBase	19.4409	-1.1105	0.536942	0.0022537	0.0199702
FBgn0023508	FlyBase	287.029	0.101928	0.146469	0.435292	0.762066
FBgn0023509	FlyBase	72.8452	-0.0449433	0.212336	0.777262	0.932425
FBgn0023510	FlyBase	344.353	-0.237128	0.144717	0.0662872	0.263748
FBgn0023511	FlyBase	472.478	-0.153274	0.142898	0.229855	0.559343
FBgn0023512	FlyBase	38.7423	-0.056343	0.234264	0.727007	0.913269
FBgn0023513	FlyBase	25.1989	-0.0780659	0.26053	0.621385	0.86014
FBgn0023514	FlyBase	10.6313	0.143924	0.325491	0.294067	0.638542
FBgn0023515	FlyBase	20.4621	-0.0641512	0.26639	0.676226	0.892977
FBgn0023516	FlyBase	12.1743	-0.0074291	0.282473	0.954475	0.984562
FBgn0023517	FlyBase	9.72584	0.00904599	0.290354	0.944223	0.981658
FBgn0023518	FlyBase	605.053	-0.0305229	0.127767	0.794355	0.934994
FBgn0023519	FlyBase	5.829	-0.156684	0.35107	0.174683	NA
FBgn0023520	FlyBase	11.1805	-0.0510721	0.290462	0.696715	0.902813
FBgn0023521	FlyBase	3.10508	0.0254655	0.309713	0.775038	NA
FBgn0023522	FlyBase	35.2357	0.341202	0.314395	0.0865511	0.314523
FBgn0023523	FlyBase	3.94506	0.0222289	0.307056	0.817112	NA
FBgn0023524	FlyBase	20.4286	0.249134	0.332912	0.166592	0.467496
FBgn0023525	FlyBase	22.7487	0.0626899	0.27027	0.68157	0.895798
FBgn0023526	FlyBase	605.38	-0.877065	0.152527	1.0795e-09	5.33387e-08
FBgn0023527	FlyBase	10.6979	0.0696078	0.293548	0.605135	0.852031
FBgn0023528	FlyBase	291.585	-0.224806	0.155929	0.0996845	0.345331
FBgn0023529	FlyBase	52.785	0.236458	0.270967	0.191458	0.504418
FBgn0023530	FlyBase	70.2457	0.511999	0.282506	0.0143616	0.0876143
FBgn0023531	FlyBase	2193.85	-0.110527	0.109493	0.281584	0.624338
FBgn0023534	FlyBase	4.07142	-0.0236956	0.307567	0.798046	NA
FBgn0023535	FlyBase	4.60442	0.0640594	0.312771	0.525456	NA
FBgn0023536	FlyBase	16.1553	-0.114444	0.287914	0.454858	0.776057
FBgn0023537	FlyBase	41.9089	0.0527291	0.241281	0.744765	0.920795
FBgn0023540	FlyBase	5.07123	-0.0119476	0.301022	0.909534	NA
FBgn0023541	FlyBase	39.727	-0.0607934	0.237594	0.707368	0.906191
FBgn0023542	FlyBase	24.2378	-0.0971232	0.262464	0.54491	0.824129
FBgn0023545	FlyBase	28.8097	0.10845	0.259073	0.509055	0.808968
FBgn0023549	FlyBase	15.7034	-0.0772392	0.285065	0.592826	0.846399
FBgn0023550	FlyBase	204.442	-0.335192	0.188956	0.0333456	0.162205
FBgn0024150	FlyBase	50.4969	0.495602	0.32279	0.0241751	0.128652
FBgn0024179	FlyBase	363.611	-0.192117	0.148984	0.144594	0.43015
FBgn0024183	FlyBase	168.291	-0.512112	0.199769	0.00253268	0.0220237
FBgn0024184	FlyBase	2.0449	-0.0475308	0.31873	0.50032	NA
FBgn0024187	FlyBase	600.409	-0.0624138	0.129949	0.598547	0.848458
FBgn0024188	FlyBase	18.8585	-0.0723743	0.275284	0.629187	0.864683
FBgn0024189	FlyBase	52.5282	0.236503	0.259204	0.186368	0.499508
FBgn0024191	FlyBase	11.9289	0.35316	0.472499	0.0665618	0.26444
FBgn0024194	FlyBase	2.78545	0.073162	0.322192	0.379829	NA
FBgn0024196	FlyBase	11.5956	0.760947	0.84194	0.0159461	0.0943486
FBgn0024222	FlyBase	10.612	0.267173	0.407647	0.104507	0.355287
FBgn0024230	FlyBase	154.552	0.0409428	0.174851	0.78144	0.932425
FBgn0024232	FlyBase	47.5621	-0.102038	0.227571	0.53338	0.819478
FBgn0024234	FlyBase	22.5104	-0.359419	0.382301	0.0794925	0.2979
FBgn0024236	FlyBase	125.847	-0.0276958	0.175444	0.850714	0.95367
FBgn0024238	FlyBase	318.58	0.405356	0.168286	0.00584881	0.0430355
FBgn0024244	FlyBase	2.7469	0.059841	0.320132	0.436612	NA
FBgn0024245	FlyBase	32.8655	-0.361782	0.338762	0.0761762	0.289679
FBgn0024248	FlyBase	123.145	-0.518968	0.232922	0.0057811	0.0425792
FBgn0024250	FlyBase	9.17782	0.00588075	0.290782	0.964171	0.986987
FBgn0024251	FlyBase	44.1538	-0.754412	0.36079	0.00378452	0.0301027
FBgn0024273	FlyBase	382.259	0.191629	0.14457	0.137591	0.419006
FBgn0024277	FlyBase	3946.49	-0.0613799	0.105266	0.536592	0.82043
FBgn0024285	FlyBase	50.8384	0.0969265	0.22457	0.554089	0.828039
FBgn0024288	FlyBase	7.01876	-0.119921	0.331917	0.268418	0.605583
FBgn0024289	FlyBase	17.7762	-0.179223	0.319495	0.258585	0.595383
FBgn0024291	FlyBase	158.778	-0.0235563	0.163986	0.866271	0.957518
FBgn0024293	FlyBase	14.5221	0.14691	0.305231	0.34113	0.68413
FBgn0024314	FlyBase	22.4662	0.051033	0.263845	0.742606	0.919818
FBgn0024315	FlyBase	67.5983	0.972953	0.286669	6.29412e-05	0.000960336
FBgn0024319	FlyBase	3.98938	0.130308	0.344027	0.177809	NA
FBgn0024320	FlyBase	483.137	0.167863	0.150793	0.207645	0.525845
FBgn0024321	FlyBase	2242.5	1.34237	0.118745	1.13887e-30	4.72062e-28
FBgn0024326	FlyBase	160.102	0.00757199	0.160938	0.957824	0.986209
FBgn0024329	FlyBase	210.341	-0.161514	0.164185	0.252977	0.588728
FBgn0024330	FlyBase	33.574	-0.316713	0.311039	0.103958	0.354684
FBgn0024352	FlyBase	134.996	0.0773887	0.171023	0.594551	0.846878
FBgn0024360	FlyBase	22.1364	0.0376367	0.264455	0.806184	0.93695
FBgn0024361	FlyBase	3.02796	0.0133391	0.310844	0.871665	NA
FBgn0024362	FlyBase	71.3671	-0.0187132	0.206986	0.904883	0.971294
FBgn0024364	FlyBase	8.38282	0.0626677	0.300979	0.60824	0.854326
FBgn0024365	FlyBase	130.444	0.271117	0.190377	0.0845796	0.311399
FBgn0024366	FlyBase	9.63651	3.39517	0.925465	2.49108e-05	0.000427263
FBgn0024371	FlyBase	18.7057	-0.118125	0.281532	0.453047	0.774698
FBgn0024432	FlyBase	27.6826	0.155581	0.277635	0.354075	0.694284
FBgn0024491	FlyBase	13.0729	0.086859	0.293293	0.537456	0.821208
FBgn0024509	FlyBase	24.5973	0.109547	0.274611	0.490956	0.798921
FBgn0024510	FlyBase	271.958	-0.0529329	0.146889	0.68436	0.896262
FBgn0024542	FlyBase	7.57581	0.178274	0.355493	0.175064	0.481265
FBgn0024555	FlyBase	647.605	-0.450036	0.139913	0.000425704	0.00489042
FBgn0024556	FlyBase	52.3608	0.232074	0.250601	0.190373	0.503771
FBgn0024558	FlyBase	5.8126	0.340417	0.569638	0.0292078	NA
FBgn0024689	FlyBase	32.6441	-0.0361741	0.241023	0.820231	0.943032
FBgn0024698	FlyBase	48.4135	-0.0484126	0.225882	0.763582	0.927562
FBgn0024728	FlyBase	858.185	-0.764942	0.147671	3.19668e-08	1.1749e-06
FBgn0024732	FlyBase	8.11604	0.0763489	0.301759	0.547636	0.825938
FBgn0024733	FlyBase	76.8208	0.0922295	0.208027	0.565736	0.834861
FBgn0024734	FlyBase	209.484	0.663023	0.191841	9.24579e-05	0.00132151
FBgn0024740	FlyBase	2.09875	0.0136988	0.314239	0.845353	NA
FBgn0024754	FlyBase	156.535	0.015882	0.16934	0.913404	0.974811
FBgn0024804	FlyBase	984.765	0.0358395	0.122985	0.75356	0.924222
FBgn0024806	FlyBase	2442.95	0.217842	0.127069	0.0616825	0.250934
FBgn0024807	FlyBase	2213.71	-0.363725	0.180078	0.0175025	0.101073
FBgn0024811	FlyBase	163.075	-0.0137102	0.166583	0.922149	0.976813
FBgn0024814	FlyBase	19.1757	0.143782	0.291242	0.371824	0.707338
FBgn0024833	FlyBase	44.1379	-0.0388071	0.227106	0.808819	0.938436
FBgn0024836	FlyBase	77.535	-0.117811	0.202833	0.458115	0.777018
FBgn0024841	FlyBase	10.683	0.0910113	0.299801	0.5019	0.804047
FBgn0024846	FlyBase	25.5194	-0.224802	0.300772	0.207422	0.525731
FBgn0024887	FlyBase	14.1496	-0.17737	0.321976	0.260031	0.596769
FBgn0024889	FlyBase	78.5983	0.0869242	0.197306	0.57944	0.843387
FBgn0024897	FlyBase	8.2533	0.102446	0.313647	0.408782	0.741503
FBgn0024909	FlyBase	19.9185	0.0293618	0.263065	0.849468	0.953352
FBgn0024912	FlyBase	3.70414	0.0704506	0.31819	0.444968	NA
FBgn0024913	FlyBase	377.81	-0.211261	0.162453	0.132486	0.408601
FBgn0024921	FlyBase	571.695	-0.139711	0.128301	0.233504	0.5639
FBgn0024941	FlyBase	36.6539	-0.558453	0.356237	0.0177764	0.102417
FBgn0024943	FlyBase	1396.55	-0.332696	0.126366	0.00420776	0.0327363
FBgn0024944	FlyBase	26.2858	0.0930006	0.26008	0.565425	0.83478
FBgn0024945	FlyBase	15.6821	-0.331801	0.415364	0.0868204	0.315215
FBgn0024947	FlyBase	105.516	-0.242057	0.199421	0.131881	0.40727
FBgn0024956	FlyBase	10.4828	0.227995	0.370176	0.148973	0.437242
FBgn0024957	FlyBase	34.4771	0.0919733	0.25467	0.571599	0.838682
FBgn0024958	FlyBase	40.1895	0.243505	0.294564	0.182005	0.493307
FBgn0024963	FlyBase	180.598	-0.419226	0.190465	0.0091401	0.0612707
FBgn0024973	FlyBase	43.6374	0.183351	0.256257	0.290379	0.632968
FBgn0024975	FlyBase	15.2642	-0.000593264	0.273858	0.994997	0.998342
FBgn0024980	FlyBase	438.504	-0.474527	0.148703	0.000426052	0.00489042
FBgn0024983	FlyBase	20.7082	-0.189055	0.310792	0.255113	0.591484
FBgn0024985	FlyBase	730.477	0.310922	0.134733	0.0111781	0.0713543
FBgn0024986	FlyBase	61.98	0.232159	0.25265	0.191923	0.505123
FBgn0024987	FlyBase	429.957	-0.237814	0.14472	0.065398	0.261411
FBgn0024989	FlyBase	12.9535	-1.03668	0.731479	0.00716467	0.0506688
FBgn0024991	FlyBase	8.90417	0.216857	0.377584	0.135057	0.414055
FBgn0024992	FlyBase	64.6273	-0.113511	0.215826	0.484492	0.794635
FBgn0024993	FlyBase	6.67074	0.0791743	0.307599	0.506839	0.807673
FBgn0024994	FlyBase	22.1972	0.132169	0.287625	0.404914	0.737714
FBgn0024995	FlyBase	7.39587	-0.209217	0.377603	0.129867	0.403053
FBgn0024996	FlyBase	38.333	0.0466443	0.236454	0.774513	0.931138
FBgn0024997	FlyBase	34.2416	-0.0207679	0.240397	0.895409	0.968082
FBgn0024998	FlyBase	44.4801	-0.0448831	0.234546	0.780145	0.932425
FBgn0025109	FlyBase	63.0782	-0.19874	0.240464	0.248618	0.58368
FBgn0025111	FlyBase	8.75263	-0.0590565	0.297815	0.635353	0.869473
FBgn0025185	FlyBase	11.4099	0.0621378	0.288978	0.650677	0.879
FBgn0025186	FlyBase	537.817	-0.110032	0.129889	0.353013	0.693478
FBgn0025335	FlyBase	59.7512	0.878902	0.352633	0.00112614	0.011188
FBgn0025336	FlyBase	10.4577	-0.0929488	0.298112	0.498912	0.802877
FBgn0025352	FlyBase	24.8033	0.057211	0.255908	0.718793	0.910512
FBgn0025360	FlyBase	8.26094	-0.108785	0.311616	0.402015	0.736101
FBgn0025366	FlyBase	39.3001	0.0035559	0.244045	0.983855	0.992969
FBgn0025373	FlyBase	29.164	-0.449136	0.407754	0.0462594	0.204347
FBgn0025381	FlyBase	73.317	0.461328	0.262097	0.0194309	0.109249
FBgn0025382	FlyBase	3.34424	0.0319497	0.312981	0.693192	NA
FBgn0025383	FlyBase	3.65237	0.134609	0.347879	0.15396	NA
FBgn0025387	FlyBase	9.98185	-0.0588587	0.296863	0.638472	0.8717
FBgn0025388	FlyBase	27.6256	-0.0966075	0.2554	0.551638	0.826812
FBgn0025390	FlyBase	746.963	0.645779	0.179616	5.81646e-05	0.000896625
FBgn0025391	FlyBase	7.60465	0.0704164	0.304553	0.555954	0.828569
FBgn0025394	FlyBase	289.761	-0.205936	0.156232	0.131669	0.406912
FBgn0025454	FlyBase	36.9845	0.0692706	0.237952	0.67131	0.890951
FBgn0025455	FlyBase	567.461	-0.387922	0.144383	0.00295318	0.0248687
FBgn0025456	FlyBase	9.56019	0.27583	0.42601	0.0876022	0.317281
FBgn0025457	FlyBase	12.6206	0.136004	0.307656	0.359286	0.697058
FBgn0025463	FlyBase	16.8977	0.074252	0.278538	0.619199	0.859666
FBgn0025469	FlyBase	10.3533	0.0330973	0.289038	0.800923	0.936602
FBgn0025519	FlyBase	32.5836	0.0522847	0.242905	0.746779	0.921707
FBgn0025525	FlyBase	72.0235	-0.346641	0.327245	0.0841958	0.310551
FBgn0025549	FlyBase	86.878	-0.0851254	0.194603	0.584884	0.844393
FBgn0025558	FlyBase	9.42147	0.10927	0.307464	0.420067	0.750634
FBgn0025571	FlyBase	432.395	-0.00237339	0.134405	0.983422	0.992969
FBgn0025574	FlyBase	1208.76	-0.265469	0.126809	0.0223858	0.121117
FBgn0025582	FlyBase	33.1418	0.0920559	0.249412	0.574694	0.84077
FBgn0025583	FlyBase	25.5807	0.0890205	0.263698	0.578387	0.842841
FBgn0025592	FlyBase	51.5404	0.189287	0.245528	0.273469	0.612719
FBgn0025595	FlyBase	7.58057	-0.142154	0.332835	0.259622	0.596196
FBgn0025608	FlyBase	54.6015	-0.111421	0.228332	0.498422	0.802685
FBgn0025615	FlyBase	16.3262	0.28087	0.383058	0.119944	0.383257
FBgn0025616	FlyBase	2.34584	0.135942	0.356439	0.0746193	NA
FBgn0025620	FlyBase	5.62732	-0.0223993	0.300762	0.835565	NA
FBgn0025621	FlyBase	32.2088	0.054452	0.245941	0.736194	0.9178
FBgn0025624	FlyBase	45.8171	0.117275	0.238756	0.480854	0.792326
FBgn0025625	FlyBase	330.39	0.0596164	0.174506	0.683247	0.8962
FBgn0025626	FlyBase	55.9372	-0.102344	0.222915	0.530781	0.818877
FBgn0025627	FlyBase	6.34067	-0.0913646	0.313745	0.43041	0.757558
FBgn0025628	FlyBase	112.116	1.2323	0.243502	3.17471e-08	1.1726e-06
FBgn0025629	FlyBase	9.32979	0.0452523	0.291112	0.729446	0.914416
FBgn0025630	FlyBase	69.9102	0.0116583	0.207206	0.942696	0.98129
FBgn0025631	FlyBase	35.9141	0.700659	0.535651	0.0146592	0.0889931
FBgn0025632	FlyBase	133.971	0.156907	0.183256	0.301821	0.644502
FBgn0025633	FlyBase	830.046	-0.421649	0.129371	0.000408653	0.0047289
FBgn0025634	FlyBase	13.2411	-0.0100003	0.277936	0.941472	0.98129
FBgn0025635	FlyBase	25.0042	-0.0527525	0.258612	0.734424	0.91632
FBgn0025637	FlyBase	50.3579	-0.117534	0.22555	0.474646	0.787312
FBgn0025638	FlyBase	22.4298	-0.0312459	0.258913	0.83829	0.94854
FBgn0025639	FlyBase	842.32	-0.888921	0.144076	6.76332e-11	4.42642e-09
FBgn0025640	FlyBase	44.4939	-0.050379	0.226578	0.753957	0.924222
FBgn0025641	FlyBase	134.646	0.221751	0.18315	0.146311	0.432348
FBgn0025642	FlyBase	4.95511	0.0852016	0.317422	0.419219	NA
FBgn0025644	FlyBase	70.6005	0.545479	0.297335	0.01191	0.0750511
FBgn0025645	FlyBase	4.60609	-0.00575816	0.304952	0.951193	NA
FBgn0025674	FlyBase	93.2753	0.216639	0.206359	0.184304	0.496962
FBgn0025676	FlyBase	104.611	0.748877	0.241949	0.000260458	0.00327702
FBgn0025678	FlyBase	18.4231	0.244189	0.343114	0.165909	0.466408
FBgn0025680	FlyBase	70.7804	-0.0158841	0.207312	0.918841	0.975456
FBgn0025681	FlyBase	1531.93	-0.289452	0.152424	0.0315472	0.156707
FBgn0025682	FlyBase	14.7518	0.392684	0.493595	0.0567918	0.237114
FBgn0025683	FlyBase	349.648	0.546062	0.150232	6.76124e-05	0.0010166
FBgn0025684	FlyBase	19.5757	-0.263002	0.347172	0.147136	0.433736
FBgn0025686	FlyBase	162.615	0.285144	0.252432	0.116297	0.376766
FBgn0025692	FlyBase	20.7067	0.509612	0.485046	0.0354118	0.169255
FBgn0025693	FlyBase	14.3779	-0.0155196	0.273677	0.912875	0.974556
FBgn0025697	FlyBase	27.1941	0.411698	0.390778	0.0577396	0.240328
FBgn0025700	FlyBase	5.17239	-0.00987075	0.302826	0.922002	NA
FBgn0025702	FlyBase	394.009	-0.412038	0.158454	0.0033467	0.0274393
FBgn0025712	FlyBase	6.52212	-0.0188407	0.298896	0.865046	0.957518
FBgn0025716	FlyBase	9.34958	0.0266806	0.28876	0.838375	0.94854
FBgn0025720	FlyBase	174.996	0.275014	0.173659	0.0632767	0.255193
FBgn0025724	FlyBase	72.9856	0.211385	0.222008	0.210018	0.529146
FBgn0025725	FlyBase	94.6612	0.267778	0.225494	0.120862	0.385178
FBgn0025726	FlyBase	32886.5	-0.268414	0.137752	0.0316105	0.156734
FBgn0025740	FlyBase	323.086	0.0129986	0.156501	0.924811	0.977201
FBgn0025741	FlyBase	1280.65	0.192246	0.132619	0.110829	0.367837
FBgn0025742	FlyBase	24.6535	0.139169	0.279685	0.394997	0.730475
FBgn0025743	FlyBase	124.336	0.0652722	0.210384	0.684487	0.896262
FBgn0025777	FlyBase	558.517	-0.20164	0.137832	0.104524	0.355287
FBgn0025781	FlyBase	45.3988	0.0118063	0.22212	0.94292	0.98129
FBgn0025790	FlyBase	277.215	-0.203352	0.15267	0.12977	0.403046
FBgn0025800	FlyBase	207.263	-0.288333	0.185241	0.061917	0.251656
FBgn0025802	FlyBase	257.57	0.0748228	0.152749	0.578638	0.842891
FBgn0025807	FlyBase	1.82102	-0.00323793	0.313772	0.961951	NA
FBgn0025808	FlyBase	15.9475	-0.00532806	0.27028	0.969306	0.987334
FBgn0025809	FlyBase	30.513	0.0502306	0.247903	0.755275	0.925001
FBgn0025814	FlyBase	50.1263	0.389749	0.304705	0.0554553	0.233158
FBgn0025815	FlyBase	6.39844	-0.0456872	0.303372	0.67907	0.89426
FBgn0025820	FlyBase	24.2116	0.042378	0.262754	0.784013	0.932487
FBgn0025827	FlyBase	2.58673	0.00498621	0.312122	0.949417	NA
FBgn0025830	FlyBase	95.0141	0.244222	0.212697	0.142508	0.426154
FBgn0025832	FlyBase	2.06783	-0.00483387	0.313174	0.945784	NA
FBgn0025833	FlyBase	66.0186	1.64094	0.300038	3.03387e-09	1.34736e-07
FBgn0025835	FlyBase	3.00528	0.0153083	0.310897	0.854044	NA
FBgn0025836	FlyBase	659.91	0.0213075	0.125737	0.854984	0.954483
FBgn0025838	FlyBase	2.42472	0.07157	0.32333	0.360165	NA
FBgn0025839	FlyBase	89.9042	-0.13394	0.217682	0.412474	0.743708
FBgn0025864	FlyBase	515.57	-0.116925	0.136695	0.342968	0.685477
FBgn0025865	FlyBase	48.2001	0.0634749	0.235031	0.697963	0.902813
FBgn0025866	FlyBase	248.371	0.710626	0.201741	6.33861e-05	0.000963503
FBgn0025874	FlyBase	21.0112	-0.00115071	0.259226	0.992362	0.997711
FBgn0025878	FlyBase	4.16532	0.127043	0.33947	0.212285	NA
FBgn0025879	FlyBase	58.6962	-0.0780077	0.309045	0.498536	0.802685
FBgn0025885	FlyBase	383.581	0.104792	0.136451	0.397853	0.732837
FBgn0025936	FlyBase	808.673	-0.130833	0.128925	0.267407	0.604217
FBgn0026015	FlyBase	50.1341	0.0163736	0.218622	0.920164	0.975587
FBgn0026056	FlyBase	227.215	-0.429098	0.172158	0.00422268	0.0328181
FBgn0026059	FlyBase	2825.9	-0.459097	0.123054	6.22909e-05	0.000952362
FBgn0026060	FlyBase	16.9539	-0.18953	0.319093	0.246414	0.580699
FBgn0026061	FlyBase	5.06533	-0.0124966	0.301459	0.904717	NA
FBgn0026076	FlyBase	215.127	-0.414429	0.179299	0.00716125	0.0506688
FBgn0026077	FlyBase	8.48791	0.117839	0.314694	0.372896	0.708616
FBgn0026079	FlyBase	17.125	0.485953	0.50033	0.0394036	0.1834
FBgn0026080	FlyBase	39.6008	0.0968521	0.238064	0.558081	0.829493
FBgn0026083	FlyBase	876.881	-0.0413652	0.12785	0.722325	0.912816
FBgn0026084	FlyBase	103.519	1.03705	0.255476	4.48015e-06	9.31097e-05
FBgn0026086	FlyBase	2547.8	-0.368011	0.148707	0.00565158	0.0417076
FBgn0026088	FlyBase	27.16	0.383011	0.365026	0.0678419	0.26739
FBgn0026089	FlyBase	9.77336	0.0720601	0.294732	0.591229	0.845786
FBgn0026090	FlyBase	23.2134	-0.0369462	0.261146	0.808913	0.938436
FBgn0026143	FlyBase	16.3928	-0.0751956	0.281299	0.607861	0.854096
FBgn0026147	FlyBase	1181.02	-0.266589	0.123776	0.019325	0.108818
FBgn0026148	FlyBase	8.23729	0.1016	0.309598	0.431022	0.75788
FBgn0026149	FlyBase	19.0347	0.085177	0.272564	0.584426	0.844393
FBgn0026150	FlyBase	7.67324	-0.0864704	0.308884	0.473446	0.786547
FBgn0026160	FlyBase	583.185	-0.999517	0.14814	1.53885e-12	1.26169e-10
FBgn0026179	FlyBase	1430.52	0.289182	0.123497	0.0111142	0.0711176
FBgn0026181	FlyBase	485.017	0.274283	0.14291	0.0324507	0.159496
FBgn0026189	FlyBase	223.542	0.333179	0.167934	0.0220098	0.11969
FBgn0026190	FlyBase	1.8772	0.0492695	0.319051	0.486023	NA
FBgn0026192	FlyBase	121.56	-0.0488184	0.173747	0.737561	0.917993
FBgn0026196	FlyBase	47.7612	-0.0185181	0.223582	0.907015	0.972257
FBgn0026199	FlyBase	106.978	-0.879015	0.267259	0.000104541	0.00146337
FBgn0026206	FlyBase	2401.69	-0.0293029	0.129587	0.824179	0.943848
FBgn0026207	FlyBase	11.5914	0.122496	0.305805	0.392919	0.727797
FBgn0026238	FlyBase	412.103	-0.43902	0.170127	0.00317578	0.0264035
FBgn0026239	FlyBase	32.8814	-0.0155404	0.254202	0.918849	0.975456
FBgn0026250	FlyBase	74.9913	-0.0731337	0.229748	0.652619	0.880505
FBgn0026252	FlyBase	157.712	0.520907	0.201865	0.00235613	0.0206812
FBgn0026257	FlyBase	3.21054	-0.0567585	0.315229	0.522943	NA
FBgn0026259	FlyBase	492.148	0.326953	0.202718	0.0474035	0.207435
FBgn0026261	FlyBase	6.7927	0.138243	0.335084	0.251003	0.586847
FBgn0026262	FlyBase	501.906	-0.477429	0.16577	0.00114313	0.0112816
FBgn0026263	FlyBase	37.1573	0.0923148	0.243739	0.574658	0.84077
FBgn0026309	FlyBase	12.2713	0.182994	0.329188	0.241263	0.57487
FBgn0026313	FlyBase	637.957	-0.00279103	0.124815	0.982307	0.992747
FBgn0026314	FlyBase	12.866	0.0268764	0.278327	0.850525	0.95367
FBgn0026316	FlyBase	33.0079	0.0516451	0.239371	0.750544	0.923288
FBgn0026317	FlyBase	75.5942	-0.22391	0.22624	0.188872	0.502461
FBgn0026319	FlyBase	13.7174	0.0922427	0.296315	0.509386	0.808968
FBgn0026323	FlyBase	242.437	-0.110114	0.153956	0.41463	0.745545
FBgn0026324	FlyBase	2.64249	0.0163591	0.311107	0.842363	NA
FBgn0026326	FlyBase	61.3661	0.0137164	0.214141	0.933365	0.980545
FBgn0026369	FlyBase	212.08	0.309396	0.165047	0.0309594	0.155047
FBgn0026371	FlyBase	11.5955	-0.0499031	0.29183	0.699065	0.902813
FBgn0026372	FlyBase	135.367	0.0732201	0.174625	0.618297	0.859425
FBgn0026373	FlyBase	4.39517	0.0958591	0.322633	0.35394	NA
FBgn0026374	FlyBase	30.972	0.100367	0.252832	0.540382	0.822669
FBgn0026375	FlyBase	865.576	0.153631	0.123368	0.176888	0.484849
FBgn0026376	FlyBase	360.623	0.5382	0.174167	0.000479527	0.00538818
FBgn0026378	FlyBase	32.8944	0.364156	0.353303	0.0773192	0.291939
FBgn0026379	FlyBase	260.84	0.0381359	0.157018	0.782076	0.932425
FBgn0026380	FlyBase	9.3522	0.198132	0.362606	0.163636	0.462768
FBgn0026388	FlyBase	13.1162	0.0647309	0.293188	0.627824	0.864243
FBgn0026393	FlyBase	55.4981	0.343251	0.281402	0.0760993	0.28962
FBgn0026400	FlyBase	14.4767	0.0279583	0.279033	0.844626	0.951576
FBgn0026401	FlyBase	1887.41	0.403713	0.152345	0.00300751	0.0252692
FBgn0026402	FlyBase	28.3226	0.127976	0.262173	0.441772	0.765813
FBgn0026404	FlyBase	23.9127	0.163367	0.284129	0.331488	0.675746
FBgn0026409	FlyBase	211.577	-0.548137	0.21624	0.00235167	0.0206665
FBgn0026411	FlyBase	14.1867	-0.0604009	0.287264	0.660874	0.884921
FBgn0026415	FlyBase	61.88	0.138131	0.236824	0.410651	0.742576
FBgn0026417	FlyBase	157.627	0.223765	0.202149	0.166256	0.467032
FBgn0026418	FlyBase	648.495	-0.204306	0.144666	0.113042	0.371381
FBgn0026427	FlyBase	601.51	-0.193452	0.157535	0.161995	0.459737
FBgn0026428	FlyBase	181.867	-0.214443	0.209143	0.189979	0.503462
FBgn0026430	FlyBase	156.439	-0.443726	0.215014	0.011256	0.0717171
FBgn0026431	FlyBase	26.5859	0.662667	0.455351	0.0141826	0.0869486
FBgn0026432	FlyBase	78.573	0.128557	0.20303	0.420142	0.750634
FBgn0026433	FlyBase	54.7704	-0.0190848	0.215047	0.90403	0.970992
FBgn0026438	FlyBase	7425.61	0.335747	0.121342	0.00269062	0.0231275
FBgn0026439	FlyBase	128.192	0.237307	0.213565	0.15452	0.446808
FBgn0026441	FlyBase	63.1269	-0.223023	0.241011	0.200946	0.51663
FBgn0026479	FlyBase	219.659	0.353128	0.173926	0.0182673	0.104359
FBgn0026533	FlyBase	161.763	-0.215157	0.205311	0.185585	0.498792
FBgn0026562	FlyBase	11.8267	-0.139001	0.314045	0.333381	0.6769
FBgn0026563	FlyBase	6.39092	-0.163659	0.352549	0.174201	0.479952
FBgn0026565	FlyBase	3.35375	0.0392706	0.311315	0.661801	NA
FBgn0026566	FlyBase	11.9257	-0.179763	0.331297	0.238044	0.570737
FBgn0026573	FlyBase	270.066	-0.210079	0.162581	0.133705	0.410896
FBgn0026575	FlyBase	840.994	-0.345636	0.126293	0.00299092	0.0251581
FBgn0026576	FlyBase	32.5307	-0.438185	0.365912	0.0458021	0.202981
FBgn0026577	FlyBase	630.309	-0.0182051	0.145966	0.88541	0.964197
FBgn0026582	FlyBase	15.3149	0.112368	0.290135	0.459099	0.777018
FBgn0026592	FlyBase	237.227	-0.886499	0.183106	1.45731e-07	4.76885e-06
FBgn0026593	FlyBase	5.01435	-0.118353	0.336868	0.218084	NA
FBgn0026597	FlyBase	295.593	0.138867	0.151557	0.294413	0.638736
FBgn0026598	FlyBase	1.95358	-0.0199604	0.315174	0.767396	NA
FBgn0026602	FlyBase	19.5858	-0.26815	0.347178	0.14295	0.426791
FBgn0026616	FlyBase	1094.76	-0.85601	0.129685	5.1052e-12	3.837e-10
FBgn0026619	FlyBase	14.2874	0.0199422	0.27695	0.889873	0.965837
FBgn0026620	FlyBase	407.078	0.394931	0.161841	0.005635	0.0416265
FBgn0026630	FlyBase	50.6513	-0.0208567	0.218223	0.895076	0.96806
FBgn0026634	FlyBase	37.0383	0.0592448	0.245714	0.714356	0.908337
FBgn0026666	FlyBase	19.5378	-0.0361019	0.265117	0.810431	0.939646
FBgn0026679	FlyBase	23.394	0.177822	0.298874	0.288058	0.630634
FBgn0026702	FlyBase	4.40434	0.026523	0.30936	0.769864	NA
FBgn0026713	FlyBase	129.389	0.0984882	0.173848	0.502841	0.804047
FBgn0026718	FlyBase	4.94897	0.0802801	0.316335	0.440037	NA
FBgn0026721	FlyBase	23.7233	-0.0396916	0.262089	0.794513	0.934994
FBgn0026722	FlyBase	51.265	0.208012	0.246476	0.233103	0.5639
FBgn0026737	FlyBase	4.26254	0.0459584	0.309168	0.642347	NA
FBgn0026738	FlyBase	14.6597	0.0400696	0.279035	0.779357	0.932425
FBgn0026741	FlyBase	3.77889	-0.0594471	0.314596	0.518384	NA
FBgn0026749	FlyBase	31.892	-0.451329	0.365403	0.0416886	0.190704
FBgn0026751	FlyBase	47.4981	0.285541	0.272965	0.125275	0.394377
FBgn0026760	FlyBase	10.1988	0.0720227	0.293678	0.593734	0.846778
FBgn0026761	FlyBase	16.7406	0.0819104	0.27766	0.58949	0.845141
FBgn0026777	FlyBase	241.039	0.30205	0.172157	0.0407104	0.187494
FBgn0026787	FlyBase	48.0044	-0.128852	0.23211	0.437378	0.763161
FBgn0026869	FlyBase	1801.36	0.0355549	0.12103	0.752131	0.923288
FBgn0026872	FlyBase	34.2066	-0.229775	0.281603	0.201571	0.517589
FBgn0026873	FlyBase	5.78697	0.0140371	0.299312	0.900762	NA
FBgn0026874	FlyBase	2.26295	0.154731	0.371953	0.0270667	NA
FBgn0026876	FlyBase	5.94653	0.11888	0.325618	0.314057	NA
FBgn0026879	FlyBase	9.15013	-0.119154	0.317597	0.35444	0.694319
FBgn0027052	FlyBase	73.4824	-0.106431	0.203044	0.501976	0.804047
FBgn0027053	FlyBase	11.5933	-0.0468551	0.288478	0.72375	0.913269
FBgn0027054	FlyBase	26.6196	0.279745	0.327546	0.138129	0.419958
FBgn0027055	FlyBase	47.599	0.142569	0.245586	0.398714	0.733189
FBgn0027057	FlyBase	38.5322	-0.011179	0.238292	0.942852	0.98129
FBgn0027066	FlyBase	980.397	0.936636	0.137666	1.15099e-12	9.7586e-11
FBgn0027070	FlyBase	160.063	0.114919	0.221668	0.480306	0.792085
FBgn0027073	FlyBase	12.4998	0.160675	0.319367	0.287551	0.630119
FBgn0027074	FlyBase	3.796	0.0424055	0.310733	0.647189	NA
FBgn0027079	FlyBase	127.529	0.126453	0.197729	0.423441	0.752815
FBgn0027080	FlyBase	74.1208	0.997007	0.270689	2.07939e-05	0.000362484
FBgn0027081	FlyBase	74.084	-0.4007	0.249362	0.0332366	0.161972
FBgn0027082	FlyBase	13.553	-0.0120284	0.276211	0.930803	0.979233
FBgn0027083	FlyBase	28.2129	-0.144928	0.265649	0.387181	0.721288
FBgn0027084	FlyBase	38.8717	-0.498385	0.35233	0.0274732	0.141379
FBgn0027085	FlyBase	42.2354	-0.274022	0.276416	0.139246	0.421795
FBgn0027086	FlyBase	104.969	-1.17495	0.247672	1.73965e-07	5.46888e-06
FBgn0027087	FlyBase	149.431	-0.487226	0.223032	0.0072508	0.0510842
FBgn0027088	FlyBase	27.8472	0.367593	0.371943	0.075959	0.289295
FBgn0027090	FlyBase	19.1058	0.10915	0.278035	0.488606	0.797429
FBgn0027091	FlyBase	51.3263	-0.160689	0.239393	0.343061	0.685478
FBgn0027093	FlyBase	13.5942	0.336049	0.448032	0.0765564	0.290565
FBgn0027094	FlyBase	68.4201	-0.000193046	0.200526	0.997709	0.999184
FBgn0027095	FlyBase	21.8435	-0.126301	0.275561	0.435374	0.762066
FBgn0027101	FlyBase	1076.5	-0.264087	0.161559	0.0588494	0.243568
FBgn0027106	FlyBase	31.9647	0.0565474	0.244388	0.726578	0.913269
FBgn0027108	FlyBase	47.6881	-0.132723	0.235431	0.426313	0.75444
FBgn0027111	FlyBase	36.9715	-0.169171	0.256429	0.3234	0.666727
FBgn0027259	FlyBase	42.9257	-0.374874	0.33651	0.069143	0.270943
FBgn0027279	FlyBase	7126.21	-0.542428	0.109624	1.92116e-07	5.90986e-06
FBgn0027280	FlyBase	151.234	-0.0233689	0.166672	0.868637	0.958792
FBgn0027287	FlyBase	204.092	-0.176488	0.164174	0.211305	0.531837
FBgn0027291	FlyBase	78.9182	-0.217621	0.219324	0.194212	0.507317
FBgn0027296	FlyBase	13.0563	0.0107757	0.280971	0.939245	0.981059
FBgn0027329	FlyBase	44.5739	0.536819	0.335673	0.0184334	0.105066
FBgn0027330	FlyBase	7.62653	0.115399	0.319504	0.352957	0.693478
FBgn0027334	FlyBase	5.99374	0.00903314	0.299078	0.936841	NA
FBgn0027335	FlyBase	724.984	-0.552247	0.144345	3.11346e-05	0.000512793
FBgn0027338	FlyBase	202.962	-0.0734673	0.161239	0.597498	0.848458
FBgn0027339	FlyBase	838.71	-0.0748385	0.135335	0.540768	0.822736
FBgn0027341	FlyBase	29.1788	-0.106657	0.254208	0.515153	0.811947
FBgn0027342	FlyBase	42.8331	-0.212781	0.263433	0.228244	0.557422
FBgn0027343	FlyBase	6.95021	-0.0470542	0.298363	0.693664	0.900937
FBgn0027348	FlyBase	14.1922	-0.357628	0.496902	0.0573816	0.239309
FBgn0027356	FlyBase	125.121	-0.245541	0.202211	0.130066	0.403503
FBgn0027359	FlyBase	9.7357	0.078379	0.296708	0.559323	0.829924
FBgn0027363	FlyBase	447.912	0.459426	0.146905	0.000558289	0.00609868
FBgn0027364	FlyBase	1.9097	-0.119208	0.348603	0.0618661	NA
FBgn0027375	FlyBase	73.1263	-0.229427	0.227701	0.179818	0.490001
FBgn0027378	FlyBase	38.7332	0.123358	0.248466	0.460968	0.778031
FBgn0027453	FlyBase	292.811	0.224092	0.188568	0.149513	0.437701
FBgn0027490	FlyBase	18.9196	-0.00898692	0.268132	0.94993	0.98259
FBgn0027491	FlyBase	393.867	-0.358919	0.145365	0.00595928	0.0435963
FBgn0027492	FlyBase	2789.41	0.0494828	0.134528	0.692385	0.900172
FBgn0027493	FlyBase	113.552	0.939715	0.234927	6.35707e-06	0.000125809
FBgn0027495	FlyBase	23.9173	0.0563198	0.255952	0.723038	0.913269
FBgn0027496	FlyBase	10.4245	0.0557616	0.288782	0.682317	0.895798
FBgn0027497	FlyBase	67.6759	0.0211185	0.211513	0.896089	0.968383
FBgn0027498	FlyBase	37.9319	0.104045	0.264834	0.519906	0.812807
FBgn0027499	FlyBase	193.189	-0.790123	0.213061	2.66723e-05	0.000451035
FBgn0027500	FlyBase	3.60988	-0.114482	0.336284	0.220812	NA
FBgn0027503	FlyBase	90.6925	-0.249304	0.214251	0.135352	0.414439
FBgn0027504	FlyBase	265.088	-0.190542	0.178493	0.20213	0.517941
FBgn0027505	FlyBase	90.3923	0.0838318	0.191199	0.587951	0.845141
FBgn0027506	FlyBase	250.735	-0.520204	0.168466	0.000502523	0.00562961
FBgn0027507	FlyBase	83.0543	-0.135838	0.211525	0.401953	0.736101
FBgn0027508	FlyBase	474.127	-0.191753	0.131932	0.109756	0.366557
FBgn0027509	FlyBase	112.876	0.859391	0.225264	1.56243e-05	0.000279552
FBgn0027512	FlyBase	282.614	0.0837625	0.153018	0.534158	0.819792
FBgn0027513	FlyBase	3.57573	0.0795922	0.320948	0.389787	NA
FBgn0027514	FlyBase	36.3937	-0.027296	0.234604	0.863739	0.957518
FBgn0027515	FlyBase	65.7256	-0.338299	0.253525	0.0680449	0.267624
FBgn0027518	FlyBase	24.8837	0.159135	0.279731	0.344021	0.686458
FBgn0027521	FlyBase	2.32976	0.10949	0.340116	0.151409	NA
FBgn0027524	FlyBase	16.5278	0.0135644	0.272096	0.927555	0.978235
FBgn0027525	FlyBase	52.9222	-0.0472887	0.228145	0.76885	0.928669
FBgn0027526	FlyBase	27.1685	-0.0123685	0.24641	0.936336	0.980688
FBgn0027528	FlyBase	23.1666	-0.0378796	0.261065	0.804593	0.936685
FBgn0027529	FlyBase	966.993	-0.445407	0.134331	0.000303863	0.0037227
FBgn0027532	FlyBase	404.606	-0.53868	0.159821	0.000181448	0.00240887
FBgn0027535	FlyBase	34.2686	-0.0257434	0.238727	0.871819	0.959992
FBgn0027537	FlyBase	21.7688	-0.149519	0.282564	0.363938	0.701024
FBgn0027538	FlyBase	126.789	-0.0931709	0.197189	0.550463	0.826812
FBgn0027539	FlyBase	48.0241	0.270256	0.26399	0.139986	0.422676
FBgn0027547	FlyBase	33.724	-0.293584	0.316813	0.125673	0.395465
FBgn0027548	FlyBase	178.047	-0.012961	0.162668	0.925185	0.977457
FBgn0027549	FlyBase	96.5982	-0.280258	0.212343	0.0944503	0.333188
FBgn0027550	FlyBase	223.011	-0.424209	0.170536	0.00435545	0.0336746
FBgn0027552	FlyBase	18.2907	-0.0996739	0.281511	0.514944	0.811918
FBgn0027553	FlyBase	15.0932	-0.0847748	0.285453	0.560455	0.830993
FBgn0027554	FlyBase	69.7432	-0.0244987	0.20073	0.874797	0.960885
FBgn0027556	FlyBase	31.2282	-0.00291734	0.252073	0.9836	0.992969
FBgn0027558	FlyBase	78.2367	0.0346613	0.195234	0.824726	0.944045
FBgn0027560	FlyBase	110.925	-0.098884	0.205349	0.533468	0.819478
FBgn0027561	FlyBase	597.7	0.891374	0.145549	1.1221e-10	7.0353e-09
FBgn0027562	FlyBase	38.165	-0.0384884	0.231549	0.810245	0.939577
FBgn0027563	FlyBase	4.80984	0.0737492	0.315151	0.469736	NA
FBgn0027564	FlyBase	16.7734	0.0855008	0.292473	0.543209	0.82292
FBgn0027565	FlyBase	41.7216	-0.530231	0.346033	0.0209692	0.115633
FBgn0027567	FlyBase	1339.93	-0.318543	0.137174	0.0101751	0.0662447
FBgn0027568	FlyBase	221.04	0.215529	0.16033	0.122919	0.389096
FBgn0027569	FlyBase	112.481	0.49167	0.223524	0.00688895	0.0491381
FBgn0027570	FlyBase	11.2276	0.142667	0.316102	0.323544	0.66684
FBgn0027572	FlyBase	57.2131	0.22895	0.251239	0.196042	0.508979
FBgn0027574	FlyBase	43.8643	-0.0627321	0.231206	0.697138	0.902813
FBgn0027575	FlyBase	55.6608	0.247832	0.244155	0.161532	0.459221
FBgn0027578	FlyBase	26.665	-0.392885	0.382737	0.064738	0.259404
[truncated: 7,263 more rows]

## Sheet: D40vsD10
Supplemental 1 Table. Differentially expressed genes comparing each aging time point relative to D10 (n=3)
Comparison:D40vsD10
gene_id	database	baseMean	log2FoldChange	lfcSE	pvalue	padj
FBgn0000008	FlyBase	15.8612	0.185242	0.324704	0.361914	0.671313
FBgn0000017	FlyBase	488.129	-0.327906	0.132322	0.00814946	0.0525705
FBgn0000018	FlyBase	5.56762	0.159563	0.378572	0.346444	0.658381
FBgn0000024	FlyBase	734.497	-1.14577	0.1579	4.41644e-14	5.29283e-12
FBgn0000028	FlyBase	5.85735	0.123821	0.361118	0.463917	0.750914
FBgn0000032	FlyBase	18.5822	0.0561574	0.288452	0.773605	0.917795
FBgn0000036	FlyBase	42.0177	-0.254261	0.298285	0.228288	0.5309
FBgn0000037	FlyBase	20.8844	0.150686	0.301979	0.453602	0.744517
FBgn0000038	FlyBase	47.735	-0.30142	0.260256	0.13788	0.398321
FBgn0000039	FlyBase	6.27796	0.142791	0.367731	0.404317	0.704638
FBgn0000042	FlyBase	313.717	-0.0452705	0.147918	0.739578	0.901265
FBgn0000043	FlyBase	5.7978	-0.0154203	0.342872	0.922789	0.974129
FBgn0000044	FlyBase	23.6102	1.40353	0.47656	0.000207219	0.00267571
FBgn0000045	FlyBase	3.45108	0.0832085	0.379023	0.493048	0.773758
FBgn0000046	FlyBase	5.03662	0.250641	0.438917	0.15893	0.432702
FBgn0000052	FlyBase	31.914	0.968402	0.562148	0.00641867	0.0439957
FBgn0000053	FlyBase	11.9504	0.171995	0.338223	0.383695	0.688167
FBgn0000055	FlyBase	4.26519	-0.0609124	0.359313	0.679237	0.871401
FBgn0000057	FlyBase	11.4259	-0.186323	0.353441	0.345692	0.657604
FBgn0000063	FlyBase	4.40173	-0.154389	0.387845	0.331112	0.643758
FBgn0000064	FlyBase	294.94	0.494365	0.161923	0.000861756	0.00887204
FBgn0000077	FlyBase	4.27387	0.0150164	0.352709	0.920171	0.973576
FBgn0000078	FlyBase	4.27343	0.357206	0.599395	0.0368047	0.164123
FBgn0000079	FlyBase	2.42511	0.102786	0.383363	0.414127	NA
FBgn0000083	FlyBase	179.716	2.67684	0.185094	1.41392e-48	1.80746e-45
FBgn0000084	FlyBase	76.095	0.996157	0.245812	5.97865e-06	0.000119107
FBgn0000092	FlyBase	5.45981	0.268011	0.451945	0.13978	0.401991
FBgn0000097	FlyBase	110.074	-0.268591	0.212691	0.134548	0.391497
FBgn0000100	FlyBase	43.0533	0.237577	0.252185	0.227742	0.529971
FBgn0000108	FlyBase	1200.48	0.0015282	0.127855	0.990985	0.997604
FBgn0000109	FlyBase	3.78082	0.172112	0.400653	0.263633	0.572982
FBgn0000114	FlyBase	30.5335	0.214877	0.28198	0.293708	0.603952
FBgn0000115	FlyBase	15.4408	0.913438	0.528865	0.00709791	0.0474638
FBgn0000116	FlyBase	340.701	0.447009	0.161791	0.00248508	0.021015
FBgn0000117	FlyBase	495.017	-0.458602	0.151434	0.0010442	0.0105105
FBgn0000119	FlyBase	81.5889	-0.336928	0.228098	0.0749012	0.267828
FBgn0000120	FlyBase	4631.27	-0.411388	0.254046	0.0425236	0.180696
FBgn0000121	FlyBase	6255.37	0.108697	0.135481	0.393524	0.696913
FBgn0000139	FlyBase	10.7696	0.045734	0.320548	0.803673	0.928312
FBgn0000147	FlyBase	2.08897	0.0535771	0.374301	0.640708	NA
FBgn0000150	FlyBase	30.3816	-0.0799904	0.272073	0.68244	0.872941
FBgn0000152	FlyBase	13.7876	2.36765	0.566376	1.72042e-06	4.03537e-05
FBgn0000153	FlyBase	10.7147	-0.271062	0.386952	0.205662	0.501194
FBgn0000157	FlyBase	12.8399	0.12243	0.330948	0.519058	0.788821
FBgn0000163	FlyBase	743.95	-0.672114	0.13545	1.7484e-07	5.32152e-06
FBgn0000173	FlyBase	53.9026	-0.582893	0.276549	0.00914012	0.0570885
FBgn0000179	FlyBase	213.32	-0.591635	0.175026	0.000210729	0.00270282
FBgn0000180	FlyBase	2.78634	0.123333	0.390978	0.335955	NA
FBgn0000181	FlyBase	44.5312	0.0479152	0.245735	0.802366	0.927528
FBgn0000183	FlyBase	123.504	0.154595	0.189893	0.351167	0.664046
FBgn0000206	FlyBase	476.728	-0.233613	0.164295	0.1151	0.354829
FBgn0000212	FlyBase	90.6414	0.26614	0.214159	0.139734	0.401991
FBgn0000221	FlyBase	4.22131	-0.135548	0.37938	0.38737	0.69189
FBgn0000228	FlyBase	243.615	-0.396444	0.226398	0.0360991	0.161967
FBgn0000229	FlyBase	105.723	-0.371983	0.226622	0.0489403	0.200412
FBgn0000239	FlyBase	137.906	-0.0891813	0.170453	0.559375	0.810888
FBgn0000241	FlyBase	14.3505	0.817859	0.541783	0.0120505	0.0706088
FBgn0000244	FlyBase	13.6472	0.321695	0.393323	0.14873	0.418627
FBgn0000246	FlyBase	3.49038	0.0346857	0.362037	0.797721	0.925786
FBgn0000247	FlyBase	272.375	-0.00765194	0.151576	0.955277	0.984809
FBgn0000250	FlyBase	152.519	-0.378731	0.185814	0.0211713	0.108909
FBgn0000253	FlyBase	2333.53	-0.232355	0.150222	0.0917793	0.306865
FBgn0000256	FlyBase	644.454	-0.784233	0.133876	9.09521e-10	4.50066e-08
FBgn0000257	FlyBase	19.7485	0.416696	0.366719	0.0794091	0.279261
FBgn0000259	FlyBase	235.69	-0.6515	0.19471	0.000198998	0.00259136
FBgn0000261	FlyBase	27.1557	0.0178647	0.283563	0.927888	0.975159
FBgn0000273	FlyBase	559.687	-0.139392	0.137027	0.27545	0.584912
FBgn0000276	FlyBase	1.54257	-0.0383172	0.376988	0.701453	NA
FBgn0000283	FlyBase	145.042	0.303784	0.200824	0.0792075	0.27868
FBgn0000286	FlyBase	219.337	-0.611008	0.191996	0.000393219	0.00463998
FBgn0000287	FlyBase	5.94863	0.112564	0.356922	0.504673	0.781407
FBgn0000289	FlyBase	440.071	-0.227024	0.170262	0.136799	0.396392
FBgn0000299	FlyBase	25.4247	0.133745	0.279163	0.50173	0.779863
FBgn0000303	FlyBase	13.7928	-0.0534496	0.307528	0.777754	0.919102
FBgn0000307	FlyBase	282.373	0.0747766	0.148083	0.585462	0.824871
FBgn0000308	FlyBase	332.514	1.18048	0.185847	2.24504e-11	1.48443e-09
FBgn0000316	FlyBase	58.9112	0.036397	0.221257	0.842407	0.944922
FBgn0000317	FlyBase	121.306	-0.220086	0.244094	0.254947	0.562456
FBgn0000318	FlyBase	10.3457	-0.0334482	0.318782	0.854307	0.949918
FBgn0000319	FlyBase	472.735	0.547506	0.138971	2.76422e-05	0.000469062
FBgn0000320	FlyBase	42.3633	-0.357182	0.273603	0.0906327	0.304091
FBgn0000326	FlyBase	10.9245	-1.20399	0.725628	0.00730377	0.0485213
FBgn0000330	FlyBase	82.8313	0.191698	0.202879	0.268782	0.578008
FBgn0000339	FlyBase	13.0336	0.122482	0.317197	0.529287	0.793827
FBgn0000346	FlyBase	105.876	-0.161828	0.195586	0.33815	0.650027
FBgn0000351	FlyBase	4.77561	0.304287	0.492386	0.0980101	0.320297
FBgn0000352	FlyBase	45.5278	-0.0989389	0.237776	0.599086	0.832164
FBgn0000357	FlyBase	3.5342	0.129777	0.399628	0.264767	0.57412
FBgn0000370	FlyBase	561.89	-1.11761	0.186761	2.42271e-10	1.34654e-08
FBgn0000376	FlyBase	76.1434	0.0237563	0.19959	0.890544	0.961929
FBgn0000377	FlyBase	6.33839	-0.150099	0.368761	0.392214	0.695586
FBgn0000382	FlyBase	1069.94	-0.381136	0.12329	0.00108201	0.0108201
FBgn0000384	FlyBase	397.125	0.281723	0.206074	0.109588	0.344484
FBgn0000394	FlyBase	2.69059	-0.0207082	0.36758	0.862537	NA
FBgn0000395	FlyBase	150.16	3.9826	0.224643	1.92765e-71	7.39253e-68
FBgn0000406	FlyBase	22.6399	-0.316125	0.33892	0.158664	0.432702
FBgn0000411	FlyBase	1.41776	-0.0216412	0.375657	0.824955	NA
FBgn0000412	FlyBase	8.01715	-0.119954	0.344182	0.511189	0.784948
FBgn0000414	FlyBase	923.54	-0.231883	0.130857	0.0588104	0.227931
FBgn0000416	FlyBase	1020.95	0.833869	0.125819	6.09783e-12	4.82168e-10
FBgn0000422	FlyBase	33.1931	0.23752	0.276637	0.24581	0.550116
FBgn0000439	FlyBase	6.07533	0.241301	0.426418	0.181299	0.46726
FBgn0000447	FlyBase	4.55054	-0.0204902	0.352339	0.889899	0.961929
FBgn0000448	FlyBase	79.8663	-0.798836	0.285041	0.000815738	0.00846645
FBgn0000451	FlyBase	2.23506	0.124018	0.395213	0.301423	NA
FBgn0000454	FlyBase	19.8999	0.57141	0.412	0.0311024	0.144579
FBgn0000455	FlyBase	14.1425	-0.0336632	0.300046	0.859407	0.952001
FBgn0000459	FlyBase	4.11419	-0.121593	0.375602	0.427093	0.722502
FBgn0000463	FlyBase	4.18912	-0.209053	0.421787	0.20238	0.495771
FBgn0000464	FlyBase	245.999	-0.776981	0.167098	6.45814e-07	1.68483e-05
FBgn0000473	FlyBase	19.0056	-0.105285	0.292027	0.594019	0.82899
FBgn0000477	FlyBase	5.26733	0.11763	0.366016	0.466105	0.752795
FBgn0000479	FlyBase	1991.86	-0.7432	0.153802	2.75636e-07	7.94784e-06
FBgn0000482	FlyBase	21.9723	0.0755241	0.281891	0.700555	0.880975
FBgn0000489	FlyBase	14.1789	-0.0341031	0.30661	0.855842	0.950488
FBgn0000490	FlyBase	13.6193	0.0105874	0.304678	0.956567	0.98548
FBgn0000492	FlyBase	4.85741	0.0182852	0.348692	0.906713	0.967648
FBgn0000499	FlyBase	28.363	0.212214	0.285412	0.300423	0.612016
FBgn0000504	FlyBase	37.6905	-0.471241	0.300438	0.038821	0.17005
FBgn0000520	FlyBase	22.1462	0.182382	0.306663	0.372547	0.678345
FBgn0000524	FlyBase	4.90509	0.145192	0.388674	0.330468	0.643648
FBgn0000527	FlyBase	20.4453	0.252112	0.324881	0.236192	0.538524
FBgn0000535	FlyBase	6969.4	-0.835546	0.213438	1.42951e-05	0.000258593
FBgn0000536	FlyBase	144.713	-0.445175	0.185168	0.00690438	0.0465758
FBgn0000541	FlyBase	959.263	-0.278447	0.136579	0.0287704	0.136627
FBgn0000542	FlyBase	6.087	0.0917485	0.350233	0.585786	0.825157
FBgn0000543	FlyBase	6.74826	-0.29165	0.44782	0.151361	0.422705
FBgn0000546	FlyBase	546.511	-0.446998	0.238483	0.0232142	0.116603
FBgn0000547	FlyBase	420.991	-0.612827	0.199254	0.00054683	0.00614083
FBgn0000551	FlyBase	3.17072	-0.083843	0.37125	0.542655	0.802267
FBgn0000557	FlyBase	432.853	0.264775	0.225075	0.15507	0.427843
FBgn0000559	FlyBase	433.394	0.403469	0.137213	0.00165876	0.0151162
FBgn0000562	FlyBase	148.595	-0.450788	0.19321	0.00811636	0.0524452
FBgn0000565	FlyBase	18.7853	0.152609	0.324103	0.441426	0.733478
FBgn0000566	FlyBase	4.28756	-0.237052	0.436983	0.172754	0.456164
FBgn0000567	FlyBase	913.323	-0.684128	0.213772	0.000293831	0.00360589
FBgn0000568	FlyBase	1074.49	-0.56982	0.224154	0.0030654	0.0248275
FBgn0000575	FlyBase	204.605	-0.305971	0.211075	0.0872853	0.297414
FBgn0000578	FlyBase	42.2452	0.0969016	0.233824	0.605374	0.834661
FBgn0000579	FlyBase	98.6592	0.546465	0.226661	0.00472819	0.0343421
FBgn0000581	FlyBase	495.522	0.0519943	0.128502	0.668763	0.866748
FBgn0000588	FlyBase	654.172	-0.264482	0.138691	0.0403938	0.174056
FBgn0000592	FlyBase	20.8136	-0.0972368	0.282902	0.621853	0.843563
FBgn0000611	FlyBase	63.0697	0.0859551	0.211976	0.628505	0.847211
FBgn0000617	FlyBase	3.94627	-0.183816	0.406665	0.248768	0.554666
FBgn0000618	FlyBase	1.02619	-0.131776	0.412693	0.131642	NA
FBgn0000625	FlyBase	63.9965	-0.513951	0.264972	0.0164285	0.0894932
FBgn0000629	FlyBase	37.4513	0.294581	0.274322	0.154473	0.427426
FBgn0000633	FlyBase	912.853	-0.644133	0.245687	0.00195558	0.0173804
FBgn0000635	FlyBase	94.6596	0.387143	0.212364	0.0324464	0.149828
FBgn0000636	FlyBase	34.263	0.57655	0.320988	0.0165093	0.089806
FBgn0000659	FlyBase	5.69447	0.144493	0.370841	0.392418	0.695757
FBgn0000662	FlyBase	244.139	-0.192288	0.162777	0.192062	0.4824
FBgn0000667	FlyBase	156.034	0.276359	0.187769	0.0932184	0.309263
FBgn0000709	FlyBase	86.6654	0.165825	0.204587	0.341219	0.653289
FBgn0000711	FlyBase	1164.19	-0.179422	0.142278	0.173554	0.456501
FBgn0000719	FlyBase	10.0964	-0.00698926	0.32144	0.967932	0.99093
FBgn0000721	FlyBase	164.13	1.0821	0.178484	1.56125e-10	9.00358e-09
FBgn0000723	FlyBase	1979.43	-0.365627	0.176749	0.0202684	0.105467
FBgn0000810	FlyBase	43.0469	-0.19616	0.280521	0.33525	0.648026
FBgn0000964	FlyBase	5.74915	0.346843	0.52049	0.0833471	0.28822
FBgn0000996	FlyBase	10.0407	0.285137	0.397307	0.178932	0.46379
FBgn0001075	FlyBase	87.2033	0.809475	0.215559	2.85968e-05	0.000480414
FBgn0001078	FlyBase	1259.37	-0.803063	0.159037	7.94847e-08	2.68567e-06
FBgn0001079	FlyBase	26.1095	0.435588	0.330086	0.0605309	0.233068
FBgn0001083	FlyBase	5.85646	0.100806	0.366971	0.507934	0.782929
FBgn0001084	FlyBase	9.58593	0.0338391	0.327383	0.849986	0.948905
FBgn0001085	FlyBase	8.32705	-0.608009	0.725339	0.0405718	0.174529
FBgn0001087	FlyBase	1305.95	-0.496762	0.15834	0.000642973	0.00702058
FBgn0001089	FlyBase	1.96903	-0.011382	0.370392	0.91829	NA
FBgn0001090	FlyBase	182.044	-0.207279	0.281486	0.308237	0.620519
FBgn0001091	FlyBase	18.3342	0.30997	0.344698	0.161229	0.436817
FBgn0001092	FlyBase	30.9095	0.606246	0.351852	0.0169188	0.0915144
FBgn0001098	FlyBase	444.897	-0.0927658	0.1438	0.487194	0.7692
FBgn0001104	FlyBase	6.32274	0.0588033	0.344821	0.72277	0.892445
FBgn0001105	FlyBase	274.564	-0.414207	0.225803	0.0285393	0.135624
FBgn0001108	FlyBase	145.165	-0.00775727	0.195571	0.962192	0.988616
FBgn0001112	FlyBase	2.81044	-0.0992554	0.383872	0.419154	NA
FBgn0001114	FlyBase	35.6227	0.130952	0.250182	0.498305	0.777461
FBgn0001122	FlyBase	389.226	0.218564	0.162003	0.137191	0.397227
FBgn0001123	FlyBase	198.594	-0.0567254	0.185919	0.727141	0.895212
FBgn0001124	FlyBase	43.5062	0.341146	0.273309	0.102049	0.329205
FBgn0001125	FlyBase	80.7689	0.516996	0.256389	0.0133678	0.0763352
FBgn0001128	FlyBase	355.001	-0.168997	0.192453	0.311285	0.623149
FBgn0001133	FlyBase	15.0999	-0.0060058	0.296603	0.97384	0.993127
FBgn0001134	FlyBase	2.51558	-0.26629	0.496504	0.0563531	NA
FBgn0001137	FlyBase	1.80451	0.0111158	0.371791	0.91852	NA
FBgn0001138	FlyBase	2.82934	-0.0354232	0.370564	0.761052	NA
FBgn0001139	FlyBase	181.86	-0.564557	0.196632	0.00123607	0.0119555
FBgn0001142	FlyBase	31.5616	-0.356915	0.304664	0.107147	0.339314
FBgn0001145	FlyBase	72.5253	0.0579164	0.207061	0.741578	0.902842
FBgn0001150	FlyBase	60.4851	-0.0324756	0.221504	0.857351	0.950959
FBgn0001168	FlyBase	29.5475	0.90681	0.411822	0.00288296	0.0236495
FBgn0001169	FlyBase	115.279	-0.391034	0.200246	0.0246112	0.121707
FBgn0001179	FlyBase	12.1859	-0.191419	0.351485	0.337561	0.649709
FBgn0001185	FlyBase	14.3315	0.00010138	0.301957	0.999216	0.999864
FBgn0001186	FlyBase	67.7254	0.885573	0.265341	0.000114752	0.00159736
FBgn0001187	FlyBase	3.8646	-0.0747999	0.368489	0.586381	0.825539
FBgn0001189	FlyBase	13.352	-0.0157705	0.30493	0.932405	0.976721
FBgn0001197	FlyBase	36.0008	0.280167	0.276396	0.175447	0.459586
FBgn0001202	FlyBase	55.7073	0.140624	0.243256	0.463763	0.750914
FBgn0001206	FlyBase	35.0686	-0.228588	0.275826	0.264884	0.57412
FBgn0001208	FlyBase	16.2175	0.104463	0.297861	0.595441	0.829779
FBgn0001215	FlyBase	538.704	-0.458269	0.164879	0.0022734	0.0195701
FBgn0001216	FlyBase	86.1757	0.554916	0.220799	0.00349497	0.0274933
FBgn0001217	FlyBase	21.5765	0.321038	0.330977	0.146903	0.415928
FBgn0001218	FlyBase	344.637	0.9894	0.316091	0.000194165	0.00254138
FBgn0001220	FlyBase	136.874	0.716944	0.346131	0.00619935	0.0428206
FBgn0001222	FlyBase	164.778	0.235023	0.194057	0.162989	0.439783
FBgn0001224	FlyBase	10.6539	0.951656	0.661905	0.00972736	0.0601157
FBgn0001225	FlyBase	203.892	0.333218	0.505358	0.0945078	0.311908
FBgn0001226	FlyBase	20.8983	0.464273	0.396231	0.0614835	0.234967
FBgn0001229	FlyBase	1.53462	-0.0290778	0.378487	0.747784	NA
FBgn0001230	FlyBase	286.225	1.39396	1.32126	0.00658886	0.0449614
FBgn0001233	FlyBase	1885.06	0.0681671	0.320143	0.718582	0.890855
FBgn0001235	FlyBase	119.73	-0.347665	0.232809	0.0695064	0.255029
FBgn0001247	FlyBase	223.653	0.282285	0.157947	0.0498479	0.203369
FBgn0001248	FlyBase	52.6559	0.139048	0.227492	0.453318	0.74421
FBgn0001250	FlyBase	18.6036	0.0593004	0.29113	0.760926	0.912475
FBgn0001253	FlyBase	3.13452	0.00130312	0.36225	0.992895	0.9981
FBgn0001255	FlyBase	25.5228	-0.142198	0.28395	0.477839	0.762594
FBgn0001257	FlyBase	28.5328	0.0124086	0.267564	0.950203	0.982969
FBgn0001258	FlyBase	18.4312	4.71338	0.656109	1.56918e-13	1.58363e-11
FBgn0001263	FlyBase	2546.13	-0.294374	0.117961	0.00854972	0.0542402
FBgn0001269	FlyBase	1.46838	-0.0313537	0.375837	0.755549	NA
FBgn0001276	FlyBase	3.3799	0.0440015	0.362663	0.747292	0.907449
FBgn0001291	FlyBase	34.0397	0.253194	0.282208	0.221253	0.521127
FBgn0001296	FlyBase	316.622	-0.0220574	0.191637	0.893172	0.963313
FBgn0001297	FlyBase	638.85	1.55641	0.259211	1.49191e-10	8.66888e-09
FBgn0001301	FlyBase	69.8083	0.246433	0.238854	0.199703	0.493147
FBgn0001308	FlyBase	147.054	0.172623	0.168681	0.255546	0.563552
FBgn0001316	FlyBase	1942.22	0.433209	0.118746	0.000126032	0.00173861
FBgn0001319	FlyBase	3.62436	0.091873	0.371898	0.512609	0.784948
FBgn0001321	FlyBase	10.9022	2.71909	0.688621	4.52519e-06	9.40601e-05
FBgn0001323	FlyBase	3.17463	-0.0796002	0.371644	0.554053	0.806986
FBgn0001324	FlyBase	95.9387	-0.0790501	0.193511	0.636668	0.850499
FBgn0001330	FlyBase	13.6896	0.105993	0.316101	0.582771	0.822994
FBgn0001341	FlyBase	13.0742	-0.0480885	0.304383	0.800168	0.926578
FBgn0001404	FlyBase	173.224	-0.164288	0.192379	0.325083	0.637695
FBgn0001491	FlyBase	4.2801	0.571922	0.953809	0.0231311	0.116414
FBgn0001565	FlyBase	35.7332	-0.00425946	0.250118	0.981159	0.995299
FBgn0001612	FlyBase	70.9642	0.0459518	0.201217	0.78983	0.923356
FBgn0001624	FlyBase	6473.36	-0.31671	0.112406	0.00316187	0.0254743
FBgn0001941	FlyBase	33.1694	-0.0014819	0.249014	0.992796	0.9981
FBgn0001942	FlyBase	188.566	-0.0979964	0.162592	0.505881	0.782413
FBgn0001961	FlyBase	35.8166	0.513998	0.333209	0.032148	0.148808
FBgn0001965	FlyBase	94.707	0.0828581	0.189925	0.617822	0.841089
FBgn0001970	FlyBase	15.8842	-0.209646	0.341616	0.309622	0.621586
FBgn0001977	FlyBase	39.1848	-0.105476	0.242881	0.579225	0.821624
FBgn0001978	FlyBase	95.9745	0.943234	0.230828	5.77597e-06	0.000115973
FBgn0001986	FlyBase	12.5668	0.164394	0.333451	0.404924	0.704956
FBgn0001987	FlyBase	26.5599	0.858845	0.405777	0.0038594	0.0296609
FBgn0001989	FlyBase	18.8512	0.0366286	0.290292	0.850892	0.948905
FBgn0001990	FlyBase	15.407	-0.393528	0.413765	0.104165	0.333467
FBgn0001991	FlyBase	14096.2	-0.110271	0.116672	0.319115	0.631445
FBgn0001992	FlyBase	3.00414	0.186377	0.424814	0.164662	0.442262
FBgn0001994	FlyBase	320.445	-0.181304	0.192589	0.277629	0.586608
FBgn0001995	FlyBase	6.83373	-0.202409	0.391567	0.272015	0.581562
FBgn0002021	FlyBase	4.953	-0.0621266	0.355307	0.685387	0.874147
FBgn0002022	FlyBase	8.70717	-0.121434	0.343855	0.507472	0.782929
FBgn0002023	FlyBase	4.6738	-0.0338895	0.35139	0.823335	0.935942
FBgn0002031	FlyBase	18.0712	0.182172	0.327809	0.367986	0.674942
FBgn0002036	FlyBase	7.42382	-0.0528414	0.338381	0.756263	0.911259
FBgn0002044	FlyBase	175.011	0.0928404	0.184386	0.568318	0.815476
FBgn0002069	FlyBase	58.2168	1.00645	0.358623	0.00050756	0.00576738
FBgn0002121	FlyBase	88.6535	1.4666	0.252246	4.84158e-10	2.54348e-08
FBgn0002174	FlyBase	14.697	0.177029	0.335195	0.375545	0.682067
FBgn0002183	FlyBase	47.7831	-0.0344987	0.227892	0.850843	0.948905
FBgn0002283	FlyBase	22.3693	-0.103366	0.2966	0.599114	0.832164
FBgn0002284	FlyBase	10.054	0.179645	0.356065	0.351243	0.664046
FBgn0002306	FlyBase	17.7001	0.118014	0.306165	0.549333	0.805119
FBgn0002354	FlyBase	13.1871	0.356891	0.433355	0.117492	0.359314
FBgn0002413	FlyBase	286.609	-0.0891054	0.181676	0.57737	0.819776
FBgn0002431	FlyBase	427.097	0.125421	0.167183	0.406476	0.706441
FBgn0002441	FlyBase	37.2455	-0.567982	0.331654	0.0211949	0.108919
FBgn0002466	FlyBase	2.54123	0.154929	0.410372	0.207813	NA
FBgn0002521	FlyBase	227.923	-0.990002	0.209504	2.96891e-07	8.46526e-06
FBgn0002524	FlyBase	32.2668	0.0153661	0.253267	0.937251	0.978004
FBgn0002525	FlyBase	19.6455	0.391975	0.377836	0.0968522	0.317596
FBgn0002526	FlyBase	21.0112	0.0170057	0.282005	0.931259	0.976198
FBgn0002534	FlyBase	16.0058	1.11411	0.47852	0.00147829	0.0138106
FBgn0002535	FlyBase	7.86864	1.87442	0.784139	0.00075748	0.00799157
FBgn0002542	FlyBase	4.21514	0.0222774	0.356829	0.876393	0.960413
FBgn0002543	FlyBase	7.74214	-0.026508	0.331533	0.877828	0.961195
FBgn0002552	FlyBase	32.5	0.000839392	0.252701	0.99756	0.999616
FBgn0002563	FlyBase	15.7658	0.0389442	0.30984	0.836836	0.94141
FBgn0002565	FlyBase	7.99807	0.882857	0.774464	0.0146334	0.0816872
FBgn0002566	FlyBase	239.53	-0.132028	0.166597	0.379067	0.684588
FBgn0002567	FlyBase	84.2456	-0.143361	0.194479	0.394556	0.697291
FBgn0002570	FlyBase	1.87118	-0.232045	0.479462	0.0271721	NA
FBgn0002576	FlyBase	6.88751	0.131662	0.36308	0.440658	0.732838
FBgn0002579	FlyBase	26.4424	0.304971	0.326641	0.164551	0.442224
FBgn0002590	FlyBase	36.6154	0.548985	0.319827	0.0211296	0.108909
FBgn0002593	FlyBase	28.2272	0.865169	0.367981	0.00219916	0.0190379
FBgn0002622	FlyBase	51.916	0.586978	0.26117	0.0061247	0.0424358
FBgn0002626	FlyBase	17.7689	0.0279454	0.28598	0.886291	0.961779
FBgn0002638	FlyBase	6.12826	-0.106735	0.362385	0.507792	0.782929
FBgn0002641	FlyBase	15.8361	-0.0163857	0.303095	0.92997	0.975635
FBgn0002643	FlyBase	904.609	-0.47728	0.130489	0.000105064	0.00148954
FBgn0002645	FlyBase	238.724	0.303237	0.166343	0.0434784	0.183449
FBgn0002673	FlyBase	7.00779	1.39785	0.882515	0.0045468	0.0334681
FBgn0002707	FlyBase	27.5613	0.827625	0.356557	0.00256737	0.021521
FBgn0002715	FlyBase	1.73392	-0.0632675	0.379599	0.553167	NA
FBgn0002716	FlyBase	82.8629	0.0246182	0.192649	0.883928	0.961509
FBgn0002719	FlyBase	127.805	0.280103	0.191664	0.0936681	0.310071
FBgn0002723	FlyBase	66.7676	-0.681076	0.258063	0.00179359	0.0161087
FBgn0002736	FlyBase	4.30031	-0.063984	0.358359	0.669134	0.866841
FBgn0002772	FlyBase	2.55032	-0.00611423	0.365329	0.959799	NA
FBgn0002773	FlyBase	16.4087	-0.0558391	0.297669	0.771582	0.916957
FBgn0002774	FlyBase	240.353	0.0510033	0.172999	0.742771	0.903578
FBgn0002775	FlyBase	18.6691	-0.0827892	0.295646	0.671191	0.867988
FBgn0002778	FlyBase	11.7718	-1.97202	0.715115	0.000584786	0.00647231
FBgn0002780	FlyBase	22.7621	0.0206323	0.275226	0.916511	0.972371
FBgn0002781	FlyBase	459.202	0.0447837	0.146336	0.74156	0.902842
FBgn0002783	FlyBase	91.1651	0.184682	0.202569	0.286112	0.596164
FBgn0002787	FlyBase	34.9898	0.0305255	0.257062	0.875365	0.959921
FBgn0002789	FlyBase	3.31135	0.0529281	0.367658	0.682739	0.872941
FBgn0002791	FlyBase	41.187	0.695779	0.310935	0.00448809	0.0331954
FBgn0002868	FlyBase	10.3804	0.0734781	0.337201	0.676272	0.869573
FBgn0002872	FlyBase	12.4126	0.233845	0.36587	0.25473	0.562456
FBgn0002873	FlyBase	3.37422	2.70502	1.3084	0.00199975	0.0176502
FBgn0002878	FlyBase	9.9444	-0.158289	0.355583	0.398002	0.700486
FBgn0002887	FlyBase	23.6002	0.0884051	0.277112	0.653415	0.857562
FBgn0002891	FlyBase	45.3789	1.72008	0.306456	1.34562e-09	6.53223e-08
FBgn0002901	FlyBase	11.106	0.135634	0.331679	0.479678	0.763805
FBgn0002905	FlyBase	7.18958	3.03098	0.842854	2.02494e-05	0.000353788
FBgn0002906	FlyBase	29.681	-0.0511992	0.25976	0.790891	0.923682
FBgn0002914	FlyBase	46.2206	-0.718503	0.315849	0.00419423	0.031632
FBgn0002917	FlyBase	69.9658	-0.578969	0.266603	0.00788526	0.0512108
FBgn0002921	FlyBase	15730.6	-0.307167	0.123328	0.00835093	0.053396
FBgn0002924	FlyBase	1.58228	-0.0444813	0.3766	0.669084	NA
FBgn0002930	FlyBase	12.3331	0.134962	0.323826	0.487956	0.769835
FBgn0002932	FlyBase	136.718	0.275743	0.176847	0.0796877	0.279728
FBgn0002933	FlyBase	1.84422	-0.0703752	0.38192	0.50304	NA
FBgn0002936	FlyBase	98.0417	-0.185509	0.193829	0.269784	0.579125
FBgn0002937	FlyBase	141.673	0.506637	0.250139	0.0136773	0.0775925
FBgn0002938	FlyBase	12870.6	-0.0632792	0.122182	0.587957	0.827
FBgn0002939	FlyBase	72.2386	2.79496	0.275639	2.75058e-25	8.7904e-23
FBgn0002940	FlyBase	12570	0.219491	0.156984	0.125882	0.375503
FBgn0002945	FlyBase	55.2976	-0.250283	0.282104	0.226865	0.528732
FBgn0002948	FlyBase	15.6018	0.283576	0.359265	0.191852	0.48226
FBgn0002973	FlyBase	247.101	-0.157069	0.158611	0.27705	0.586608
FBgn0002989	FlyBase	6.54872	-0.0311966	0.344377	0.845475	0.946271
FBgn0003002	FlyBase	4.26066	0.0132057	0.353274	0.929476	0.975609
FBgn0003008	FlyBase	3.36581	-0.110087	0.377764	0.440618	0.732838
FBgn0003011	FlyBase	4.06927	0.161403	0.404505	0.249212	0.555332
FBgn0003016	FlyBase	331.187	-1.1188	0.260459	1.78561e-06	4.17549e-05
FBgn0003023	FlyBase	5.97163	1.11232	0.943026	0.00952518	0.0591085
FBgn0003028	FlyBase	10.6771	-0.0536641	0.326812	0.764842	0.913901
FBgn0003041	FlyBase	4.08536	0.10288	0.373349	0.475688	0.76059
FBgn0003042	FlyBase	41.5964	-0.638526	0.331318	0.0112375	0.0669188
FBgn0003044	FlyBase	56.3373	-0.00546757	0.220307	0.974997	0.993784
FBgn0003048	FlyBase	293.571	0.367957	0.149301	0.00751521	0.0494698
FBgn0003053	FlyBase	949.101	0.356318	0.143344	0.00738748	0.0488465
FBgn0003062	FlyBase	1.34296	-0.0928805	0.391951	0.314356	NA
FBgn0003068	FlyBase	203.576	3.13949	0.204679	2.5507e-54	4.89096e-51
FBgn0003071	FlyBase	57.705	0.396205	0.295306	0.0712071	0.259197
FBgn0003074	FlyBase	58.0452	0.780795	0.323204	0.0023286	0.0199557
FBgn0003076	FlyBase	22.0743	0.15433	0.302777	0.443267	0.734826
FBgn0003079	FlyBase	65.5696	-0.11813	0.213045	0.507869	0.782929
FBgn0003082	FlyBase	15.696	-0.0519663	0.305461	0.784331	0.921901
FBgn0003089	FlyBase	14.8002	-0.520301	0.481147	0.0554447	0.218788
FBgn0003090	FlyBase	11.5141	0.160086	0.334659	0.413739	0.71152
FBgn0003091	FlyBase	2408.23	-0.948178	0.133994	2.13215e-13	2.09661e-11
FBgn0003093	FlyBase	485.64	-0.365511	0.146969	0.00710769	0.0474878
FBgn0003116	FlyBase	5.83761	0.0444185	0.344347	0.786479	0.92251
FBgn0003117	FlyBase	1.32229	-0.0924529	0.391688	0.318761	NA
FBgn0003118	FlyBase	11.7993	-0.201744	0.362795	0.308863	0.621027
FBgn0003134	FlyBase	79.825	-0.56608	0.25497	0.00732258	0.048585
FBgn0003137	FlyBase	136.765	0.226709	0.176087	0.148068	0.417837
FBgn0003139	FlyBase	14.0645	-0.0774366	0.30732	0.686747	0.874497
FBgn0003141	FlyBase	16.3098	-0.00226727	0.292434	0.989429	0.997444
FBgn0003149	FlyBase	7.39034	0.378287	0.49772	0.0909027	0.304638
FBgn0003159	FlyBase	28.2043	0.0274502	0.282044	0.888876	0.961929
FBgn0003162	FlyBase	17.1864	-0.067205	0.29338	0.729168	0.89613
FBgn0003165	FlyBase	2165.75	-0.493177	0.172502	0.00158347	0.0145977
FBgn0003169	FlyBase	83.4549	-0.341671	0.236986	0.0778415	0.275037
FBgn0003174	FlyBase	1.49196	-0.11112	0.397515	0.249235	NA
FBgn0003175	FlyBase	408.146	-0.502579	0.175489	0.00152076	0.0141043
FBgn0003189	FlyBase	14.5585	0.560527	0.489141	0.0404756	0.174213
FBgn0003204	FlyBase	72.9232	-0.254102	0.251542	0.198585	0.492359
FBgn0003205	FlyBase	78.341	0.390286	0.221346	0.0360023	0.161958
FBgn0003206	FlyBase	20.6677	0.239179	0.308637	0.254969	0.562456
FBgn0003209	FlyBase	293.406	1.22264	0.206799	3.34259e-10	1.79284e-08
FBgn0003210	FlyBase	86.207	0.0027062	0.198121	0.98846	0.997438
FBgn0003218	FlyBase	3430.92	-0.390252	0.213284	0.0313893	0.145736
FBgn0003227	FlyBase	8.17815	0.252565	0.419254	0.18748	0.474966
FBgn0003231	FlyBase	158.587	0.338101	0.252151	0.0918989	0.307037
FBgn0003248	FlyBase	14.4447	-0.102371	0.318729	0.592819	0.828777
FBgn0003249	FlyBase	53.1545	0.116427	0.223746	0.526194	0.792408
FBgn0003250	FlyBase	63.2132	0.143227	0.226268	0.43861	0.731017
FBgn0003255	FlyBase	3.44438	0.233533	0.448528	0.131936	0.386408
FBgn0003256	FlyBase	471.222	-0.276901	0.184623	0.0880948	0.299216
FBgn0003257	FlyBase	3.80674	0.154363	0.395217	0.293849	0.60408
FBgn0003261	FlyBase	818.849	-0.719477	0.128366	4.68611e-09	2.01924e-07
FBgn0003268	FlyBase	9.62953	1.72117	0.684213	0.000583053	0.00646542
FBgn0003274	FlyBase	40.1869	0.382995	0.282774	0.0736851	0.264407
FBgn0003275	FlyBase	6.15349	0.0128084	0.339027	0.939367	0.978401
FBgn0003277	FlyBase	167.213	-0.079862	0.172053	0.60359	0.833907
FBgn0003278	FlyBase	2.88851	-0.213487	0.442313	0.144919	NA
FBgn0003279	FlyBase	107.364	0.646554	0.220569	0.000784963	0.00822496
FBgn0003285	FlyBase	479.289	0.3025	0.147155	0.0259754	0.126416
FBgn0003292	FlyBase	29.2392	0.0121911	0.255241	0.950455	0.982969
FBgn0003295	FlyBase	21.6365	-1.13657	0.457212	0.00131996	0.0126393
FBgn0003301	FlyBase	1715.01	-0.268801	0.131453	0.0291018	0.138017
FBgn0003302	FlyBase	8.15964	-0.0677013	0.334849	0.700989	0.880975
FBgn0003308	FlyBase	133.229	1.03193	0.386417	0.000716555	0.00765457
FBgn0003310	FlyBase	517.888	0.257401	0.136174	0.0429414	0.182068
FBgn0003312	FlyBase	1.75099	0.0140423	0.375746	0.884255	NA
FBgn0003317	FlyBase	99.4839	-0.0162824	0.184154	0.919104	0.973032
FBgn0003319	FlyBase	1.37704	-0.013553	0.378632	0.87335	NA
FBgn0003321	FlyBase	429.172	-0.345683	0.197365	0.0434264	0.183449
FBgn0003326	FlyBase	3.82446	-0.0108137	0.355307	0.939108	0.978338
FBgn0003330	FlyBase	16.4293	-0.110186	0.30681	0.574081	0.819163
FBgn0003334	FlyBase	88.1795	-0.191101	0.203934	0.272174	0.581562
FBgn0003339	FlyBase	3.84303	-1.46487	2.38633	0.0130278	0.0746812
FBgn0003345	FlyBase	498.326	-0.185095	0.144431	0.166	0.444522
FBgn0003346	FlyBase	7.09108	0.105121	0.353731	0.534843	0.796862
FBgn0003353	FlyBase	143.48	-0.318442	0.176581	0.0432243	0.183065
FBgn0003360	FlyBase	176.935	-0.574194	0.178595	0.00039716	0.00467929
FBgn0003366	FlyBase	19.5911	0.81487	0.478346	0.00924568	0.0576464
FBgn0003371	FlyBase	3745.55	-0.260816	0.122762	0.0247056	0.121986
FBgn0003372	FlyBase	11.3398	-0.265254	0.378644	0.215527	0.513701
FBgn0003374	FlyBase	12.4359	-0.297448	0.391442	0.177719	0.46254
FBgn0003380	FlyBase	26027.7	-1.4562	0.193444	4.78826e-15	6.44315e-13
FBgn0003386	FlyBase	39.1259	-0.127802	0.252256	0.509985	0.784313
FBgn0003388	FlyBase	1.89484	-0.00193542	0.370016	0.985601	NA
FBgn0003390	FlyBase	3.53884	-0.125798	0.383215	0.384942	0.689039
FBgn0003391	FlyBase	518.551	-0.0490211	0.186569	0.762242	0.912475
FBgn0003392	FlyBase	2737.89	-0.362877	0.121643	0.00163857	0.0149692
FBgn0003396	FlyBase	1100.82	0.0836785	0.163214	0.548926	0.805019
FBgn0003410	FlyBase	60.1016	-0.581862	0.261568	0.00696479	0.0468596
FBgn0003415	FlyBase	1706.89	-0.339178	0.116984	0.00228025	0.0196071
FBgn0003416	FlyBase	36.2705	0.303052	0.279575	0.146833	0.415882
FBgn0003423	FlyBase	450.94	-0.185982	0.140598	0.154508	0.427426
FBgn0003429	FlyBase	8558.94	-0.400046	0.149631	0.00348299	0.0274559
FBgn0003435	FlyBase	1162.24	-0.379977	0.141452	0.00385786	0.0296609
FBgn0003444	FlyBase	33.0089	-0.332777	0.310499	0.131565	0.385744
FBgn0003447	FlyBase	49.5962	-0.728637	0.293051	0.00242647	0.0206102
FBgn0003449	FlyBase	5.59419	0.00616562	0.342463	0.970602	0.992146
FBgn0003459	FlyBase	25.2668	-0.370118	0.333277	0.107341	0.339508
FBgn0003460	FlyBase	316.731	-0.349263	0.164689	0.0191808	0.100929
FBgn0003462	FlyBase	31.4649	0.220655	0.296558	0.287667	0.597617
FBgn0003463	FlyBase	46.0409	0.57953	0.298936	0.012521	0.0724363
FBgn0003464	FlyBase	231.147	-0.169366	0.163906	0.253114	0.560607
FBgn0003475	FlyBase	777.006	-0.0515879	0.1219	0.654726	0.857979
FBgn0003479	FlyBase	1.93055	0.0801586	0.382136	0.471297	NA
FBgn0003480	FlyBase	4.1799	0.198772	0.413388	0.215977	0.514134
FBgn0003483	FlyBase	3.23819	1.5162	1.59783	0.00834915	0.053396
FBgn0003495	FlyBase	8.15088	0.0607264	0.333138	0.731295	0.897301
FBgn0003499	FlyBase	140.549	1.60053	0.193628	1.08323e-17	1.84631e-15
FBgn0003502	FlyBase	19.9792	0.00223442	0.276839	0.991835	0.998081
FBgn0003507	FlyBase	25.4896	-0.0280063	0.26452	0.884548	0.961509
FBgn0003512	FlyBase	6.23783	-0.0625843	0.34582	0.704297	0.883105
FBgn0003513	FlyBase	4.34947	-0.143526	0.384234	0.356631	0.667855
FBgn0003514	FlyBase	52.2321	0.52712	0.262036	0.0128844	0.0740251
FBgn0003515	FlyBase	10.7334	-0.0639721	0.323479	0.726851	0.895212
FBgn0003517	FlyBase	54.8086	0.266929	0.251001	0.176693	0.460965
FBgn0003520	FlyBase	171.259	0.0553526	0.155606	0.698464	0.880562
FBgn0003557	FlyBase	187.163	0.750723	0.192305	1.8368e-05	0.000322386
FBgn0003559	FlyBase	180.383	0.180458	0.172011	0.241534	0.544752
FBgn0003567	FlyBase	55.6726	-0.187172	0.226102	0.313187	0.625383
FBgn0003575	FlyBase	139.399	-0.705777	0.208531	0.000152879	0.0020717
FBgn0003598	FlyBase	56.1904	-0.0432538	0.226012	0.81319	0.931578
FBgn0003607	FlyBase	13.909	-0.115301	0.316534	0.552998	0.806584
FBgn0003612	FlyBase	276.847	-0.541496	0.189681	0.00122231	0.0118794
FBgn0003638	FlyBase	1283.83	-0.198212	0.124965	0.0927175	0.308656
FBgn0003651	FlyBase	13.2012	-0.396603	0.436572	0.102688	0.330514
FBgn0003654	FlyBase	154.127	-0.0242662	0.166612	0.870706	0.957465
FBgn0003656	FlyBase	287.882	0.143572	0.159662	0.323593	0.635911
FBgn0003660	FlyBase	7.22186	-0.0897186	0.352138	0.588903	0.82742
FBgn0003676	FlyBase	43.1061	1.58041	0.316457	4.23997e-08	1.48496e-06
FBgn0003687	FlyBase	9.02389	0.152565	0.356563	0.406733	0.706441
FBgn0003710	FlyBase	68.4333	-0.0467143	0.205161	0.788165	0.923275
FBgn0003714	FlyBase	52.1669	-0.151683	0.232633	0.419271	0.717174
FBgn0003716	FlyBase	468.939	-0.408718	0.143049	0.0021108	0.0184395
FBgn0003719	FlyBase	1.97003	-0.0123234	0.372069	0.907877	NA
FBgn0003721	FlyBase	2198.44	-0.433532	0.146341	0.00139345	0.0131785
FBgn0003731	FlyBase	33.1846	0.064892	0.24732	0.734942	0.899869
FBgn0003741	FlyBase	23.1223	-0.294091	0.333789	0.182803	0.468676
FBgn0003742	FlyBase	17.7561	-0.406185	0.400707	0.0956617	0.314633
FBgn0003744	FlyBase	99.2569	-0.419578	0.244699	0.035755	0.161318
FBgn0003748	FlyBase	488.718	1.00376	0.246909	5.76722e-06	0.000115973
FBgn0003751	FlyBase	2.24318	0.1167	0.393215	0.318654	NA
FBgn0003861	FlyBase	11005.6	0.41895	0.154277	0.00313391	0.0253289
FBgn0003862	FlyBase	887.775	0.280879	0.152357	0.0445996	0.186724
FBgn0003866	FlyBase	18.6526	-0.174323	0.311391	0.393124	0.696384
FBgn0003867	FlyBase	18.6731	1.01382	0.543733	0.00462602	0.0337598
FBgn0003870	FlyBase	634.317	-0.747549	0.134903	6.29026e-09	2.66554e-07
FBgn0003882	FlyBase	15.3805	-0.116324	0.319019	0.547478	0.804665
FBgn0003884	FlyBase	946.326	-1.16277	0.326609	3.31037e-05	0.000544861
FBgn0003885	FlyBase	52.2384	-0.132022	0.225402	0.47401	0.759319
FBgn0003888	FlyBase	1.72097	-0.0570368	0.379851	0.574745	NA
FBgn0003889	FlyBase	3.70871	0.00688431	0.35594	0.962378	0.988674
FBgn0003890	FlyBase	96.3447	0.0137514	0.19808	0.936016	0.977565
FBgn0003891	FlyBase	653.296	-0.091452	0.123505	0.431244	0.725499
FBgn0003892	FlyBase	2.33962	0.0197739	0.367733	0.869738	NA
FBgn0003896	FlyBase	3.85789	-0.163249	0.398698	0.282722	0.591994
FBgn0003941	FlyBase	30.2476	0.923396	0.365696	0.00125268	0.0121009
FBgn0003942	FlyBase	36.1242	0.312035	0.279763	0.136177	0.394889
FBgn0003943	FlyBase	247.277	-0.0491074	0.1906	0.766245	0.913922
FBgn0003963	FlyBase	35.8296	0.177234	0.264059	0.372444	0.678345
FBgn0003964	FlyBase	53.0469	0.276538	0.240816	0.152922	0.424383
FBgn0003965	FlyBase	1.7087	0.0220492	0.373145	0.835545	NA
FBgn0003969	FlyBase	149.094	0.148124	0.185418	0.363602	0.672602
FBgn0003975	FlyBase	5.13222	2.89874	0.985787	0.00020057	0.00260741
FBgn0003977	FlyBase	68.5494	0.749139	0.255973	0.00059648	0.00657355
FBgn0003984	FlyBase	14.2649	0.265259	0.383297	0.206627	0.501845
FBgn0003996	FlyBase	2469.91	-0.0427198	0.213524	0.808196	0.930062
FBgn0003997	FlyBase	10.4146	0.0215686	0.322407	0.905843	0.96758
FBgn0004034	FlyBase	3.00207	0.43377	0.732926	0.02519	0.123455
FBgn0004045	FlyBase	13.0609	-1.6377	0.685412	0.00133738	0.0127584
FBgn0004047	FlyBase	13.25	-0.0049523	0.311249	0.977584	0.994346
FBgn0004049	FlyBase	197.395	0.204578	0.17127	0.182471	0.468173
FBgn0004050	FlyBase	22.544	0.218441	0.302264	0.292703	0.60334
FBgn0004055	FlyBase	13.8719	0.14	0.327137	0.472306	0.757881
FBgn0004057	FlyBase	6.39522	0.594908	0.740565	0.033142	0.151761
FBgn0004066	FlyBase	12.1052	0.435238	0.447813	0.0769654	0.273469
FBgn0004101	FlyBase	81.1685	-0.310487	0.224841	0.0967868	0.317517
FBgn0004102	FlyBase	3046.64	-0.440862	0.132182	0.000388637	0.00460081
FBgn0004103	FlyBase	77.6204	-0.193828	0.213317	0.279267	0.588955
FBgn0004107	FlyBase	8.41127	1.34762	0.745577	0.00331818	0.0265109
FBgn0004108	FlyBase	11.1169	-0.0920167	0.327822	0.619626	0.842199
FBgn0004117	FlyBase	5.07566	0.0582638	0.354603	0.704724	0.883497
FBgn0004118	FlyBase	13.9679	0.185078	0.341244	0.354197	0.667328
FBgn0004132	FlyBase	6.03227	-0.0429347	0.343966	0.791899	0.923902
FBgn0004133	FlyBase	92.5159	0.63258	0.228512	0.00133255	0.0127281
FBgn0004167	FlyBase	4965.74	-0.248628	0.150002	0.0712369	0.259197
FBgn0004168	FlyBase	14.8545	-0.120635	0.325475	0.52924	0.793827
FBgn0004169	FlyBase	7.65336	-0.230885	0.394307	0.24094	0.544492
FBgn0004177	FlyBase	105.414	0.0485943	0.186423	0.767198	0.914296
FBgn0004179	FlyBase	432.621	0.0455669	0.127757	0.706937	0.883959
FBgn0004197	FlyBase	3.94697	0.131832	0.382557	0.374263	0.680301
FBgn0004198	FlyBase	68.4898	-0.100093	0.216171	0.577332	0.819776
FBgn0004227	FlyBase	377.199	-0.393499	0.173287	0.011465	0.0679574
FBgn0004237	FlyBase	84.5661	-1.01731	0.239045	2.76079e-06	6.24638e-05
FBgn0004240	FlyBase	3.34787	-0.021907	0.363432	0.864805	0.955019
FBgn0004242	FlyBase	6279.18	-0.752769	0.127905	8.16502e-10	4.1474e-08
FBgn0004244	FlyBase	144.375	-0.561821	0.230254	0.00421023	0.0317215
FBgn0004359	FlyBase	8.28638	0.0425627	0.335167	0.805582	0.929071
FBgn0004360	FlyBase	2.08991	0.147274	0.409725	0.199233	NA
FBgn0004362	FlyBase	60.529	0.25379	0.24664	0.194348	0.486028
FBgn0004363	FlyBase	153.198	-0.095119	0.174867	0.541387	0.801475
FBgn0004364	FlyBase	100.292	-0.968887	0.242912	8.91473e-06	0.00017094
FBgn0004367	FlyBase	23.87	0.449265	0.3434	0.0576295	0.224726
FBgn0004368	FlyBase	1129.62	-0.765025	0.163581	5.65123e-07	1.48952e-05
FBgn0004369	FlyBase	412.411	-0.404507	0.144669	0.00257994	0.0216027
FBgn0004370	FlyBase	150.385	-0.600532	0.237554	0.00292481	0.0238794
FBgn0004373	FlyBase	1125.83	0.142426	0.116111	0.198211	0.492
FBgn0004380	FlyBase	24.3481	0.368894	0.334319	0.10433	0.333467
FBgn0004381	FlyBase	43.9937	0.0663056	0.236434	0.725039	0.893772
FBgn0004387	FlyBase	454.339	0.385747	0.149142	0.00508046	0.0364045
FBgn0004390	FlyBase	204.664	0.354401	0.169317	0.0201621	0.105057
FBgn0004391	FlyBase	24.8702	0.012799	0.267015	0.948387	0.982857
FBgn0004395	FlyBase	362.287	-0.304256	0.176007	0.0523753	0.210256
FBgn0004396	FlyBase	272.748	0.225047	0.226146	0.22665	0.528631
FBgn0004397	FlyBase	1104.47	0.496933	0.483117	0.0574745	0.224341
FBgn0004400	FlyBase	12.1545	0.137031	0.334738	0.473306	0.758991
FBgn0004401	FlyBase	246.884	-0.209639	0.149576	0.127267	0.377909
FBgn0004403	FlyBase	29.4062	-0.0357272	0.254346	0.851851	0.948905
FBgn0004404	FlyBase	16.2773	0.0985908	0.301964	0.614352	0.839643
FBgn0004406	FlyBase	6.60372	0.18329	0.382365	0.303982	0.615996
FBgn0004419	FlyBase	35.1342	-0.308051	0.292467	0.150866	0.421853
FBgn0004425	FlyBase	9.36912	0.00358333	0.330258	0.984755	0.995753
FBgn0004427	FlyBase	1.73197	-0.054734	0.380193	0.580174	NA
FBgn0004428	FlyBase	2.47553	-0.0784314	0.375819	0.533025	NA
FBgn0004430	FlyBase	1.42908	-0.0214972	0.376341	0.821795	NA
FBgn0004431	FlyBase	2.60188	0.126183	0.400167	0.255742	NA
FBgn0004432	FlyBase	19.982	0.0471294	0.294424	0.808136	0.930062
FBgn0004435	FlyBase	672.1	0.130256	0.169671	0.393809	0.697172
FBgn0004436	FlyBase	155.782	-0.652042	0.200629	0.000281612	0.00346939
FBgn0004449	FlyBase	562.077	-0.236461	0.260696	0.235779	0.538381
FBgn0004456	FlyBase	20.153	-0.362653	0.360841	0.120224	0.364763
FBgn0004463	FlyBase	20.8793	0.277935	0.317332	0.196056	0.488669
FBgn0004465	FlyBase	11.0359	0.0753719	0.319465	0.687648	0.875106
FBgn0004507	FlyBase	51.6746	0.428975	0.284926	0.0486002	0.199552
FBgn0004509	FlyBase	174.988	-0.50442	0.243439	0.01243	0.0720619
FBgn0004510	FlyBase	28.3535	1.07072	0.3821	0.000454498	0.0052421
FBgn0004511	FlyBase	3.6803	0.00732898	0.359004	0.958399	0.986301
FBgn0004512	FlyBase	7.27592	-0.0393933	0.336092	0.81682	0.933305
FBgn0004513	FlyBase	5.33853	0.181879	0.397415	0.269225	0.578257
FBgn0004514	FlyBase	2.79468	0.117256	0.389307	0.352343	NA
FBgn0004516	FlyBase	26.9724	-0.154142	0.277289	0.442526	0.734013
FBgn0004556	FlyBase	2.27931	0.0276614	0.369403	0.814319	NA
FBgn0004567	FlyBase	2.80732	0.269517	0.491774	0.0731993	NA
FBgn0004569	FlyBase	6.33147	0.141927	0.363185	0.416358	0.714262
FBgn0004573	FlyBase	9.90169	-0.181502	0.352616	0.356616	0.667855
FBgn0004574	FlyBase	74.1378	0.765508	0.299978	0.00171075	0.0155348
FBgn0004575	FlyBase	4392.4	-0.787254	0.123452	3.50281e-11	2.18428e-09
FBgn0004580	FlyBase	21.9839	-0.128381	0.290557	0.519921	0.789353
FBgn0004583	FlyBase	9.56876	-0.133527	0.34587	0.471192	0.757026
FBgn0004587	FlyBase	1922.5	-0.379074	0.20184	0.0292249	0.138367
FBgn0004595	FlyBase	296.572	-0.35932	0.169893	0.018821	0.0994601
FBgn0004597	FlyBase	7.29469	0.0184906	0.335557	0.914244	0.97187
FBgn0004598	FlyBase	312.927	-0.126669	0.146347	0.348645	0.661416
FBgn0004606	FlyBase	27.0964	-0.0103494	0.267062	0.956337	0.98548
FBgn0004607	FlyBase	659.372	-0.351309	0.142982	0.0080842	0.0522815
FBgn0004611	FlyBase	301.795	0.957908	0.180633	1.56495e-08	6.03175e-07
FBgn0004618	FlyBase	1167	-0.350131	0.257779	0.0844132	0.290727
FBgn0004619	FlyBase	6.42274	0.0472054	0.343711	0.774695	0.917953
FBgn0004622	FlyBase	5.86929	0.124402	0.360609	0.463645	0.750914
FBgn0004623	FlyBase	1183.14	-0.642403	0.177477	7.52877e-05	0.00110836
FBgn0004629	FlyBase	15.387	0.0213726	0.305241	0.911106	0.970371
FBgn0004635	FlyBase	20.1748	-0.0125162	0.286804	0.947282	0.982626
FBgn0004636	FlyBase	51.5	0.262972	0.25312	0.184685	0.470766
FBgn0004638	FlyBase	119.407	-0.156557	0.189376	0.343393	0.655017
FBgn0004643	FlyBase	15.0774	0.14068	0.328279	0.468412	0.75509
FBgn0004646	FlyBase	19.317	0.140864	0.303574	0.480486	0.764273
FBgn0004647	FlyBase	22.0216	0.404902	0.350279	0.0829411	0.287684
FBgn0004648	FlyBase	205.126	-0.0220958	0.179878	0.888607	0.961929
FBgn0004650	FlyBase	27.2063	0.684913	0.389585	0.0122297	0.0714407
FBgn0004652	FlyBase	2878.95	-0.813012	0.285439	0.000668554	0.00723331
FBgn0004654	FlyBase	13.2838	0.136149	0.330851	0.479693	0.763805
FBgn0004655	FlyBase	168.7	-0.00440937	0.166638	0.974851	0.993767
FBgn0004656	FlyBase	1289.64	0.120233	0.121401	0.297129	0.607365
FBgn0004657	FlyBase	344.659	0.925099	0.146656	4.23649e-11	2.62047e-09
FBgn0004666	FlyBase	2.55032	-0.00611423	0.365329	0.959799	NA
FBgn0004687	FlyBase	141.774	1.04129	0.211454	1.00641e-07	3.29878e-06
FBgn0004698	FlyBase	137.373	-0.0702567	0.190177	0.670974	0.867988
FBgn0004784	FlyBase	3270.52	0.113064	0.106079	0.268052	0.577192
FBgn0004795	FlyBase	1918.79	-0.147121	0.112575	0.171238	0.453365
FBgn0004797	FlyBase	4.48321	0.0532671	0.360727	0.709271	0.885147
FBgn0004811	FlyBase	23.8736	-0.0828982	0.279106	0.672453	0.868448
FBgn0004828	FlyBase	138.917	-0.394989	0.189059	0.0178299	0.095167
FBgn0004832	FlyBase	4.3479	-0.0634378	0.361288	0.661381	0.862614
FBgn0004837	FlyBase	16.4407	0.189368	0.321854	0.353318	0.666491
FBgn0004838	FlyBase	558.127	-0.272175	0.173169	0.0781903	0.275564
FBgn0004839	FlyBase	2.66085	0.0570461	0.372098	0.639674	NA
FBgn0004841	FlyBase	1.67394	-0.0546073	0.378154	0.603374	NA
FBgn0004852	FlyBase	47.8726	0.438396	0.320491	0.0570049	0.223329
FBgn0004854	FlyBase	21.1324	-0.454812	0.390611	0.0692517	0.254387
FBgn0004855	FlyBase	7.28306	0.0889865	0.343585	0.608784	0.836862
FBgn0004856	FlyBase	40.7097	0.311306	0.267465	0.1291	0.381431
FBgn0004858	FlyBase	39.8312	0.817331	0.297572	0.000856	0.00883651
FBgn0004859	FlyBase	16.5569	-0.170872	0.314407	0.400751	0.701772
FBgn0004860	FlyBase	109.455	0.0401611	0.186786	0.807149	0.929694
FBgn0004861	FlyBase	108.919	-0.151936	0.195933	0.368959	0.675881
FBgn0004864	FlyBase	101.246	-0.0362954	0.196615	0.830246	0.938954
FBgn0004865	FlyBase	14.137	-0.0275302	0.307921	0.882574	0.961214
FBgn0004867	FlyBase	29.833	0.120839	0.261059	0.536972	0.798948
FBgn0004868	FlyBase	56.8025	-0.0335825	0.237782	0.857143	0.950951
FBgn0004870	FlyBase	28.3023	-0.100501	0.316878	0.598764	0.832129
FBgn0004872	FlyBase	2.91404	-0.368745	0.621696	0.0328479	NA
FBgn0004875	FlyBase	526.28	0.0725407	0.155355	0.611362	0.837788
FBgn0004876	FlyBase	2950.73	-0.76185	0.139748	5.89477e-09	2.52586e-07
FBgn0004880	FlyBase	582.28	-0.856961	0.157325	8.44246e-09	3.44434e-07
FBgn0004882	FlyBase	21.4981	0.106128	0.28867	0.591693	0.828588
FBgn0004885	FlyBase	25.8147	0.186267	0.289931	0.360696	0.669541
FBgn0004888	FlyBase	38.2031	0.254616	0.262937	0.205911	0.501194
FBgn0004889	FlyBase	394.425	0.303126	0.142857	0.0221656	0.112664
FBgn0004893	FlyBase	15.2976	1.55205	0.497026	0.000109044	0.00153508
FBgn0004896	FlyBase	2.13322	-0.0350616	0.370656	0.763135	NA
FBgn0004901	FlyBase	2.90219	0.114385	0.384944	0.385867	NA
FBgn0004903	FlyBase	222.972	-0.408213	0.173694	0.00895481	0.0562517
FBgn0004907	FlyBase	680.41	0.233373	0.131001	0.0577846	0.225015
FBgn0004908	FlyBase	5.27804	-0.0960907	0.362152	0.540811	0.801085
FBgn0004910	FlyBase	20.9684	-0.183952	0.31187	0.369935	0.676824
FBgn0004913	FlyBase	22.4051	-0.163055	0.292056	0.421529	0.718963
FBgn0004914	FlyBase	129.486	0.217006	0.207184	0.217776	0.517068
FBgn0004915	FlyBase	13.1248	0.107901	0.318365	0.574708	0.819163
FBgn0004919	FlyBase	1002.32	0.418317	0.1838	0.0104974	0.0637993
FBgn0004921	FlyBase	316.939	-0.468575	0.19348	0.00601987	0.0418835
FBgn0004924	FlyBase	190.52	-0.252025	0.159046	0.081357	0.283254
FBgn0004926	FlyBase	37.5601	0.113979	0.251525	0.555993	0.808729
FBgn0004957	FlyBase	25.2866	-0.241241	0.315135	0.25595	0.563782
FBgn0005198	FlyBase	127.94	0.543468	0.205064	0.00250263	0.0211168
FBgn0005278	FlyBase	319.534	0.0989558	0.160735	0.500567	0.778738
FBgn0005322	FlyBase	7.91615	0.517621	0.626706	0.0465496	0.192443
FBgn0005355	FlyBase	56.394	-0.765602	0.285204	0.00128465	0.012332
FBgn0005386	FlyBase	161.511	-0.190691	0.167796	0.206204	0.501194
FBgn0005390	FlyBase	3.15026	-0.00419436	0.361985	0.973576	0.99309
FBgn0005391	FlyBase	4.2854	0.00911728	0.354774	0.950811	0.982969
FBgn0005411	FlyBase	17.7191	-0.247842	0.345221	0.245888	0.550116
FBgn0005427	FlyBase	274.013	-0.797859	0.175165	9.63345e-07	2.43807e-05
FBgn0005533	FlyBase	16.9308	0.548284	0.428108	0.0381664	0.168143
FBgn0005536	FlyBase	713.466	-0.116159	0.126115	0.328995	0.642084
FBgn0005558	FlyBase	70.7738	-0.229216	0.227314	0.219503	0.519144
FBgn0005561	FlyBase	16.0244	0.0210935	0.29931	0.913115	0.971641
FBgn0005564	FlyBase	203.961	-0.510661	0.204636	0.00431422	0.0322515
FBgn0005585	FlyBase	82.719	-0.281616	0.207456	0.111559	0.348274
FBgn0005586	FlyBase	362.008	-0.178016	0.194551	0.289627	0.599945
FBgn0005590	FlyBase	1.19491	-0.0736508	0.387377	0.402195	NA
FBgn0005593	FlyBase	49.8738	0.584199	0.27102	0.00767246	0.0501686
FBgn0005596	FlyBase	35.324	-0.107321	0.248249	0.576463	0.819559
FBgn0005612	FlyBase	30.9416	0.252827	0.308782	0.23294	0.536094
FBgn0005613	FlyBase	3.02956	0.175422	0.417131	0.191898	0.48226
FBgn0005614	FlyBase	16181.6	0.503531	0.170206	0.00114503	0.0112884
FBgn0005616	FlyBase	56.0434	0.0305604	0.215868	0.86573	0.955019
FBgn0005617	FlyBase	85.3285	-0.279331	0.204067	0.110489	0.346439
FBgn0005619	FlyBase	471.75	-0.390443	0.185763	0.0173318	0.0933532
FBgn0005624	FlyBase	93.2548	-0.727191	0.230394	0.000323991	0.00391957
FBgn0005626	FlyBase	110.294	1.96413	0.313927	2.57921e-11	1.67649e-09
FBgn0005631	FlyBase	196.714	-0.539014	0.167905	0.000448508	0.00518862
FBgn0005632	FlyBase	2043.16	-0.198555	0.108422	0.0553085	0.218755
FBgn0005636	FlyBase	2.70157	-0.0266252	0.364831	0.83431	NA
FBgn0005640	FlyBase	1550.17	-0.603487	0.137022	3.0839e-06	6.81657e-05
FBgn0005642	FlyBase	40.3982	0.127036	0.245761	0.508263	0.783207
FBgn0005648	FlyBase	59.5454	-0.272647	0.237717	0.156814	0.43002
FBgn0005649	FlyBase	274.851	-0.33877	0.180127	0.0341578	0.155299
FBgn0005658	FlyBase	8.9605	0.255752	0.404241	0.200023	0.493147
FBgn0005659	FlyBase	16.0898	-0.126806	0.310644	0.520508	0.789353
FBgn0005660	FlyBase	12.6083	0.562403	0.519066	0.0410768	0.176207
FBgn0005664	FlyBase	1.87396	-0.0729586	0.381958	0.494569	NA
FBgn0005666	FlyBase	41.3655	0.0499518	0.235252	0.790647	0.923586
FBgn0005671	FlyBase	188.581	0.0529374	0.154931	0.71017	0.885554
FBgn0005672	FlyBase	92.3689	-0.707175	0.228356	0.000415251	0.00486255
FBgn0005674	FlyBase	38.005	0.840438	0.337956	0.00165943	0.0151162
FBgn0005677	FlyBase	14.6322	-0.0113511	0.313833	0.949703	0.982969
FBgn0005694	FlyBase	88.9586	-0.227234	0.205541	0.194775	0.48678
FBgn0005695	FlyBase	20.6797	-0.00341707	0.280758	0.984848	0.995753
FBgn0005771	FlyBase	16.2573	0.101099	0.300035	0.606243	0.834821
FBgn0005775	FlyBase	22.4629	-0.20234	0.306285	0.3297	0.642479
FBgn0005777	FlyBase	166.847	0.0461866	0.160137	0.752377	0.909611
FBgn0005779	FlyBase	2.982	0.0174311	0.365733	0.889255	0.961929
FBgn0008635	FlyBase	71.5614	0.238601	0.223444	0.196232	0.488669
FBgn0008636	FlyBase	2.25185	0.131731	0.39735	0.285011	NA
FBgn0010014	FlyBase	38.6296	-0.203404	0.258761	0.306429	0.619719
FBgn0010019	FlyBase	25.7061	-0.743451	0.432304	0.0123564	0.0719479
FBgn0010051	FlyBase	378.29	0.607019	0.1561	2.86182e-05	0.000480414
FBgn0010053	FlyBase	7.94236	0.16184	0.35888	0.382392	0.687839
FBgn0010078	FlyBase	16.9912	0.040047	0.305908	0.833753	0.940099
FBgn0010100	FlyBase	83.0857	0.170122	0.203039	0.326305	0.639619
FBgn0010105	FlyBase	5.94687	-0.107533	0.355801	0.524781	0.791063
FBgn0010113	FlyBase	234.29	-0.944188	0.306019	0.000240091	0.00301885
FBgn0010114	FlyBase	367.703	-0.181685	0.157799	0.20594	0.501194
FBgn0010173	FlyBase	23.3695	1.0089	0.445168	0.00207505	0.0181893
FBgn0010194	FlyBase	20.2445	0.0301222	0.280346	0.877724	0.961195
FBgn0010198	FlyBase	43.9581	0.461164	0.292259	0.0378268	0.167127
FBgn0010213	FlyBase	8.85526	-0.301301	0.425448	0.162063	0.438302
FBgn0010215	FlyBase	414.647	-0.168993	0.158539	0.241074	0.544541
FBgn0010217	FlyBase	190.91	-0.60166	0.202553	0.000806881	0.00838587
FBgn0010220	FlyBase	16.4869	0.078949	0.295423	0.685959	0.874455
FBgn0010222	FlyBase	17.2001	-0.886469	0.54726	0.0108036	0.065042
FBgn0010225	FlyBase	131.913	0.271352	0.200254	0.115467	0.35539
FBgn0010226	FlyBase	79.8767	-0.549422	0.265796	0.0109025	0.0653907
FBgn0010228	FlyBase	34.3142	-0.703151	0.361967	0.00912276	0.0570265
FBgn0010235	FlyBase	73.7113	-0.262076	0.218745	0.151999	0.423601
FBgn0010238	FlyBase	133.376	0.625236	0.188678	0.000236279	0.00298069
FBgn0010240	FlyBase	7.12663	-0.0851803	0.347606	0.61465	0.839751
FBgn0010246	FlyBase	3.67516	0.00944639	0.356263	0.947907	0.982626
FBgn0010247	FlyBase	521.031	-0.0417912	0.151547	0.763301	0.912931
FBgn0010263	FlyBase	1269.55	-0.0167765	0.137727	0.895279	0.96355
FBgn0010265	FlyBase	17.1895	0.214338	0.336303	0.29971	0.610889
FBgn0010269	FlyBase	18.4145	-0.0190831	0.286215	0.920264	0.973576
FBgn0010278	FlyBase	12.0674	0.556685	0.529741	0.0423765	0.180442
FBgn0010280	FlyBase	452.408	-0.118278	0.142731	0.371704	0.677995
FBgn0010282	FlyBase	19.7854	0.051273	0.294456	0.791983	0.923902
FBgn0010288	FlyBase	5.28304	-0.0243074	0.351768	0.87039	0.957254
FBgn0010292	FlyBase	6.48194	0.801519	1.007	0.0184618	0.0979944
FBgn0010300	FlyBase	545.197	-0.398716	0.154514	0.00491598	0.035458
FBgn0010303	FlyBase	325.612	-0.444117	0.161371	0.00259048	0.0216673
FBgn0010309	FlyBase	39.4029	-0.136794	0.260366	0.485839	0.768644
FBgn0010313	FlyBase	1601.17	0.460422	0.150992	0.000986352	0.0100203
FBgn0010314	FlyBase	44.5307	0.102781	0.385782	0.402126	0.703055
FBgn0010315	FlyBase	5.48951	0.201634	0.417757	0.203658	0.498106
FBgn0010316	FlyBase	2.36475	0.0177717	0.369778	0.877523	NA
FBgn0010328	FlyBase	175.23	0.174471	0.166522	0.245424	0.549767
FBgn0010329	FlyBase	5.83926	0.120673	0.362649	0.468169	0.75509
FBgn0010333	FlyBase	19.5619	-0.311732	0.345312	0.165335	0.443399
FBgn0010339	FlyBase	12.1213	0.491947	0.515286	0.0574627	0.224341
FBgn0010340	FlyBase	4.02044	-0.0260545	0.358018	0.851895	0.948905
FBgn0010341	FlyBase	42.8471	-0.00892713	0.240566	0.96121	0.988085
FBgn0010342	FlyBase	6.63686	-0.283318	0.439805	0.161604	0.437368
FBgn0010348	FlyBase	127.83	0.132603	0.178954	0.403766	0.70413
FBgn0010350	FlyBase	1453.94	-0.394001	0.189518	0.0179404	0.0956237
FBgn0010352	FlyBase	1754.32	-0.27147	0.163087	0.0657208	0.245892
FBgn0010355	FlyBase	303.481	0.214646	0.176732	0.172477	0.4557
FBgn0010356	FlyBase	12.999	-0.0348097	0.314048	0.850295	0.948905
FBgn0010379	FlyBase	148.667	-0.0944809	0.180317	0.553446	0.806714
FBgn0010380	FlyBase	62.2933	0.551782	0.247297	0.00719642	0.0479137
FBgn0010382	FlyBase	4.92606	0.010237	0.348094	0.948285	0.982857
FBgn0010383	FlyBase	2.99766	0.0119428	0.365595	0.924244	0.974403
FBgn0010387	FlyBase	2.24002	-0.0434534	0.373009	0.701499	NA
FBgn0010388	FlyBase	8.82179	0.26286	0.415176	0.184544	0.470766
FBgn0010389	FlyBase	4.58095	0.0521472	0.353311	0.735023	0.899869
FBgn0010391	FlyBase	27.7131	0.0604108	0.270396	0.757584	0.912113
FBgn0010397	FlyBase	177.581	1.06115	0.252071	2.84536e-06	6.38918e-05
FBgn0010398	FlyBase	20.8483	-0.584197	0.437788	0.0349011	0.158023
FBgn0010399	FlyBase	8.96598	-0.190873	0.377114	0.308232	0.620519
FBgn0010401	FlyBase	6.10618	-1.26947	1.33545	0.0163217	0.0890379
FBgn0010406	FlyBase	19.9413	-0.16961	0.305973	0.404959	0.704956
FBgn0010407	FlyBase	3.46938	0.0375816	0.36086	0.78563	0.921901
FBgn0010408	FlyBase	52.3855	0.264131	0.263579	0.191122	0.480941
FBgn0010409	FlyBase	27.3698	0.699532	0.353044	0.0076481	0.050052
FBgn0010411	FlyBase	45.8123	0.790461	0.300549	0.00127538	0.0122583
FBgn0010412	FlyBase	35.6167	0.129261	0.247656	0.502527	0.78006
FBgn0010414	FlyBase	4.51285	0.123654	0.380032	0.398552	0.700528
FBgn0010415	FlyBase	368.332	-0.495917	0.199014	0.00451847	0.0333879
FBgn0010416	FlyBase	13.5586	0.0174589	0.301562	0.92789	0.975159
FBgn0010417	FlyBase	16.7566	-0.072788	0.31598	0.698551	0.880562
FBgn0010421	FlyBase	5.23896	-0.0952659	0.360643	0.54845	0.804785
FBgn0010422	FlyBase	10.1234	-0.192098	0.36092	0.328212	0.641373
FBgn0010431	FlyBase	4.92265	-0.134598	0.376168	0.400051	0.701186
FBgn0010434	FlyBase	247.841	0.908495	0.160185	2.13167e-09	9.84932e-08
FBgn0010435	FlyBase	39.0404	0.0486338	0.246991	0.799753	0.926322
FBgn0010438	FlyBase	2.36727	0.201073	0.441456	0.112195	NA
FBgn0010441	FlyBase	6.34925	0.125296	0.363502	0.454481	0.745322
FBgn0010452	FlyBase	9.24037	0.442611	0.532822	0.0681938	0.251344
FBgn0010453	FlyBase	3.34881	0.52745	0.969912	0.0174368	0.093853
FBgn0010470	FlyBase	10.0902	-0.00704725	0.322418	0.967551	0.99093
FBgn0010473	FlyBase	152.821	-0.063338	0.196265	0.707315	0.883999
FBgn0010482	FlyBase	10.9185	0.0887809	0.322746	0.636022	0.850195
FBgn0010488	FlyBase	493.117	0.379001	0.132879	0.00236947	0.0202381
FBgn0010501	FlyBase	3.77476	0.144284	0.39396	0.306158	0.619586
FBgn0010504	FlyBase	138.275	0.396585	0.204652	0.0247153	0.121986
FBgn0010516	FlyBase	24.7295	-0.268888	0.314946	0.212861	0.510587
FBgn0010520	FlyBase	1.99166	-0.0128181	0.371007	0.906761	NA
FBgn0010531	FlyBase	5.34149	0.0283204	0.347616	0.857685	0.951039
FBgn0010548	FlyBase	117.441	-0.321704	0.187886	0.0515214	0.208422
FBgn0010551	FlyBase	33.572	0.39354	0.294308	0.0718133	0.260576
FBgn0010583	FlyBase	461.299	0.420166	0.181957	0.00955593	0.0592514
FBgn0010590	FlyBase	12.0537	0.96213	0.602807	0.00782969	0.0509794
FBgn0010591	FlyBase	9.64597	0.325703	0.441138	0.131456	0.385719
FBgn0010602	FlyBase	28.8584	-0.139228	0.281149	0.486233	0.768951
FBgn0010607	FlyBase	6.12219	-0.0557698	0.345335	0.733887	0.899763
FBgn0010611	FlyBase	43.0748	-0.31795	0.272545	0.127571	0.378372
FBgn0010612	FlyBase	11.0977	-0.311942	0.408918	0.160797	0.436263
FBgn0010620	FlyBase	5.59936	-0.0621554	0.350624	0.696531	0.880275
FBgn0010621	FlyBase	54.5244	2.0115	0.283141	7.97088e-14	8.73381e-12
FBgn0010622	FlyBase	17.5371	-0.145736	0.305068	0.467948	0.754977
FBgn0010638	FlyBase	9.65432	0.162068	0.348465	0.39614	0.698802
FBgn0010651	FlyBase	10.4658	0.81227	0.662113	0.0163466	0.0891106
FBgn0010660	FlyBase	51.7217	0.0981892	0.22966	0.597879	0.831803
FBgn0010741	FlyBase	15.141	1.08622	0.489747	0.00199696	0.0176463
FBgn0010747	FlyBase	18.2429	0.0820085	0.302493	0.672737	0.868523
FBgn0010750	FlyBase	11.2417	-0.0562593	0.314942	0.763191	0.912931
FBgn0010762	FlyBase	255.908	-0.177991	0.175756	0.254892	0.562456
FBgn0010768	FlyBase	21.7499	-0.494455	0.412023	0.0560698	0.220315
FBgn0010770	FlyBase	3.93402	0.270371	0.468506	0.114832	0.354558
FBgn0010772	FlyBase	572.867	-0.54851	0.153196	0.000113232	0.00158483
FBgn0010774	FlyBase	98.0274	0.110241	0.207995	0.531652	0.794732
FBgn0010786	FlyBase	21.8309	-0.102708	0.299456	0.600437	0.832535
FBgn0010803	FlyBase	52.5089	0.407772	0.280467	0.0576318	0.224726
FBgn0010808	FlyBase	19.956	0.0510204	0.282606	0.794137	0.92483
FBgn0010812	FlyBase	23.6482	0.590165	0.473615	0.0337436	0.153872
FBgn0010825	FlyBase	2023.72	-0.0384581	0.134892	0.760467	0.912475
FBgn0010830	FlyBase	79.3296	-0.0820979	0.198896	0.630172	0.848333
FBgn0010877	FlyBase	143.737	0.402028	0.218972	0.029977	0.141003
FBgn0010894	FlyBase	16.5044	-0.0178628	0.303528	0.923692	0.974403
FBgn0010905	FlyBase	1272.83	-0.0417027	0.113838	0.700013	0.880975
FBgn0010909	FlyBase	443.584	-0.135089	0.13907	0.296661	0.607093
FBgn0010926	FlyBase	11.8395	0.190846	0.344223	0.33945	0.651711
FBgn0011016	FlyBase	16.2597	0.360363	0.375968	0.118134	0.36056
FBgn0011020	FlyBase	6.44764	-0.0220862	0.338642	0.893611	0.963313
FBgn0011202	FlyBase	196.578	0.149203	0.175011	0.339098	0.651523
FBgn0011204	FlyBase	78.0749	-0.457316	0.230746	0.0182647	0.0970827
FBgn0011205	FlyBase	66.7448	0.196546	0.230646	0.294506	0.604781
FBgn0011206	FlyBase	623.554	1.16281	0.144911	1.15236e-16	1.8038e-14
FBgn0011207	FlyBase	139.34	0.295307	0.185938	0.0708665	0.258462
FBgn0011211	FlyBase	148.401	0.0397681	0.182165	0.80576	0.929071
FBgn0011217	FlyBase	280.9	0.509944	0.204904	0.00439906	0.0326946
FBgn0011224	FlyBase	339.858	0.229766	0.194869	0.174067	0.457068
FBgn0011225	FlyBase	1128.35	0.549786	0.124064	3.41312e-06	7.36609e-05
FBgn0011227	FlyBase	3.43646	-0.0395858	0.361355	0.773191	0.917752
FBgn0011230	FlyBase	1338.82	0.163857	0.146062	0.224669	0.524889
FBgn0011232	FlyBase	37.4016	-0.0235862	0.254497	0.901353	0.965486
FBgn0011236	FlyBase	6.93384	0.0600205	0.341518	0.722904	0.892445
FBgn0011259	FlyBase	487.464	-0.347271	0.235426	0.0713216	0.259259
FBgn0011260	FlyBase	13.086	0.00439068	0.304304	0.982548	0.995299
FBgn0011272	FlyBase	40.8717	0.705784	0.291185	0.00274171	0.0227226
FBgn0011274	FlyBase	140.799	1.18685	0.188847	3.41781e-11	2.14874e-09
FBgn0011279	FlyBase	38.88	-0.644611	0.40053	0.0187767	0.0993854
FBgn0011280	FlyBase	49.4398	0.0761055	0.229232	0.681858	0.872754
FBgn0011281	FlyBase	2.61482	0.0723912	0.373035	0.569331	NA
FBgn0011284	FlyBase	88.4053	0.270973	0.227989	0.148394	0.418295
FBgn0011286	FlyBase	149.353	1.40832	0.277308	3.08609e-08	1.12182e-06
FBgn0011288	FlyBase	628.752	-0.0316249	0.16192	0.828534	0.937986
FBgn0011289	FlyBase	35.1941	0.153546	0.251786	0.42965	0.724267
FBgn0011290	FlyBase	25.9839	-0.0539045	0.269799	0.781194	0.919969
FBgn0011291	FlyBase	2.12543	0.0524398	0.374361	0.645123	NA
FBgn0011296	FlyBase	2.96177	0.224325	0.447096	0.126915	NA
FBgn0011297	FlyBase	5.6768	-0.00424512	0.34178	0.978069	0.994346
FBgn0011300	FlyBase	593.694	-0.480546	0.141195	0.000269289	0.003326
FBgn0011305	FlyBase	39.5259	-0.981109	0.361666	0.00079042	0.00827083
FBgn0011327	FlyBase	3.89288	-0.0140805	0.358215	0.918122	0.972517
FBgn0011335	FlyBase	17.9578	-0.180603	0.309532	0.378998	0.684588
FBgn0011336	FlyBase	27.3148	0.185805	0.293497	0.363172	0.672508
FBgn0011361	FlyBase	24.7871	-0.095457	0.283161	0.62768	0.846612
FBgn0011455	FlyBase	15.4425	-0.0245663	0.306781	0.895076	0.96355
FBgn0011474	FlyBase	54.1511	-0.513797	0.286752	0.0220453	0.112201
FBgn0011476	FlyBase	7.86434	0.274705	0.414573	0.176442	0.460936
FBgn0011481	FlyBase	143.37	-0.549119	0.194354	0.00150243	0.0139512
FBgn0011509	FlyBase	13.8782	0.157094	0.323334	0.428827	0.723513
FBgn0011566	FlyBase	10.5995	0.0586248	0.319823	0.751956	0.909611
FBgn0011569	FlyBase	1.83537	0.0822524	0.385601	0.427458	NA
FBgn0011570	FlyBase	17.9852	0.0583272	0.289406	0.765006	0.913901
FBgn0011573	FlyBase	42.8212	0.0975422	0.239246	0.606709	0.835
FBgn0011576	FlyBase	199.475	-0.417852	0.183715	0.0104897	0.0637993
FBgn0011581	FlyBase	4.95733	0.079678	0.357257	0.610706	0.837788
FBgn0011582	FlyBase	42.2166	-0.0956586	0.369988	0.508319	0.783207
FBgn0011584	FlyBase	56.224	-0.152996	0.230355	0.412791	0.711214
FBgn0011586	FlyBase	35.6272	0.189264	0.264346	0.342226	0.653767
FBgn0011589	FlyBase	19.7112	0.161512	0.301224	0.423872	0.719871
FBgn0011591	FlyBase	9.85252	0.0166778	0.319413	0.927991	0.975159
FBgn0011592	FlyBase	109.247	-0.477059	0.233263	0.01465	0.0817204
FBgn0011596	FlyBase	79.088	-0.0164159	0.252877	0.929121	0.975609
FBgn0011603	FlyBase	16.082	0.379847	0.391867	0.105311	0.336136
FBgn0011604	FlyBase	31.8166	0.177682	0.264704	0.371501	0.677995
FBgn0011606	FlyBase	2.76125	0.0474998	0.368266	0.707031	NA
FBgn0011638	FlyBase	12.0351	0.302245	0.401708	0.162929	0.439783
FBgn0011640	FlyBase	156.847	-0.189264	0.224616	0.304626	0.617137
FBgn0011642	FlyBase	251.107	-0.474492	0.193943	0.00553233	0.0390368
FBgn0011648	FlyBase	80.0237	0.0173301	0.217872	0.924634	0.974403
FBgn0011655	FlyBase	60.9052	-0.249179	0.228285	0.184186	0.470433
FBgn0011656	FlyBase	758.462	-0.68934	0.143572	3.72104e-07	1.02663e-05
FBgn0011659	FlyBase	5.05432	0.261655	0.44364	0.150929	0.421875
FBgn0011660	FlyBase	16.0317	1.57772	0.498001	9.17585e-05	0.00132043
FBgn0011661	FlyBase	841.778	-0.127225	0.20492	0.46379	0.750914
FBgn0011666	FlyBase	8604.45	-0.329387	0.189096	0.0474657	0.195522
FBgn0011669	FlyBase	2.76087	0.302348	0.559134	0.0193913	NA
FBgn0011672	FlyBase	139.357	-0.365739	0.187328	0.0268389	0.12955
FBgn0011674	FlyBase	3.78943	0.0546982	0.369427	0.666091	0.865338
FBgn0011676	FlyBase	31.8114	0.405974	0.300205	0.066554	0.24756
FBgn0011693	FlyBase	101.96	0.0961475	0.254974	0.621176	0.843179
FBgn0011695	FlyBase	58.5507	-0.285658	0.266904	0.162581	0.439321
FBgn0011701	FlyBase	13.8069	0.04844	0.316465	0.795023	0.924943
FBgn0011703	FlyBase	8.18871	1.16021	0.753132	0.00606286	0.0421215
FBgn0011705	FlyBase	1.27845	-0.0857156	0.389907	0.347122	NA
FBgn0011708	FlyBase	24.1357	-0.331004	0.33381	0.142222	0.407091
FBgn0011710	FlyBase	50.1003	-0.0498747	0.224128	0.78458	0.921901
FBgn0011715	FlyBase	6.35032	-0.153344	0.368985	0.385748	0.689828
FBgn0011722	FlyBase	27.1461	0.844945	0.416175	0.00474245	0.0344131
FBgn0011725	FlyBase	105.49	-0.443736	0.213893	0.0155914	0.0857865
FBgn0011726	FlyBase	29.9438	0.878953	0.43197	0.00439834	0.0326946
FBgn0011737	FlyBase	26.6305	0.0453598	0.271169	0.816865	0.933305
FBgn0011739	FlyBase	851.219	-0.337115	0.134931	0.00742168	0.0489882
FBgn0011740	FlyBase	28.1929	-0.0356586	0.264089	0.853113	0.949554
FBgn0011741	FlyBase	10.1669	0.0421979	0.321935	0.817632	0.933776
FBgn0011742	FlyBase	54.3718	0.468252	0.270873	0.0284248	0.135247
FBgn0011745	FlyBase	37.0822	0.738625	0.305581	0.00254129	0.0213724
FBgn0011746	FlyBase	7.8231	0.10382	0.340172	0.564106	0.812982
FBgn0011747	FlyBase	1026.39	-0.301563	0.137405	0.0185266	0.0982705
FBgn0011754	FlyBase	142.977	0.0229333	0.169197	0.881217	0.961214
FBgn0011758	FlyBase	11.6905	-0.278909	0.393824	0.193454	0.485057
FBgn0011760	FlyBase	329.955	-0.861933	0.179108	2.40626e-07	7.07126e-06
FBgn0011762	FlyBase	11.0345	-0.198981	0.367697	0.308696	0.620955
FBgn0011763	FlyBase	57.9102	-0.429166	0.254218	0.0367226	0.16389
FBgn0011766	FlyBase	358.468	-1.05001	0.157972	3.80628e-12	3.09055e-10
FBgn0011768	FlyBase	4.87357	0.0879119	0.363602	0.560267	0.810926
FBgn0011769	FlyBase	4.08464	0.41144	0.635061	0.0444375	0.186249
FBgn0011770	FlyBase	4.14311	0.0275564	0.355131	0.850981	0.948905
FBgn0011771	FlyBase	23.6126	-0.407693	0.359295	0.0879018	0.298983
FBgn0011774	FlyBase	14.9693	1.50778	0.51951	0.000218069	0.00277838
FBgn0011785	FlyBase	269.465	0.405654	0.155892	0.00454247	0.0334681
FBgn0011787	FlyBase	2.79323	-0.0387519	0.3649	0.766295	NA
FBgn0011802	FlyBase	10.4839	-0.149142	0.351388	0.424513	0.720417
FBgn0011817	FlyBase	166.196	-0.5751	0.185578	0.000583321	0.00646542
FBgn0011818	FlyBase	70.54	-0.183336	0.217606	0.31174	0.623713
FBgn0011824	FlyBase	1.49359	-0.111778	0.397815	0.247724	NA
FBgn0011826	FlyBase	108.936	-0.0541601	0.183803	0.737328	0.900525
FBgn0011828	FlyBase	27.4943	0.341898	0.30839	0.118641	0.361677
FBgn0011836	FlyBase	20.4986	0.0534128	0.278815	0.784964	0.921901
FBgn0011837	FlyBase	28.8372	-0.190364	0.274473	0.347424	0.659752
FBgn0012034	FlyBase	157.249	0.625847	0.223731	0.00126354	0.0121751
FBgn0012036	FlyBase	112.879	0.526282	0.214264	0.00448282	0.0331884
FBgn0012037	FlyBase	2.40425	-0.136356	0.401349	0.265198	NA
FBgn0012051	FlyBase	92.2661	0.460364	0.258043	0.0265491	0.128393
FBgn0012058	FlyBase	59.5416	0.0396236	0.21364	0.825211	0.936428
FBgn0012344	FlyBase	5.62186	0.0757975	0.349134	0.646169	0.854198
FBgn0013263	FlyBase	37.0148	-0.507347	0.326378	0.0343028	0.155682
FBgn0013269	FlyBase	4.35892	0.165985	0.392863	0.295287	0.605414
FBgn0013272	FlyBase	80.1695	0.264565	0.256903	0.185871	0.472689
FBgn0013275	FlyBase	62.7002	1.33404	0.448885	0.000204817	0.00265363
FBgn0013276	FlyBase	729.996	-0.103176	0.35104	0.542628	0.802267
FBgn0013277	FlyBase	24.0231	0.0470772	0.303489	0.80643	0.929145
FBgn0013278	FlyBase	2435.54	-0.594238	0.174499	0.000184626	0.00242896
FBgn0013279	FlyBase	39.1055	0.40939	0.72019	0.0188287	0.0994601
FBgn0013303	FlyBase	32.6164	-0.199489	0.279315	0.327505	0.640903
FBgn0013305	FlyBase	374.085	0.577582	0.172666	0.000247223	0.00309836
FBgn0013307	FlyBase	1.64874	-0.0534179	0.377743	0.613256	NA
FBgn0013323	FlyBase	13.802	-0.0539495	0.310436	0.774468	0.917826
FBgn0013325	FlyBase	37.0832	1.09718	0.308677	3.6546e-05	0.000593872
FBgn0013334	FlyBase	1777.17	-1.02481	0.151498	1.70696e-12	1.48957e-10
FBgn0013342	FlyBase	1881.08	0.0489658	0.121415	0.670852	0.867988
FBgn0013343	FlyBase	955.757	-0.0595522	0.134503	0.635795	0.850195
FBgn0013347	FlyBase	4.55014	-1.00012	1.78117	0.0255359	0.12487
FBgn0013348	FlyBase	1.71706	0.0224237	0.373172	0.832688	NA
FBgn0013432	FlyBase	7.28771	0.0800508	0.351902	0.623674	0.84424
FBgn0013433	FlyBase	4.83745	0.0189793	0.351595	0.900384	0.965486
FBgn0013435	FlyBase	14.8604	0.317397	0.373817	0.154615	0.427503
FBgn0013467	FlyBase	16.4744	-0.157402	0.321473	0.431658	0.725737
FBgn0013469	FlyBase	6.03272	-0.280684	0.451098	0.150297	0.420874
FBgn0013531	FlyBase	2.19709	0.125729	0.398262	0.272748	NA
FBgn0013548	FlyBase	6.00809	-0.111262	0.358829	0.50643	0.782711
FBgn0013563	FlyBase	11.8711	0.185562	0.340904	0.352533	0.6655
FBgn0013576	FlyBase	4849.58	-0.149173	0.140801	0.251097	0.558075
FBgn0013717	FlyBase	10.447	-0.157212	0.347165	0.41225	0.710725
FBgn0013718	FlyBase	692.445	-0.553833	0.201799	0.00183142	0.0163834
FBgn0013720	FlyBase	13.2355	0.317943	0.384948	0.152933	0.424383
FBgn0013725	FlyBase	7.30878	0.150405	0.364881	0.39589	0.698802
FBgn0013726	FlyBase	33.5461	0.21227	0.268666	0.291744	0.602335
FBgn0013732	FlyBase	8.2366	-1.40274	0.871044	0.00771784	0.0503756
FBgn0013733	FlyBase	21754.8	-0.0821957	0.104956	0.417261	0.715012
FBgn0013746	FlyBase	24.0904	-0.184947	0.289757	0.365985	0.673993
FBgn0013749	FlyBase	29.1482	0.330871	0.304287	0.128102	0.379508
FBgn0013750	FlyBase	43.9503	-0.111532	0.247972	0.561582	0.810926
FBgn0013753	FlyBase	7.31641	-0.0446876	0.334597	0.795387	0.924943
FBgn0013756	FlyBase	138.565	0.0920441	0.169206	0.546044	0.804189
FBgn0013759	FlyBase	850.501	-0.0803466	0.124958	0.495712	0.775308
FBgn0013762	FlyBase	12.0419	0.142024	0.339731	0.454774	0.745487
FBgn0013763	FlyBase	38.0277	0.879841	0.349563	0.00141047	0.0133066
FBgn0013764	FlyBase	31.272	0.0811939	0.281363	0.680237	0.871895
FBgn0013765	FlyBase	37.5317	0.246974	0.312301	0.243834	0.547485
FBgn0013770	FlyBase	86.4247	0.697595	0.232023	0.000535778	0.00603438
FBgn0013771	FlyBase	4.75434	0.354183	0.539422	0.0729588	0.262967
FBgn0013799	FlyBase	149.452	-0.67461	0.192471	0.000107387	0.00151686
FBgn0013810	FlyBase	7.79222	-0.336883	0.471528	0.122048	0.367921
FBgn0013811	FlyBase	121.037	2.90426	0.220198	6.05599e-41	5.80618e-38
FBgn0013812	FlyBase	11.0969	-0.350398	0.458754	0.119971	0.364138
FBgn0013813	FlyBase	954.977	1.24031	0.156806	2.63275e-16	4.03864e-14
FBgn0013949	FlyBase	2.33098	0.0229104	0.371175	0.837816	NA
FBgn0013954	FlyBase	8.31528	0.28888	0.419783	0.163706	0.440725
FBgn0013972	FlyBase	16.8275	-0.196527	0.319415	0.342618	0.654189
FBgn0013973	FlyBase	162.613	0.137478	0.263493	0.486718	0.769082
FBgn0013981	FlyBase	14.8302	0.0176395	0.302282	0.92712	0.975137
FBgn0013983	FlyBase	11.8405	0.116959	0.324765	0.540789	0.801085
FBgn0013987	FlyBase	65.3423	0.107791	0.213287	0.546052	0.804189
FBgn0013995	FlyBase	7425.62	-0.414775	0.152038	0.00303678	0.0246477
FBgn0013997	FlyBase	162.705	-0.0296815	0.16778	0.843227	0.945031
FBgn0014000	FlyBase	2.29672	0.0284679	0.369192	0.809937	NA
FBgn0014006	FlyBase	126.603	0.0644669	0.175171	0.680707	0.872059
FBgn0014007	FlyBase	113.044	-0.0213003	0.19145	0.897283	0.964096
FBgn0014009	FlyBase	82.9056	-0.0244143	0.208269	0.887712	0.961929
FBgn0014010	FlyBase	354.619	-0.172161	0.149115	0.209698	0.507083
FBgn0014011	FlyBase	4.82155	0.0217666	0.354135	0.883016	0.961239
FBgn0014018	FlyBase	66.4862	-0.264736	0.256978	0.185704	0.472578
FBgn0014019	FlyBase	13.3401	0.149826	0.325529	0.446294	0.738368
FBgn0014020	FlyBase	100.317	0.223907	0.194735	0.184449	0.470766
FBgn0014022	FlyBase	4.28807	-0.132464	0.381721	0.381932	0.687817
FBgn0014023	FlyBase	9.61458	0.0350922	0.327164	0.844614	0.945997
FBgn0014024	FlyBase	114.353	1.32708	0.203938	6.9105e-12	5.30035e-10
FBgn0014026	FlyBase	74.9545	0.341801	0.237862	0.077736	0.275016
FBgn0014028	FlyBase	20.1741	-0.00809494	0.283329	0.96557	0.989832
FBgn0014029	FlyBase	16.1482	0.482113	0.41833	0.0570109	0.223329
FBgn0014031	FlyBase	4.74425	-0.0383839	0.35245	0.799382	0.926274
FBgn0014032	FlyBase	4.46768	0.0615321	0.358056	0.680675	0.872059
FBgn0014033	FlyBase	1.91232	-0.087468	0.383972	0.441874	NA
FBgn0014037	FlyBase	714.714	-0.269981	0.153936	0.0550037	0.218025
FBgn0014073	FlyBase	7.34615	-0.115456	0.348658	0.516515	0.78667
FBgn0014075	FlyBase	80.4342	0.381991	0.230946	0.0458127	0.190658
FBgn0014076	FlyBase	16.1253	-0.0809318	0.303712	0.675221	0.869551
FBgn0014092	FlyBase	4.52851	-0.25862	0.456035	0.142459	0.407406
FBgn0014127	FlyBase	8.64862	0.0689234	0.334558	0.697121	0.880562
FBgn0014133	FlyBase	4721.43	-0.476896	0.174369	0.00239507	0.0203887
FBgn0014135	FlyBase	316.669	1.69325	0.171924	5.31572e-24	1.56814e-21
FBgn0014141	FlyBase	43.8291	1.02436	0.393113	0.000860126	0.00886716
FBgn0014163	FlyBase	31.8774	0.0968384	0.265437	0.621336	0.843179
FBgn0014184	FlyBase	456.644	-0.165675	0.228181	0.371599	0.677995
FBgn0014189	FlyBase	84.5829	0.0420785	0.198671	0.806299	0.929134
FBgn0014269	FlyBase	11.206	-0.169829	0.343368	0.388342	0.692534
FBgn0014340	FlyBase	16.5361	-0.366666	0.388223	0.120799	0.365638
FBgn0014342	FlyBase	2.31935	-0.0529144	0.373979	0.646394	NA
FBgn0014343	FlyBase	82.1347	0.18206	0.196976	0.283872	0.593622
FBgn0014366	FlyBase	7.63335	-0.0744901	0.340339	0.666864	0.865559
FBgn0014368	FlyBase	22.881	-0.0214307	0.270992	0.911115	0.970371
FBgn0014380	FlyBase	2.46778	0.00358576	0.367056	0.976993	NA
FBgn0014388	FlyBase	37.3612	0.119634	0.26298	0.542633	0.802267
FBgn0014391	FlyBase	21.9113	-0.0858157	0.284618	0.661951	0.863132
FBgn0014396	FlyBase	767.871	0.702444	0.170518	8.46004e-06	0.000163447
FBgn0014411	FlyBase	40.4486	-0.253901	0.275312	0.223745	0.524008
FBgn0014417	FlyBase	21.2053	0.239591	0.309524	0.254668	0.562456
FBgn0014427	FlyBase	4.708	0.111936	0.367549	0.475342	0.760348
FBgn0014455	FlyBase	7.52904	0.318996	0.455189	0.127322	0.377925
FBgn0014464	FlyBase	65.1958	1.24401	0.244797	3.46226e-08	1.24091e-06
FBgn0014465	FlyBase	18.024	0.997124	0.508201	0.00393274	0.030134
FBgn0014469	FlyBase	11.3038	0.450628	0.490628	0.070523	0.257945
FBgn0014857	FlyBase	35.6487	-0.492588	0.349675	0.0444013	0.186199
FBgn0014859	FlyBase	587.115	5.65855	0.314468	1.19324e-73	9.15215e-70
FBgn0014863	FlyBase	194.153	-0.431286	0.167554	0.0045548	0.0334681
FBgn0014865	FlyBase	5.20425	-0.0980651	0.357819	0.548249	0.804785
FBgn0014868	FlyBase	9.60392	0.378704	0.45662	0.101025	0.327359
FBgn0014869	FlyBase	19.5049	0.130476	0.294721	0.512814	0.784948
FBgn0014870	FlyBase	522.012	-0.538661	0.161949	0.000295869	0.0036251
FBgn0014877	FlyBase	23.2844	0.258451	0.304433	0.22175	0.521565
FBgn0014879	FlyBase	9.94847	0.123221	0.342817	0.501776	0.779863
FBgn0014906	FlyBase	27.0951	0.403304	0.34849	0.0842652	0.290727
FBgn0014930	FlyBase	5.97093	0.0317354	0.341041	0.848235	0.948201
FBgn0015000	FlyBase	19.2897	0.204303	0.305482	0.322132	0.634509
FBgn0015010	FlyBase	15.4413	1.18585	0.588831	0.0027433	0.0227226
FBgn0015011	FlyBase	2.52562	0.326149	0.578015	0.0281384	NA
FBgn0015019	FlyBase	47.3095	1.77552	0.351231	2.83683e-08	1.03612e-06
FBgn0015024	FlyBase	137.133	-0.417818	0.189485	0.0125434	0.0725004
FBgn0015025	FlyBase	4.44248	0.0646978	0.357385	0.669375	0.866841
FBgn0015031	FlyBase	17.7663	-0.01768	0.300608	0.924522	0.974403
FBgn0015033	FlyBase	2.49577	0.0836108	0.378007	0.498637	NA
FBgn0015034	FlyBase	3.03223	0.0945907	0.377516	0.471982	0.757661
FBgn0015035	FlyBase	1.5372	-0.120041	0.400352	0.228561	NA
FBgn0015036	FlyBase	5.47575	0.17769	0.389186	0.294624	0.604862
FBgn0015037	FlyBase	505.193	2.31429	0.16369	1.40625e-46	1.54085e-43
FBgn0015039	FlyBase	4.61484	-0.0252771	0.351041	0.866722	0.95561
FBgn0015040	FlyBase	1.10973	-0.142002	0.417439	0.109832	NA
FBgn0015075	FlyBase	15.7863	0.0691934	0.316297	0.713208	0.887301
FBgn0015218	FlyBase	76.4498	-0.107446	0.214781	0.548381	0.804785
FBgn0015221	FlyBase	184.219	-0.732745	0.195736	3.70824e-05	0.000601316
FBgn0015222	FlyBase	112.044	-0.222267	0.191709	0.183134	0.468838
FBgn0015229	FlyBase	57.1965	0.26782	0.233095	0.158121	0.432659
FBgn0015239	FlyBase	71.752	0.476378	0.267715	0.0251703	0.123437
FBgn0015240	FlyBase	58.2695	0.390056	0.236968	0.0447728	0.187221
FBgn0015245	FlyBase	54.1435	0.594544	0.318884	0.0137896	0.0781138
FBgn0015247	FlyBase	114.753	-0.138312	0.201056	0.421109	0.718651
FBgn0015268	FlyBase	47.7292	0.0695944	0.226449	0.706201	0.883857
FBgn0015269	FlyBase	410.014	-0.578642	0.155742	6.19709e-05	0.000939362
FBgn0015277	FlyBase	31.0482	-0.783937	0.372027	0.00536082	0.0380365
FBgn0015278	FlyBase	110.893	0.124636	0.183071	0.440362	0.732663
FBgn0015279	FlyBase	163.08	0.862162	0.216656	1.05112e-05	0.000198779
FBgn0015282	FlyBase	19.5146	0.433214	0.381944	0.0736233	0.264407
FBgn0015283	FlyBase	16.3231	0.260284	0.350927	0.223021	0.5232
FBgn0015286	FlyBase	55.7265	0.372145	0.244168	0.0595638	0.229922
FBgn0015288	FlyBase	116.244	0.161193	0.202916	0.353028	0.666106
FBgn0015295	FlyBase	10.8914	0.857631	0.620512	0.012689	0.0730666
FBgn0015296	FlyBase	22.6011	0.468614	0.368259	0.0548741	0.217624
FBgn0015298	FlyBase	5.49442	0.0167734	0.347549	0.91525	0.971891
FBgn0015299	FlyBase	2.33383	0.113152	0.38891	0.357627	NA
FBgn0015320	FlyBase	24.2522	-0.110267	0.27751	0.577121	0.819776
FBgn0015321	FlyBase	39.3859	-0.173796	0.256311	0.377376	0.683142
FBgn0015331	FlyBase	40.834	-0.173596	0.25812	0.378866	0.684548
FBgn0015338	FlyBase	8.97716	-0.15075	0.349972	0.424021	0.719871
FBgn0015351	FlyBase	11.3938	0.842016	0.616313	0.013422	0.0764837
FBgn0015359	FlyBase	4.37037	-0.0750674	0.358785	0.624159	0.844321
FBgn0015360	FlyBase	42.5658	-0.0536912	0.252456	0.779087	0.919102
FBgn0015371	FlyBase	673.179	-0.225202	0.122386	0.0516727	0.208693
FBgn0015372	FlyBase	19.3759	-0.185519	0.30785	0.367472	0.674942
FBgn0015376	FlyBase	60.9827	5.23231	0.522043	1.04689e-24	3.21187e-22
FBgn0015379	FlyBase	6.01506	0.171552	0.384348	0.314773	0.627257
FBgn0015380	FlyBase	5.61858	-0.225915	0.414595	0.215388	0.513691
FBgn0015391	FlyBase	15.3342	0.125839	0.307642	0.523979	0.790815
FBgn0015396	FlyBase	37.0783	-1.61266	0.381772	2.2634e-06	5.2607e-05
FBgn0015399	FlyBase	131.372	-1.0405	0.22108	3.1788e-07	9.00945e-06
FBgn0015400	FlyBase	48.2348	-1.69501	0.350015	1.15394e-07	3.71879e-06
FBgn0015402	FlyBase	80.9913	0.027742	0.199021	0.87202	0.958238
FBgn0015477	FlyBase	158.989	0.201694	0.176652	0.199628	0.493147
FBgn0015509	FlyBase	214.161	-0.444309	0.169063	0.00370233	0.0287709
FBgn0015513	FlyBase	335.854	-0.0300191	0.15549	0.83193	0.939474
FBgn0015519	FlyBase	18.9871	-0.0611239	0.284192	0.753552	0.909611
FBgn0015520	FlyBase	32.5991	0.0920628	0.2566	0.63557	0.850195
FBgn0015521	FlyBase	13.6672	0.160682	0.338027	0.410555	0.710024
FBgn0015522	FlyBase	69.2947	-0.493561	0.242908	0.0144576	0.0810007
FBgn0015524	FlyBase	2.41122	0.10224	0.383683	0.41305	NA
FBgn0015527	FlyBase	10.8385	0.0872921	0.329262	0.635175	0.850195
FBgn0015544	FlyBase	9.23614	-0.101484	0.338916	0.574619	0.819163
FBgn0015546	FlyBase	97.0687	0.385616	0.213415	0.0336572	0.153643
FBgn0015553	FlyBase	8.66195	-0.116319	0.340661	0.526614	0.792424
FBgn0015558	FlyBase	52.9878	-0.151159	0.258927	0.43257	0.726633
FBgn0015568	FlyBase	5.18302	0.84066	1.11482	0.0168333	0.0912447
FBgn0015569	FlyBase	4.21252	0.179507	0.406012	0.24193	0.545123
FBgn0015570	FlyBase	1.26808	-0.0771124	0.388655	0.372573	NA
FBgn0015571	FlyBase	2.10319	0.0541994	0.374419	0.636572	NA
FBgn0015575	FlyBase	10.1932	-0.269554	0.401853	0.197686	0.491172
FBgn0015576	FlyBase	14.4157	0.106945	0.30753	0.583682	0.823381
FBgn0015577	FlyBase	20.5935	-0.170288	0.300644	0.403754	0.70413
FBgn0015582	FlyBase	15.8702	-0.0195414	0.296262	0.91778	0.972517
FBgn0015584	FlyBase	3.83433	0.290483	0.491248	0.0929171	0.308814
FBgn0015589	FlyBase	189.096	0.212553	0.160274	0.144474	0.411175
FBgn0015591	FlyBase	1.86008	-0.0732195	0.381722	0.496732	NA
FBgn0015600	FlyBase	3010.38	-0.25479	0.112745	0.0177571	0.0949262
FBgn0015602	FlyBase	7.86424	-0.0327453	0.335214	0.84701	0.947574
FBgn0015609	FlyBase	5235.64	-0.930019	0.129062	8.53607e-14	9.09328e-12
FBgn0015614	FlyBase	88.1627	-0.51249	0.22009	0.00676128	0.0459336
FBgn0015615	FlyBase	40.2286	0.197182	0.255412	0.316658	0.629704
FBgn0015618	FlyBase	5.37791	0.183957	0.39396	0.277558	0.586608
FBgn0015621	FlyBase	2.22707	-0.0449154	0.371679	0.702142	NA
FBgn0015622	FlyBase	1547.62	-0.702347	0.184032	2.91717e-05	0.000486769
FBgn0015623	FlyBase	61.7692	0.32946	0.25822	0.103765	0.332863
FBgn0015663	FlyBase	38.0902	-0.106631	0.259649	0.584185	0.823658
FBgn0015664	FlyBase	19.2901	1.33914	0.432872	0.000137248	0.00188655
FBgn0015721	FlyBase	2.54021	0.366909	0.637227	0.0238324	NA
FBgn0015737	FlyBase	40.9813	0.760603	0.324419	0.00289538	0.023726
FBgn0015754	FlyBase	395.771	0.152612	0.143834	0.252824	0.56045
FBgn0015756	FlyBase	29.1347	0.157788	0.268606	0.427504	0.722715
FBgn0015765	FlyBase	26.4267	-0.407506	0.339614	0.0829671	0.287684
FBgn0015766	FlyBase	161.884	0.159978	0.178192	0.312101	0.623713
FBgn0015772	FlyBase	364.404	-0.000931085	0.146933	0.993605	0.998233
FBgn0015774	FlyBase	22.0732	0.149764	0.29803	0.456661	0.746603
FBgn0015776	FlyBase	21.1902	0.0894192	0.287855	0.649639	0.855316
FBgn0015777	FlyBase	152.223	0.107957	0.204497	0.535974	0.797927
FBgn0015778	FlyBase	171.109	-0.132684	0.186979	0.428029	0.723047
FBgn0015781	FlyBase	3.85297	-0.164747	0.398939	0.281387	0.59065
FBgn0015789	FlyBase	73.9728	0.201184	0.206431	0.25125	0.558126
FBgn0015790	FlyBase	108.429	0.344517	0.197441	0.0442111	0.185604
FBgn0015791	FlyBase	106.918	0.244831	0.196991	0.15008	0.420576
FBgn0015793	FlyBase	14.7535	-0.0827705	0.302501	0.669587	0.866937
FBgn0015794	FlyBase	8.72854	-0.334047	0.469245	0.122322	0.368092
FBgn0015795	FlyBase	140.957	-0.898696	0.222494	7.95137e-06	0.000154789
FBgn0015797	FlyBase	55.5599	0.693166	0.263375	0.00163939	0.0149692
FBgn0015799	FlyBase	63.0694	0.62819	0.252093	0.00291299	0.0238449
FBgn0015801	FlyBase	8.48786	0.313959	0.460059	0.125442	0.374666
FBgn0015803	FlyBase	283.201	0.823931	0.232304	6.23726e-05	0.000943585
FBgn0015805	FlyBase	13.9517	0.276196	0.366361	0.19929	0.493147
FBgn0015808	FlyBase	20.8239	0.0738915	0.286861	0.706144	0.883857
FBgn0015818	FlyBase	2.94229	0.021925	0.364612	0.864075	NA
FBgn0015828	FlyBase	25.3932	0.338888	0.355043	0.134787	0.391977
FBgn0015829	FlyBase	12.9796	-0.58361	0.554609	0.0437135	0.184083
FBgn0015834	FlyBase	13.0894	-0.0479645	0.305203	0.800336	0.926578
FBgn0015838	FlyBase	40.2841	-0.0943117	0.247773	0.621949	0.843563
FBgn0015872	FlyBase	4.31817	-0.0624879	0.36093	0.666836	0.865559
FBgn0015903	FlyBase	6.53003	0.285059	0.448694	0.14204	0.406896
FBgn0015904	FlyBase	20.2836	-0.603701	0.455639	0.0328406	0.151252
FBgn0015905	FlyBase	15.6854	0.0972081	0.301733	0.61903	0.841837
FBgn0015919	FlyBase	19.9462	-0.454817	0.421021	0.0725588	0.262018
FBgn0015924	FlyBase	137.692	-0.167983	0.190948	0.312054	0.623713
FBgn0015925	FlyBase	6.64966	0.0249368	0.337483	0.882928	0.961239
FBgn0015929	FlyBase	7.80496	0.38611	0.509801	0.0856832	0.293257
FBgn0015949	FlyBase	146.202	-0.383211	0.185219	0.0194373	0.102042
FBgn0016013	FlyBase	2.16232	-0.0324361	0.373311	0.764368	NA
FBgn0016031	FlyBase	13.4587	0.0264945	0.303489	0.889977	0.961929
FBgn0016034	FlyBase	1.86448	0.0936233	0.386544	0.398659	NA
FBgn0016038	FlyBase	28.5701	-0.0254201	0.25464	0.893985	0.963313
FBgn0016041	FlyBase	15.5446	0.109684	0.304151	0.576309	0.819559
FBgn0016059	FlyBase	257.076	-0.667383	0.167913	1.72285e-05	0.000305886
FBgn0016061	FlyBase	39.3009	0.33455	0.271216	0.106787	0.338452
FBgn0016070	FlyBase	315.358	-0.468079	0.152369	0.00088351	0.00905952
FBgn0016075	FlyBase	20.6193	0.133889	0.298037	0.50196	0.779991
FBgn0016076	FlyBase	160.359	1.88019	0.199478	2.93842e-22	7.77161e-20
FBgn0016078	FlyBase	260.985	-0.793913	0.18527	3.32933e-06	7.23398e-05
FBgn0016081	FlyBase	4646.8	-0.0869571	0.131581	0.478332	0.762905
FBgn0016119	FlyBase	17.9088	-0.433444	0.405841	0.0819358	0.284881
FBgn0016120	FlyBase	21.6621	-0.112845	0.282848	0.569315	0.815988
FBgn0016122	FlyBase	16.3914	-0.195591	0.334436	0.339261	0.651674
FBgn0016123	FlyBase	6.74524	0.733785	0.82594	0.0224081	0.113671
FBgn0016126	FlyBase	3476.37	-0.808483	0.152368	1.99589e-08	7.50417e-07
FBgn0016131	FlyBase	4.39235	0.000168929	0.353578	0.999825	0.999864
FBgn0016641	FlyBase	68.7999	0.0955425	0.204806	0.583263	0.823381
FBgn0016650	FlyBase	88.8673	-1.37001	0.264689	2.18695e-08	8.18238e-07
FBgn0016672	FlyBase	104.248	-0.217968	0.217811	0.229851	0.532133
FBgn0016675	FlyBase	20.6214	0.364256	0.347452	0.11108	0.347464
FBgn0016684	FlyBase	8.5199	1.67892	0.673993	0.000633485	0.00693128
FBgn0016685	FlyBase	10.813	0.232371	0.375161	0.249661	0.55555
FBgn0016687	FlyBase	26.2146	-0.0297943	0.265018	0.876877	0.96067
FBgn0016691	FlyBase	19.1593	-0.0286209	0.282676	0.88163	0.961214
FBgn0016693	FlyBase	58.6466	0.45945	0.276313	0.0331136	0.151761
FBgn0016694	FlyBase	2253.62	-0.689781	0.191178	6.72127e-05	0.00100688
FBgn0016696	FlyBase	427.075	-0.569395	0.145576	2.90922e-05	0.000486769
FBgn0016697	FlyBase	5.94194	0.0377993	0.343998	0.816889	0.933305
FBgn0016698	FlyBase	4.88182	-0.303429	0.495227	0.105471	0.336367
FBgn0016701	FlyBase	53.1057	-0.65307	0.291936	0.00547035	0.0386762
FBgn0016715	FlyBase	1.47292	-0.103629	0.395762	0.265701	NA
FBgn0016726	FlyBase	18.0391	0.104293	0.291019	0.597233	0.831555
FBgn0016754	FlyBase	1463.26	-0.182771	0.136731	0.152719	0.424364
FBgn0016756	FlyBase	194.773	0.40234	0.173483	0.00986156	0.0607535
FBgn0016762	FlyBase	2.08909	-0.112546	0.390396	0.353981	NA
FBgn0016794	FlyBase	112.032	-0.000790299	0.178143	0.994968	0.998613
FBgn0016797	FlyBase	187.666	-0.618778	0.244642	0.00275539	0.0227736
FBgn0016917	FlyBase	401.859	-0.493807	0.138591	0.00014407	0.00196274
FBgn0016919	FlyBase	97.0027	3.61786	0.297295	3.52486e-35	2.45779e-32
FBgn0016920	FlyBase	5.1347	-0.145839	0.382054	0.36038	0.669509
FBgn0016926	FlyBase	203.029	-0.259392	0.160618	0.0753297	0.268859
FBgn0016930	FlyBase	714.189	-0.518331	0.179785	0.00135866	0.0129132
FBgn0016977	FlyBase	5924.43	-0.305883	0.132424	0.0133761	0.0763352
FBgn0016978	FlyBase	98.0241	-0.172699	0.209082	0.327793	0.640903
FBgn0016983	FlyBase	40.797	-0.0883386	0.24578	0.643368	0.853805
FBgn0016984	FlyBase	12.2544	0.672334	0.551902	0.0251511	0.123437
FBgn0017418	FlyBase	183.576	-0.497991	0.206569	0.00561029	0.0394779
FBgn0017429	FlyBase	20.823	-0.0974627	0.283146	0.621053	0.843179
FBgn0017430	FlyBase	13.1727	-0.00780072	0.309613	0.965553	0.989832
FBgn0017457	FlyBase	8.00138	0.136969	0.355485	0.44444	0.735776
FBgn0017482	FlyBase	4.78158	0.0221128	0.350751	0.884974	0.961509
FBgn0017545	FlyBase	103.06	0.0268146	0.193657	0.874271	0.959695
FBgn0017550	FlyBase	138.745	0.0144423	0.172685	0.926635	0.975071
FBgn0017551	FlyBase	10.8093	-0.26368	0.390049	0.210509	0.508376
FBgn0017558	FlyBase	163.595	0.571411	0.209369	0.00182483	0.016351
FBgn0017561	FlyBase	11.2525	-0.242459	0.37455	0.243817	0.547485
FBgn0017566	FlyBase	56.7352	-0.168785	0.235613	0.372527	0.678345
FBgn0017567	FlyBase	11.6311	-0.143058	0.33581	0.458437	0.747365
FBgn0017572	FlyBase	34.3832	-0.0313964	0.245108	0.868035	0.956447
FBgn0017578	FlyBase	13.7724	0.0980922	0.314968	0.609818	0.837176
FBgn0017579	FlyBase	44.5566	0.505484	0.281827	0.0217084	0.110993
FBgn0017581	FlyBase	1981	0.35488	0.246535	0.0740459	0.265389
FBgn0017590	FlyBase	34.0444	-0.17945	0.260655	0.365995	0.673993
FBgn0019624	FlyBase	21.0207	0.0157468	0.280959	0.936415	0.977702
FBgn0019637	FlyBase	10.0761	-0.00608922	0.31624	0.972487	0.993021
FBgn0019643	FlyBase	10.9369	-0.289378	0.39995	0.182257	0.468154
FBgn0019644	FlyBase	39.3527	-0.194789	0.263382	0.32929	0.642106
FBgn0019650	FlyBase	544.902	-0.357815	0.156047	0.0121653	0.0711733
FBgn0019662	FlyBase	263.725	-0.277203	0.161869	0.0589656	0.228417
FBgn0019830	FlyBase	9.43617	0.335489	0.45708	0.120781	0.365638
FBgn0019890	FlyBase	254.929	0.188608	0.156073	0.186125	0.472783
FBgn0019925	FlyBase	19.3835	-0.124965	0.302299	0.528903	0.793827
FBgn0019928	FlyBase	3.81211	-0.145627	0.393059	0.315114	0.627611
FBgn0019929	FlyBase	2.08888	-0.171812	0.426401	0.116313	NA
FBgn0019932	FlyBase	6.51319	-0.0236486	0.340158	0.88504	0.961509
FBgn0019936	FlyBase	23.3037	0.682356	0.391535	0.0126536	0.0730272
FBgn0019938	FlyBase	21.8117	0.228848	0.307807	0.27404	0.583536
FBgn0019940	FlyBase	34.9082	0.682156	0.334147	0.00715026	0.0477306
FBgn0019949	FlyBase	16.042	-0.227338	0.34707	0.27757	0.586608
FBgn0019952	FlyBase	34.0568	2.6746	0.347796	9.85094e-16	1.4256e-13
FBgn0019957	FlyBase	37.2597	0.163414	0.258154	0.405967	0.70591
FBgn0019960	FlyBase	287.355	0.0642073	0.140656	0.625476	0.845208
FBgn0019968	FlyBase	1198.96	0.052385	0.119092	0.642463	0.853529
FBgn0019972	FlyBase	29.5723	0.302975	0.29872	0.156686	0.429821
FBgn0019982	FlyBase	21.3116	0.401559	0.366409	0.0887597	0.300205
FBgn0019985	FlyBase	22.2042	0.0194426	0.293155	0.920832	0.973657
FBgn0019990	FlyBase	54.0166	0.376081	0.251387	0.0613127	0.234548
FBgn0020018	FlyBase	5.07008	-0.00328698	0.349291	0.981728	0.995299
FBgn0020224	FlyBase	466.806	-1.4557	0.157522	2.17439e-21	5.21174e-19
FBgn0020235	FlyBase	51.3555	-0.0218185	0.231351	0.905449	0.967376
FBgn0020236	FlyBase	288.216	0.147025	0.155758	0.302412	0.614438
FBgn0020238	FlyBase	499.2	-0.316201	0.162727	0.0320043	0.148232
FBgn0020248	FlyBase	22.279	0.148095	0.285206	0.460017	0.748638
FBgn0020249	FlyBase	42.4971	-0.135846	0.241514	0.476594	0.761557
FBgn0020251	FlyBase	312.075	0.0337644	0.167181	0.824078	0.935981
FBgn0020255	FlyBase	26.6032	0.344054	0.335401	0.126088	0.375717
FBgn0020257	FlyBase	215.612	-0.0757996	0.200133	0.657281	0.859564
FBgn0020258	FlyBase	2.45968	-0.0762138	0.375907	0.539748	NA
FBgn0020261	FlyBase	134.787	-0.0797955	0.170625	0.601564	0.833135
FBgn0020269	FlyBase	22.4787	0.122303	0.296678	0.538146	0.800073
FBgn0020270	FlyBase	5.75338	0.196535	0.40593	0.237962	0.540961
FBgn0020272	FlyBase	4.89344	-0.205655	0.413593	0.223059	0.5232
FBgn0020278	FlyBase	38.0582	2.46494	0.323777	1.79451e-15	2.45784e-13
FBgn0020279	FlyBase	512.641	0.0362799	0.132706	0.772231	0.917301
FBgn0020294	FlyBase	12.1352	0.0331916	0.312218	0.859828	0.952142
FBgn0020299	FlyBase	16.7683	-0.244482	0.340344	0.252695	0.560328
FBgn0020300	FlyBase	3.39221	0.0399582	0.362804	0.767472	0.914339
FBgn0020304	FlyBase	221.479	0.0391207	0.186119	0.811089	0.931118
FBgn0020305	FlyBase	2.09392	-0.107552	0.389858	0.360877	NA
FBgn0020306	FlyBase	467.623	0.0322617	0.134006	0.798497	0.926266
FBgn0020307	FlyBase	578.089	-0.0628268	0.13859	0.626466	0.846248
FBgn0020309	FlyBase	680.947	0.0795276	0.131127	0.519747	0.789353
FBgn0020312	FlyBase	34.1937	0.436125	0.299093	0.050361	0.205026
FBgn0020369	FlyBase	13.1215	1.1232	0.602914	0.00387501	0.0297511
FBgn0020370	FlyBase	98.5947	-0.011744	0.199344	0.944855	0.981474
FBgn0020372	FlyBase	9.84192	-0.142231	0.35762	0.429972	0.72465
FBgn0020378	FlyBase	2.82616	-0.0400925	0.365223	0.757754	NA
FBgn0020379	FlyBase	130.637	-0.164443	0.180801	0.303396	0.615458
FBgn0020381	FlyBase	28.9871	0.12603	0.274044	0.525682	0.791982
FBgn0020385	FlyBase	24.0297	0.294141	0.313541	0.173621	0.456522
FBgn0020386	FlyBase	1491.06	0.595547	0.129617	1.32236e-06	3.21985e-05
FBgn0020388	FlyBase	119.564	-0.394911	0.230766	0.0392696	0.171427
FBgn0020389	FlyBase	23.1014	0.17454	0.288961	0.389122	0.693118
FBgn0020391	FlyBase	25.0541	-0.0583657	0.301009	0.76018	0.912475
FBgn0020392	FlyBase	8.67077	0.14059	0.347106	0.448704	0.739962
FBgn0020399	FlyBase	1.96966	-0.0921156	0.385537	0.418063	NA
FBgn0020407	FlyBase	12.6365	-0.00708879	0.313757	0.968192	0.99093
FBgn0020412	FlyBase	153.339	-0.0600429	0.16418	0.68486	0.873877
FBgn0020414	FlyBase	7.67708	-0.0199117	0.331674	0.907434	0.96811
FBgn0020415	FlyBase	9.65566	0.249107	0.385145	0.221677	0.521565
FBgn0020416	FlyBase	6.35892	0.0558728	0.342943	0.738089	0.900525
FBgn0020440	FlyBase	254.055	-0.0854268	0.160094	0.556638	0.80906
FBgn0020443	FlyBase	56.9272	-0.0424256	0.214961	0.811891	0.931407
FBgn0020445	FlyBase	10.9338	-0.271637	0.39882	0.197561	0.491023
FBgn0020493	FlyBase	543.012	0.12781	0.141593	0.331828	0.644028
FBgn0020496	FlyBase	833.252	-0.292169	0.123536	0.0122822	0.0716382
FBgn0020497	FlyBase	102.311	-0.104208	0.193865	0.53434	0.796577
FBgn0020503	FlyBase	521.459	-0.0897436	0.134335	0.475327	0.760348
FBgn0020510	FlyBase	65.2597	-0.0642551	0.217366	0.720667	0.891651
FBgn0020513	FlyBase	23.5145	0.932316	0.411105	0.00232856	0.0199557
FBgn0020521	FlyBase	19.1383	0.020966	0.280971	0.914945	0.97187
FBgn0020545	FlyBase	10.065	-0.191051	0.357417	0.33384	0.646932
FBgn0020616	FlyBase	53.7313	0.223781	0.227111	0.229247	0.531688
FBgn0020617	FlyBase	2.20607	0.0388749	0.371517	0.736234	NA
FBgn0020618	FlyBase	60.7912	0.289904	0.236088	0.130177	0.383431
FBgn0020620	FlyBase	235.371	0.0687262	0.170363	0.654451	0.857912
FBgn0020621	FlyBase	4943.09	0.267921	0.106839	0.00899379	0.0564504
FBgn0020622	FlyBase	72.1728	0.12382	0.201276	0.472471	0.75796
FBgn0020626	FlyBase	39.0459	-0.185656	0.261657	0.350574	0.663599
FBgn0020647	FlyBase	414.684	0.161375	0.12963	0.18617	0.472783
FBgn0020653	FlyBase	109.839	0.750618	0.2569	0.000610144	0.0067046
FBgn0020655	FlyBase	31.8658	0.156636	0.278036	0.434981	0.728451
FBgn0020660	FlyBase	71.367	0.113128	0.202344	0.512928	0.784948
FBgn0020762	FlyBase	560.368	-0.0322173	0.135745	0.79871	0.926274
FBgn0020764	FlyBase	22.2382	0.236902	0.316161	0.260828	0.570823
FBgn0020767	FlyBase	211.775	0.0110226	0.152315	0.938574	0.978106
FBgn0020887	FlyBase	218.163	-0.0418753	0.150339	0.76173	0.912475
FBgn0020907	FlyBase	11.3024	0.214397	0.375561	0.274044	0.583536
FBgn0020908	FlyBase	2.7379	0.131955	0.39598	0.295972	NA
FBgn0020909	FlyBase	1.81633	0.0806799	0.385883	0.427147	NA
FBgn0020910	FlyBase	192.459	0.755446	0.218526	0.000100923	0.00143881
FBgn0020930	FlyBase	49.3046	0.203681	0.241016	0.28864	0.598716
FBgn0021738	FlyBase	243.408	-0.784996	0.24716	0.000250951	0.00313485
FBgn0021750	FlyBase	14.4038	-0.00213786	0.297169	0.990049	0.997461
FBgn0021760	FlyBase	180.323	0.345569	0.197536	0.0438652	0.184455
FBgn0021761	FlyBase	40.2159	0.569753	0.289719	0.0121116	0.070913
FBgn0021764	FlyBase	1658.69	-0.491881	0.11904	1.44979e-05	0.000261644
FBgn0021765	FlyBase	9.37139	-0.120274	0.34098	0.514742	0.785462
FBgn0021768	FlyBase	13.3175	0.218568	0.348246	0.286654	0.596483
FBgn0021776	FlyBase	27.6957	0.100022	0.264621	0.609618	0.837176
FBgn0021795	FlyBase	5.70285	-0.0775335	0.352954	0.630934	0.848993
FBgn0021796	FlyBase	121.443	0.0216105	0.185018	0.895335	0.96355
FBgn0021800	FlyBase	230.415	-0.558658	0.193063	0.00116838	0.0114597
FBgn0021814	FlyBase	12.0797	0.15466	0.333511	0.428527	0.723328
FBgn0021825	FlyBase	13.9911	0.0827814	0.307138	0.667959	0.866438
FBgn0021847	FlyBase	130.981	-0.218492	0.188104	0.184658	0.470766
FBgn0021856	FlyBase	22.2073	0.0187816	0.280847	0.924182	0.974403
FBgn0021872	FlyBase	181.17	0.206874	0.168153	0.171585	0.454127
FBgn0021874	FlyBase	5.95471	0.105925	0.357623	0.52233	0.790036
FBgn0021875	FlyBase	5.03357	-0.000582585	0.346883	0.995963	0.999089
FBgn0021895	FlyBase	28.9708	0.0256943	0.265888	0.895618	0.963719
FBgn0021906	FlyBase	55.878	-0.00485089	0.219206	0.977641	0.994346
FBgn0021944	FlyBase	1.40645	-0.0210657	0.375399	0.830806	NA
FBgn0021967	FlyBase	26.7859	-0.0237392	0.272886	0.901601	0.965486
FBgn0021979	FlyBase	182.823	-0.872517	0.195905	1.34144e-06	3.24569e-05
FBgn0021995	FlyBase	9.21724	0.319255	0.432409	0.13855	0.399955
FBgn0022023	FlyBase	28.7341	-0.0690797	0.268227	0.722822	0.892445
FBgn0022027	FlyBase	9.09519	-0.0922834	0.333479	0.612592	0.83853
FBgn0022029	FlyBase	45.5909	-0.0752959	0.22986	0.684712	0.873834
FBgn0022069	FlyBase	5.05134	-0.00432957	0.350578	0.975887	0.994091
FBgn0022097	FlyBase	30.0487	-0.39162	0.324817	0.0881263	0.299216
FBgn0022153	FlyBase	138.6	-0.0563653	0.175215	0.717415	0.890528
FBgn0022160	FlyBase	152.548	0.857721	0.202887	3.66674e-06	7.73325e-05
FBgn0022213	FlyBase	11.5377	0.417223	0.458335	0.0843453	0.290727
FBgn0022238	FlyBase	157.606	-0.730975	0.201324	5.80403e-05	0.000895713
FBgn0022288	FlyBase	3.76098	-0.0730961	0.36679	0.60166	0.833135
FBgn0022338	FlyBase	3.90397	-0.0156536	0.35664	0.91103	0.970371
FBgn0022343	FlyBase	18.499	-0.147676	0.320264	0.45682	0.746603
FBgn0022344	FlyBase	8.21296	-0.133377	0.350459	0.464757	0.751681
FBgn0022349	FlyBase	45.584	-0.0228009	0.233765	0.901804	0.965486
FBgn0022355	FlyBase	195.764	0.394443	0.23767	0.0434256	0.183449
FBgn0022359	FlyBase	1.74164	-0.0673506	0.379493	0.539815	NA
FBgn0022361	FlyBase	639.585	-0.989931	0.188226	1.87539e-08	7.10698e-07
FBgn0022382	FlyBase	718.726	0.133594	0.15419	0.345241	0.657071
FBgn0022699	FlyBase	27.802	-0.241492	0.330339	0.255672	0.563669
FBgn0022709	FlyBase	68.315	-0.0976095	0.222934	0.593119	0.828777
FBgn0022710	FlyBase	49.5034	0.342495	0.294908	0.112966	0.351135
FBgn0022724	FlyBase	4.56121	0.0474119	0.356845	0.747986	0.907905
FBgn0022764	FlyBase	1049.79	0.0622476	0.122	0.592044	0.828588
FBgn0022768	FlyBase	191.282	0.196925	0.17713	0.211228	0.508636
FBgn0022786	FlyBase	10.9663	-0.281906	0.401212	0.187509	0.474966
FBgn0022787	FlyBase	389.19	0.623824	0.142156	3.15632e-06	6.91684e-05
FBgn0022800	FlyBase	6.38275	0.0461805	0.352882	0.763315	0.912931
FBgn0022893	FlyBase	24.5312	0.146694	0.287867	0.465024	0.751681
FBgn0022935	FlyBase	20.5206	-0.280879	0.362504	0.198613	0.492359
FBgn0022936	FlyBase	6.74215	0.166338	0.369515	0.355178	0.667602
FBgn0022942	FlyBase	45.6119	0.0506849	0.238442	0.7889	0.923331
FBgn0022943	FlyBase	5.90149	0.112807	0.357542	0.502819	0.78006
FBgn0022959	FlyBase	175.2	-0.698117	0.210908	0.000210026	0.00269832
FBgn0022960	FlyBase	30.3704	-0.0183401	0.257179	0.923172	0.974233
FBgn0022984	FlyBase	139.627	-0.588932	0.23998	0.00370863	0.0287907
FBgn0022985	FlyBase	63.8194	-0.252472	0.232755	0.18347	0.46907
FBgn0022986	FlyBase	96.8138	-0.905848	0.282549	0.000181483	0.00239582
FBgn0022987	FlyBase	168.138	-0.525791	0.197987	0.00264221	0.0220041
FBgn0023000	FlyBase	2.36223	0.108743	0.387434	0.373011	NA
FBgn0023001	FlyBase	4.3568	-0.0686733	0.360116	0.644401	0.854198
FBgn0023023	FlyBase	451.836	1.30058	0.161937	9.31136e-17	1.48788e-14
FBgn0023076	FlyBase	1114.72	-0.869616	0.136016	2.67218e-11	1.72232e-09
FBgn0023081	FlyBase	135.542	-0.0618324	0.169426	0.684103	0.873638
FBgn0023083	FlyBase	223.215	0.786061	0.163587	2.88378e-07	8.2532e-06
FBgn0023090	FlyBase	5.44271	0.296746	0.467369	0.1221	0.367921
FBgn0023094	FlyBase	41.6839	-0.518135	0.304259	0.0257747	0.125597
FBgn0023095	FlyBase	107.095	0.493754	0.212442	0.00707498	0.0473931
FBgn0023096	FlyBase	6.29895	0.0682717	0.343324	0.686201	0.874455
FBgn0023097	FlyBase	273.762	0.0990082	0.14114	0.451448	0.74244
FBgn0023129	FlyBase	15.7847	0.486426	0.466524	0.059284	0.229303
FBgn0023130	FlyBase	95.5997	-0.258369	0.213999	0.151314	0.422705
FBgn0023143	FlyBase	241.226	0.931248	0.164386	2.122e-09	9.84932e-08
FBgn0023167	FlyBase	7.09778	-0.157474	0.367292	0.381071	0.686591
FBgn0023169	FlyBase	88.7233	-0.504306	0.248411	0.0138585	0.0782971
FBgn0023170	FlyBase	7.20978	-0.0308383	0.336649	0.854516	0.949963
FBgn0023171	FlyBase	4.8917	0.160317	0.389156	0.314193	0.626493
FBgn0023172	FlyBase	1782.16	0.416415	0.146416	0.00220277	0.0190476
FBgn0023174	FlyBase	11.7977	0.710546	0.556929	0.0209238	0.108071
FBgn0023175	FlyBase	19.2386	-0.110473	0.309504	0.571534	0.817239
FBgn0023177	FlyBase	21.2221	0.176557	0.300959	0.385792	0.689828
FBgn0023179	FlyBase	327.513	-0.0169348	0.140503	0.896202	0.964076
FBgn0023212	FlyBase	34.2135	-0.416555	0.325366	0.072207	0.261486
FBgn0023213	FlyBase	520.391	0.0181275	0.144822	0.893792	0.963313
FBgn0023214	FlyBase	34.3579	2.04912	0.366065	1.36967e-09	6.60716e-08
FBgn0023215	FlyBase	314.451	0.29916	0.149707	0.0299232	0.140918
FBgn0023216	FlyBase	10.1425	-0.128047	0.341616	0.491909	0.773302
FBgn0023388	FlyBase	402.558	-0.0784235	0.13918	0.545412	0.804174
FBgn0023407	FlyBase	136.364	0.725323	0.188363	2.41192e-05	0.000415717
FBgn0023416	FlyBase	32.8676	0.0482402	0.25639	0.803481	0.928258
FBgn0023441	FlyBase	68.0387	-0.278652	0.250689	0.159787	0.434444
FBgn0023458	FlyBase	644.048	0.445637	0.153172	0.00162801	0.0149007
FBgn0023477	FlyBase	12.3012	0.060618	0.322983	0.741965	0.903026
FBgn0023479	FlyBase	59.6757	-0.0685695	0.228639	0.71029	0.885554
FBgn0023489	FlyBase	192.398	-0.117937	0.201144	0.49234	0.773661
FBgn0023506	FlyBase	136.537	0.449955	0.195285	0.00866913	0.0547261
FBgn0023507	FlyBase	15.4585	-0.0355798	0.299498	0.851623	0.948905
FBgn0023508	FlyBase	177.532	0.345722	0.173516	0.0261184	0.12663
FBgn0023509	FlyBase	47.2023	0.221506	0.251086	0.258785	0.568404
FBgn0023510	FlyBase	212.957	0.0242964	0.152256	0.863879	0.954701
FBgn0023511	FlyBase	278.057	-0.0201354	0.169361	0.89365	0.963313
FBgn0023512	FlyBase	22.2132	-0.0200069	0.273302	0.91697	0.972371
FBgn0023513	FlyBase	14.0612	-0.073964	0.310173	0.69797	0.880562
FBgn0023514	FlyBase	5.40117	0.0970901	0.358257	0.54832	0.804785
FBgn0023515	FlyBase	13.2506	0.0965043	0.314391	0.615385	0.839858
FBgn0023516	FlyBase	8.08655	0.121806	0.352369	0.489797	0.770819
FBgn0023517	FlyBase	5.48395	0.0151631	0.351208	0.920849	0.973657
FBgn0023518	FlyBase	404.814	0.398802	0.170158	0.00936799	0.0582745
FBgn0023519	FlyBase	3.5085	-0.107872	0.381066	0.424772	0.72055
FBgn0023520	FlyBase	6.46901	-0.024686	0.33841	0.881624	0.961214
FBgn0023521	FlyBase	2.32805	0.0902576	0.385338	0.417675	NA
FBgn0023522	FlyBase	18.4849	0.223703	0.316925	0.284279	0.59412
FBgn0023523	FlyBase	1.3368	-0.095727	0.392365	0.308876	NA
FBgn0023524	FlyBase	9.82162	0.0773102	0.329537	0.671113	0.867988
FBgn0023525	FlyBase	10.5917	-0.108538	0.331677	0.561482	0.810926
FBgn0023526	FlyBase	324.319	-1.04657	0.175201	2.23125e-10	1.25836e-08
FBgn0023527	FlyBase	4.82106	-0.0440352	0.359489	0.755539	0.910988
FBgn0023528	FlyBase	145.742	-0.586891	0.194597	0.000739181	0.00780926
FBgn0023529	FlyBase	31.3658	0.391017	0.302609	0.0770252	0.273469
FBgn0023530	FlyBase	37.0663	0.362064	0.295393	0.0954885	0.314198
FBgn0023531	FlyBase	1199.31	-0.173987	0.11442	0.110526	0.346439
FBgn0023534	FlyBase	3.39516	0.107597	0.382741	0.411371	0.71021
FBgn0023535	FlyBase	2.30126	0.028617	0.369506	0.80773	NA
FBgn0023536	FlyBase	12.932	0.276356	0.368748	0.198858	0.492648
FBgn0023537	FlyBase	21.5088	-0.0557474	0.2786	0.774346	0.917826
FBgn0023540	FlyBase	3.02092	0.0131482	0.361392	0.922008	0.973998
FBgn0023541	FlyBase	21.9392	-0.084072	0.279567	0.668191	0.866446
FBgn0023542	FlyBase	14.187	-0.036344	0.302704	0.847815	0.947921
FBgn0023545	FlyBase	15.7978	0.0871039	0.297199	0.655929	0.858678
FBgn0023549	FlyBase	11.4502	0.16022	0.341173	0.407949	0.707271
FBgn0023550	FlyBase	131.663	0.0202557	0.231675	0.914802	0.97187
FBgn0024150	FlyBase	40.4606	1.3266	0.351528	1.24702e-05	0.000229919
FBgn0024179	FlyBase	209.943	-0.107787	0.15345	0.443348	0.734826
FBgn0024183	FlyBase	93.2247	-0.542912	0.219772	0.00423575	0.03182
FBgn0024184	FlyBase	1.37805	-0.0176155	0.376042	0.853889	NA
FBgn0024187	FlyBase	343.182	-0.00661891	0.14162	0.958365	0.986301
FBgn0024188	FlyBase	11.0166	-0.0298268	0.316916	0.870159	0.957137
FBgn0024189	FlyBase	31.6392	0.404444	0.316344	0.0737031	0.264407
FBgn0024191	FlyBase	5.91466	0.19577	0.394509	0.265222	0.574324
FBgn0024196	FlyBase	3.237	-0.0142574	0.361752	0.913282	0.971684
FBgn0024222	FlyBase	5.09984	0.143442	0.376347	0.37878	0.684548
FBgn0024230	FlyBase	78.7772	-0.154377	0.204865	0.375715	0.682067
FBgn0024232	FlyBase	30.1509	0.0906891	0.279995	0.645618	0.854198
FBgn0024234	FlyBase	12.2381	-0.356589	0.43126	0.125118	0.373844
FBgn0024236	FlyBase	67.1362	-0.124309	0.216259	0.489827	0.770819
FBgn0024238	FlyBase	164.059	0.214977	0.179478	0.17656	0.460951
FBgn0024245	FlyBase	17.7525	-0.425237	0.39714	0.0854204	0.292619
FBgn0024248	FlyBase	66.2281	-0.652198	0.273582	0.00379585	0.0292899
FBgn0024250	FlyBase	6.27788	0.129727	0.366714	0.435832	0.72922
FBgn0024251	FlyBase	19.1523	-2.2696	0.590246	1.31477e-05	0.000240103
FBgn0024273	FlyBase	198.328	0.0220762	0.161788	0.881679	0.961214
FBgn0024277	FlyBase	2197.13	-0.0713469	0.107475	0.486934	0.769107
FBgn0024285	FlyBase	28.9516	0.135466	0.265882	0.49244	0.773661
FBgn0024288	FlyBase	5.1349	-0.00915998	0.35898	0.945261	0.981607
FBgn0024289	FlyBase	11.865	0.0027243	0.310137	0.989448	0.997444
FBgn0024291	FlyBase	90.7759	0.0287188	0.184446	0.860632	0.952395
FBgn0024293	FlyBase	10.2081	0.477866	0.520859	0.0607761	0.233193
FBgn0024314	FlyBase	16.2969	0.452309	0.406684	0.0676918	0.250457
FBgn0024315	FlyBase	33.2794	0.62818	0.33712	0.0121753	0.0711775
FBgn0024319	FlyBase	4.96643	2.10491	1.09485	0.00204167	0.0179377
FBgn0024320	FlyBase	255.267	0.0462074	0.158034	0.749807	0.908678
FBgn0024321	FlyBase	1014.79	0.8896	0.135307	8.03362e-12	6.04097e-10
FBgn0024326	FlyBase	86.1137	-0.0757727	0.190198	0.646999	0.854198
FBgn0024329	FlyBase	136.604	0.183595	0.17432	0.238002	0.540961
FBgn0024330	FlyBase	21.8261	-0.0378977	0.273133	0.844746	0.946007
FBgn0024352	FlyBase	103.408	0.72547	0.311996	0.00339597	0.0269862
FBgn0024360	FlyBase	11.1978	-0.0436829	0.331892	0.801756	0.927485
FBgn0024361	FlyBase	2.67316	0.163073	0.409399	0.221226	NA
FBgn0024362	FlyBase	34.2744	-0.345415	0.295278	0.112953	0.351135
FBgn0024364	FlyBase	5.82716	0.182569	0.39767	0.268638	0.577967
FBgn0024365	FlyBase	72.0422	0.245463	0.217145	0.176174	0.460594
FBgn0024366	FlyBase	10.3728	4.53362	0.867735	3.19835e-08	1.15171e-06
FBgn0024371	FlyBase	11.7893	0.00961971	0.310374	0.959964	0.987307
FBgn0024432	FlyBase	14.5396	0.0909855	0.305375	0.6393	0.851564
FBgn0024491	FlyBase	6.33843	-0.00895836	0.33882	0.9558	0.985083
FBgn0024509	FlyBase	14.8907	0.245681	0.34057	0.244495	0.548487
FBgn0024510	FlyBase	154.021	-0.0200115	0.163821	0.890694	0.961929
FBgn0024542	FlyBase	3.27412	0.0621734	0.366295	0.64712	0.854198
FBgn0024555	FlyBase	350.51	-0.552461	0.167795	0.000320057	0.00388423
FBgn0024556	FlyBase	32.1562	0.400965	0.328898	0.0800774	0.280758
FBgn0024558	FlyBase	4.72096	1.83124	1.05102	0.00303014	0.0246376
FBgn0024689	FlyBase	17.1513	-0.106708	0.311516	0.582731	0.822994
FBgn0024698	FlyBase	28.7137	0.0394309	0.258513	0.839173	0.943209
FBgn0024728	FlyBase	432.924	-1.20644	0.182349	3.82793e-12	3.09055e-10
FBgn0024732	FlyBase	4.13282	0.0288354	0.354649	0.845113	0.946225
FBgn0024733	FlyBase	45.0682	0.186719	0.243411	0.331968	0.644117
FBgn0024734	FlyBase	118.72	0.647831	0.267403	0.0033437	0.0266592
FBgn0024754	FlyBase	105.034	0.420952	0.212811	0.0207062	0.107236
FBgn0024804	FlyBase	486.086	-0.288297	0.166062	0.0541245	0.215543
FBgn0024806	FlyBase	1304.77	0.117502	0.132795	0.367661	0.674942
FBgn0024807	FlyBase	1101.68	-0.823164	0.154849	1.88099e-08	7.10698e-07
FBgn0024811	FlyBase	86.77	-0.121796	0.205051	0.484382	0.767605
FBgn0024814	FlyBase	10.2036	0.0973033	0.328088	0.601547	0.833135
FBgn0024833	FlyBase	20.4883	-0.388959	0.374776	0.103075	0.331345
FBgn0024836	FlyBase	49.9801	0.155438	0.230032	0.404773	0.704952
FBgn0024841	FlyBase	5.97083	0.0926896	0.356995	0.566463	0.814543
FBgn0024846	FlyBase	13.3618	-0.317313	0.395787	0.158977	0.432702
FBgn0024887	FlyBase	8.55219	-0.103305	0.33985	0.567749	0.815275
FBgn0024889	FlyBase	48.7786	0.303816	0.242364	0.118566	0.36159
FBgn0024897	FlyBase	5.28633	0.196634	0.403947	0.24311	0.54666
FBgn0024909	FlyBase	11.3657	0.0485516	0.31308	0.796196	0.925264
FBgn0024912	FlyBase	2.30277	0.0998713	0.387274	0.385838	NA
FBgn0024913	FlyBase	178.044	-0.760557	0.252527	0.000456175	0.00524673
FBgn0024921	FlyBase	325.188	-0.0906634	0.155099	0.523599	0.790552
FBgn0024941	FlyBase	20.5265	-0.478769	0.399402	0.0607725	0.233193
FBgn0024943	FlyBase	867.198	-0.0263307	0.211282	0.878718	0.961214
FBgn0024944	FlyBase	13.9369	0.035471	0.300625	0.853722	0.949803
FBgn0024945	FlyBase	10.6771	-0.0587342	0.323595	0.747348	0.907449
FBgn0024947	FlyBase	64.7465	-0.0292158	0.204154	0.865502	0.955019
FBgn0024956	FlyBase	7.3585	0.545534	0.676448	0.0402912	0.173939
FBgn0024957	FlyBase	17.0398	-0.0495824	0.302463	0.794436	0.92483
FBgn0024958	FlyBase	22.4501	0.262814	0.327772	0.220249	0.519729
FBgn0024963	FlyBase	99.3656	-0.457326	0.221535	0.0152261	0.084078
FBgn0024973	FlyBase	24.172	0.168189	0.297859	0.407053	0.706837
FBgn0024975	FlyBase	8.01972	-0.0500689	0.331299	0.775799	0.918552
FBgn0024980	FlyBase	237.492	-0.572989	0.183567	0.000540363	0.0060771
FBgn0024983	FlyBase	12.4308	-0.0995426	0.31868	0.602406	0.83343
FBgn0024985	FlyBase	417.686	0.377116	0.134953	0.00283629	0.0233416
FBgn0024986	FlyBase	39.3792	0.521545	0.310341	0.0250672	0.123252
FBgn0024987	FlyBase	215.989	-0.55723	0.213498	0.00268874	0.0223673
FBgn0024989	FlyBase	5.78129	-3.00148	1.3634	0.00179294	0.0161087
FBgn0024991	FlyBase	2.86133	-0.0454755	0.367346	0.721382	NA
FBgn0024992	FlyBase	46.2321	0.35241	0.260125	0.0840386	0.290088
FBgn0024993	FlyBase	2.77935	-0.0372963	0.365017	0.773743	NA
FBgn0024994	FlyBase	11.8866	0.114704	0.321406	0.550527	0.805349
FBgn0024995	FlyBase	5.62835	-0.000807336	0.34224	0.994941	0.998613
FBgn0024996	FlyBase	26.9508	0.457204	0.335733	0.0523103	0.210256
FBgn0024997	FlyBase	25.0416	0.392759	0.353136	0.0921445	0.307282
FBgn0024998	FlyBase	24.4197	-0.0759164	0.284346	0.69778	0.880562
FBgn0025109	FlyBase	33.6706	-0.288785	0.302841	0.179735	0.464814
FBgn0025111	FlyBase	7.11142	0.196229	0.380391	0.2908	0.601196
FBgn0025185	FlyBase	6.9399	0.124627	0.35916	0.466858	0.753785
FBgn0025186	FlyBase	299.892	-0.110731	0.154509	0.427877	0.723026
FBgn0025335	FlyBase	35.6993	1.05776	0.345551	0.000214908	0.00274267
FBgn0025336	FlyBase	4.26595	-0.360123	0.563165	0.0751566	0.268366
FBgn0025352	FlyBase	12.2184	-0.0793173	0.316333	0.674627	0.869353
FBgn0025360	FlyBase	6.5012	0.117192	0.353291	0.499842	0.778119
FBgn0025366	FlyBase	21.9195	-0.00225398	0.272056	0.989737	0.997444
FBgn0025373	FlyBase	17.013	-0.329202	0.37336	0.149965	0.420559
FBgn0025381	FlyBase	39.8962	0.398683	0.283619	0.0640943	0.241632
FBgn0025387	FlyBase	4.97017	-0.111523	0.376006	0.443631	0.734889
FBgn0025388	FlyBase	16.1321	-0.0379593	0.296353	0.842755	0.944922
FBgn0025390	FlyBase	352.2	0.232569	0.196691	0.171659	0.454165
FBgn0025391	FlyBase	2.71164	-0.0974363	0.382789	0.432583	NA
FBgn0025394	FlyBase	152.043	-0.388567	0.195409	0.0228816	0.115462
FBgn0025454	FlyBase	19.5304	-0.00618767	0.282645	0.973451	0.99309
FBgn0025455	FlyBase	327.02	-0.291053	0.154479	0.0394109	0.171849
FBgn0025456	FlyBase	7.61512	1.14455	0.891538	0.00826622	0.0530379
FBgn0025457	FlyBase	7.30273	0.155427	0.368584	0.377698	0.683403
FBgn0025463	FlyBase	6.7891	-0.200788	0.390094	0.276537	0.586246
FBgn0025469	FlyBase	7.06748	0.170144	0.378624	0.331652	0.643993
FBgn0025519	FlyBase	18.0921	0.0449585	0.294761	0.816786	0.933305
FBgn0025525	FlyBase	42.2994	-0.268482	0.299407	0.206156	0.501194
FBgn0025549	FlyBase	47.5075	-0.128049	0.234364	0.495932	0.775335
FBgn0025558	FlyBase	6.57141	0.300535	0.455299	0.13199	0.386408
FBgn0025571	FlyBase	243.04	0.0129023	0.179494	0.936529	0.977702
FBgn0025574	FlyBase	643.474	-0.424242	0.13615	0.000872396	0.00896954
FBgn0025582	FlyBase	20.7692	0.267715	0.324765	0.21282	0.510587
FBgn0025583	FlyBase	14.4193	0.096874	0.313184	0.615123	0.839834
FBgn0025592	FlyBase	26.1894	0.0406896	0.275434	0.835503	0.940397
FBgn0025595	FlyBase	6.1335	0.0863998	0.34938	0.606063	0.834821
FBgn0025608	FlyBase	26.6431	-0.395143	0.357438	0.0947555	0.312323
FBgn0025615	FlyBase	7.07862	0.0436901	0.337689	0.797908	0.925863
FBgn0025620	FlyBase	3.85285	0.0662668	0.362655	0.644728	0.854198
FBgn0025621	FlyBase	18.9208	0.126652	0.294217	0.524537	0.791034
FBgn0025624	FlyBase	23.6414	0.00898293	0.271734	0.964159	0.989576
FBgn0025625	FlyBase	229.861	0.578572	0.200033	0.00109611	0.0109042
FBgn0025626	FlyBase	35.9449	0.140586	0.255608	0.471344	0.757112
FBgn0025627	FlyBase	4.3148	0.00538607	0.352367	0.972046	0.992888
FBgn0025628	FlyBase	65.8095	1.32312	0.276676	1.45411e-07	4.53438e-06
FBgn0025629	FlyBase	5.52824	0.0813891	0.354022	0.613389	0.838926
FBgn0025630	FlyBase	38.1964	-0.0261724	0.253372	0.890524	0.961929
FBgn0025631	FlyBase	11.0288	-0.152071	0.33819	0.433831	0.727235
FBgn0025632	FlyBase	81.8819	0.366915	0.208571	0.0395738	0.172204
FBgn0025633	FlyBase	447.664	-0.540956	0.146084	7.30518e-05	0.00107959
FBgn0025634	FlyBase	8.11883	0.0631351	0.335508	0.71884	0.890855
FBgn0025635	FlyBase	13.2237	-0.108587	0.322557	0.569648	0.815988
FBgn0025637	FlyBase	31.5933	0.0817376	0.253166	0.67243	0.868448
FBgn0025638	FlyBase	12.0468	-0.0717291	0.312399	0.705374	0.883603
FBgn0025639	FlyBase	493.469	-0.669407	0.191927	0.000113077	0.00158483
FBgn0025640	FlyBase	24.4246	-0.0757514	0.273399	0.698238	0.880562
FBgn0025641	FlyBase	88.4725	0.596115	0.234086	0.00280441	0.0231288
FBgn0025642	FlyBase	2.29382	0.0231116	0.371427	0.835842	NA
FBgn0025644	FlyBase	45.0345	0.861545	0.335678	0.00130695	0.0125303
FBgn0025645	FlyBase	2.26492	-0.0461343	0.372228	0.691914	NA
FBgn0025674	FlyBase	45.7529	-0.0302473	0.231592	0.869839	0.957033
FBgn0025676	FlyBase	64.2129	0.952895	0.267895	4.64373e-05	0.000737421
FBgn0025678	FlyBase	8.03841	0.00997607	0.328927	0.955604	0.985013
FBgn0025680	FlyBase	40.2412	0.0192338	0.242942	0.920225	0.973576
FBgn0025681	FlyBase	895.868	-0.152721	0.183551	0.343615	0.655114
FBgn0025682	FlyBase	7.08601	0.205582	0.385499	0.270734	0.580199
FBgn0025683	FlyBase	186.965	0.440111	0.163568	0.00313847	0.025339
FBgn0025684	FlyBase	10.129	-0.369286	0.461895	0.112951	0.351135
FBgn0025686	FlyBase	82.1461	0.123398	0.236299	0.513944	0.785406
FBgn0025692	FlyBase	15.1732	1.24502	0.486251	0.000714773	0.00765457
FBgn0025693	FlyBase	6.91391	-0.143332	0.36047	0.423739	0.719871
FBgn0025697	FlyBase	14.7288	0.335665	0.386332	0.137774	0.398164
FBgn0025700	FlyBase	4.62054	0.198899	0.415013	0.210898	0.508636
FBgn0025702	FlyBase	207.127	-0.599165	0.215337	0.00143493	0.0135042
FBgn0025712	FlyBase	4.10903	0.032469	0.357626	0.820515	0.934703
FBgn0025716	FlyBase	4.05781	-0.113058	0.372981	0.455719	0.745757
FBgn0025720	FlyBase	105.364	0.454668	0.201492	0.00958034	0.0593548
FBgn0025724	FlyBase	35.5793	-0.0278825	0.244369	0.882411	0.961214
FBgn0025725	FlyBase	54.1564	0.329278	0.255014	0.101593	0.328231
FBgn0025726	FlyBase	16665.9	-0.586953	0.169021	0.000143663	0.00196077
FBgn0025740	FlyBase	149.976	-0.480866	0.220326	0.0105545	0.0640958
FBgn0025741	FlyBase	703.078	0.153421	0.148862	0.264282	0.573744
FBgn0025742	FlyBase	12.259	0.0222412	0.311609	0.906097	0.96758
FBgn0025743	FlyBase	72.3751	0.160711	0.229268	0.389027	0.693118
FBgn0025777	FlyBase	298.098	-0.330527	0.173682	0.0334316	0.152813
FBgn0025781	FlyBase	29.1687	0.244847	0.281617	0.234952	0.538096
FBgn0025790	FlyBase	177.908	0.128507	0.186693	0.433305	0.726968
FBgn0025800	FlyBase	112.903	-0.365346	0.205717	0.0389853	0.170575
FBgn0025802	FlyBase	142.442	0.0568045	0.167752	0.708289	0.884641
FBgn0025807	FlyBase	2.07765	0.169128	0.419345	0.168937	NA
FBgn0025808	FlyBase	11.0356	0.218363	0.357374	0.282005	0.590969
FBgn0025809	FlyBase	19.4161	0.228662	0.321622	0.275915	0.585412
FBgn0025814	FlyBase	32.2584	0.727812	0.363604	0.00687722	0.0464742
FBgn0025815	FlyBase	5.45084	0.173539	0.388587	0.301044	0.612632
FBgn0025820	FlyBase	14.5863	0.141578	0.318965	0.472564	0.75796
FBgn0025830	FlyBase	43.6697	-0.128804	0.239545	0.497726	0.777031
FBgn0025833	FlyBase	51.743	2.2711	0.293616	6.56034e-16	9.86624e-14
FBgn0025835	FlyBase	1.7297	0.0206724	0.373317	0.844347	NA
FBgn0025836	FlyBase	358.418	-0.0482356	0.137638	0.706868	0.883959
FBgn0025839	FlyBase	41.6112	-0.70471	0.319327	0.00516348	0.0368745
FBgn0025864	FlyBase	297.119	-0.0386108	0.150748	0.780037	0.919312
FBgn0025865	FlyBase	33.8345	0.499117	0.32462	0.0345051	0.156415
FBgn0025866	FlyBase	125.152	0.485665	0.188652	0.00374383	0.0290052
FBgn0025874	FlyBase	11.2083	-0.0521148	0.31579	0.779133	0.919102
FBgn0025878	FlyBase	2.90179	0.227923	0.454052	0.10958	NA
FBgn0025879	FlyBase	35.7017	-0.107866	0.301189	0.581769	0.822974
FBgn0025885	FlyBase	261.894	0.583207	0.175465	0.000260857	0.00323227
FBgn0025936	FlyBase	432.697	-0.248437	0.157498	0.0833089	0.288218
FBgn0026015	FlyBase	32.6148	0.279739	0.286681	0.181869	0.467933
FBgn0026056	FlyBase	129.886	-0.341408	0.203742	0.0514666	0.208311
FBgn0026059	FlyBase	1601.72	-0.412623	0.125466	0.000497417	0.00566051
FBgn0026060	FlyBase	8.81286	-0.27551	0.415382	0.184115	0.470408
FBgn0026061	FlyBase	4.27889	0.192201	0.405746	0.23925	0.542491
FBgn0026076	FlyBase	119.763	-0.41243	0.212358	0.023292	0.116841
FBgn0026077	FlyBase	4.08414	0.0366176	0.355726	0.803173	0.928148
FBgn0026079	FlyBase	9.47102	0.410213	0.486209	0.0837577	0.289379
FBgn0026080	FlyBase	34.1483	1.05022	0.332675	0.000156551	0.00211027
FBgn0026083	FlyBase	521.91	0.116171	0.135575	0.360592	0.669509
FBgn0026084	FlyBase	42.1169	0.273674	0.267436	0.179358	0.464599
FBgn0026086	FlyBase	1369.97	-0.487699	0.178793	0.00238159	0.0203016
FBgn0026088	FlyBase	15.1002	0.366683	0.389074	0.114068	0.353346
FBgn0026089	FlyBase	5.25252	0.0458527	0.348819	0.772165	0.917301
FBgn0026090	FlyBase	13.5327	0.0125287	0.310041	0.947777	0.982626
FBgn0026143	FlyBase	11.2522	0.0936142	0.339202	0.600326	0.832535
FBgn0026147	FlyBase	670.602	-0.208241	0.162183	0.156103	0.428695
FBgn0026148	FlyBase	3.12837	-0.0714623	0.371269	0.585012	0.82452
FBgn0026149	FlyBase	9.52658	-0.0157372	0.328665	0.927334	0.975137
FBgn0026150	FlyBase	6.28513	0.13264	0.366833	0.42818	0.723061
FBgn0026160	FlyBase	309.197	-1.23478	0.175912	2.31591e-13	2.24849e-11
FBgn0026179	FlyBase	812.037	0.33547	0.129712	0.00593456	0.0414554
FBgn0026181	FlyBase	271.528	0.286479	0.147268	0.0349751	0.158265
FBgn0026189	FlyBase	115.508	0.157758	0.177752	0.317932	0.629951
FBgn0026192	FlyBase	68.2327	-0.0407047	0.200588	0.811718	0.931407
FBgn0026196	FlyBase	26.0194	-0.0618761	0.267105	0.750187	0.908754
FBgn0026199	FlyBase	60.5089	-0.828872	0.278149	0.000465019	0.00532343
FBgn0026206	FlyBase	1195.95	-0.355529	0.13514	0.0048893	0.0353116
FBgn0026207	FlyBase	4.54198	-0.0948896	0.36281	0.54295	0.802394
FBgn0026238	FlyBase	208.812	-0.767912	0.244118	0.000289875	0.00356305
FBgn0026239	FlyBase	18.953	0.031431	0.28766	0.872088	0.958238
FBgn0026250	FlyBase	49.554	0.22161	0.239686	0.247879	0.553165
FBgn0026252	FlyBase	99.4264	0.812444	0.208686	1.63858e-05	0.000292542
FBgn0026257	FlyBase	2.03641	-0.0206501	0.372011	0.849087	NA
FBgn0026259	FlyBase	259.932	0.243813	0.144292	0.0679261	0.250951
FBgn0026261	FlyBase	3.19026	0.0631306	0.370934	0.619549	0.842199
FBgn0026262	FlyBase	254.014	-0.846717	0.203168	4.96351e-06	0.000102615
FBgn0026263	FlyBase	20.3501	0.0648003	0.284437	0.740665	0.90216
FBgn0026309	FlyBase	7.34847	0.259099	0.411309	0.190464	0.4796
FBgn0026313	FlyBase	361.853	0.0366826	0.138144	0.777325	0.919102
FBgn0026314	FlyBase	6.60454	-0.0349008	0.338458	0.834593	0.94016
FBgn0026316	FlyBase	16.3805	-0.0995479	0.30767	0.608464	0.836862
FBgn0026317	FlyBase	53.5861	0.240487	0.244543	0.215935	0.514134
FBgn0026319	FlyBase	6.16826	-0.0473324	0.350849	0.760117	0.912475
FBgn0026323	FlyBase	138.82	-0.0538336	0.169552	0.723234	0.892695
FBgn0026324	FlyBase	3.16597	0.320856	0.542553	0.0555534	0.218788
FBgn0026326	FlyBase	37.0399	0.137424	0.261076	0.484535	0.767689
FBgn0026369	FlyBase	117.105	0.283913	0.181488	0.0767174	0.27305
FBgn0026371	FlyBase	6.92113	-0.00521568	0.33674	0.974087	0.993127
FBgn0026372	FlyBase	83.3473	0.265847	0.234187	0.162791	0.439651
FBgn0026373	FlyBase	1.81645	0.0099736	0.372038	0.926346	NA
FBgn0026374	FlyBase	18.5964	0.214762	0.314737	0.301362	0.612954
FBgn0026375	FlyBase	470.057	0.0886763	0.126302	0.458184	0.747365
FBgn0026376	FlyBase	241.294	0.884119	0.289881	0.000305574	0.00373208
FBgn0026378	FlyBase	15.2076	0.08304	0.302935	0.668713	0.866748
FBgn0026379	FlyBase	131.47	-0.191793	0.211375	0.2804	0.589865
FBgn0026380	FlyBase	3.63927	0.0120992	0.357442	0.932206	0.976645
FBgn0026388	FlyBase	11.1585	0.584458	0.638208	0.0373682	0.165961
FBgn0026393	FlyBase	33.5328	0.541363	0.323882	0.0234638	0.117396
FBgn0026400	FlyBase	7.03129	-0.0845157	0.343997	0.624446	0.844411
FBgn0026401	FlyBase	979.051	0.214975	0.187766	0.191528	0.481749
FBgn0026402	FlyBase	11.8214	-0.237402	0.364244	0.256576	0.564221
FBgn0026404	FlyBase	13.2904	0.159202	0.325009	0.422518	0.719514
FBgn0026409	FlyBase	122.922	-0.42604	0.196115	0.0132069	0.0756512
FBgn0026411	FlyBase	7.15044	-0.164711	0.368716	0.365229	0.673956
FBgn0026415	FlyBase	35.283	0.158558	0.28943	0.431967	0.725939
FBgn0026417	FlyBase	70.7176	-0.235432	0.217441	0.195591	0.488181
FBgn0026418	FlyBase	421.736	0.128399	0.241999	0.50263	0.78006
FBgn0026427	FlyBase	315.208	-0.397166	0.165924	0.00827032	0.0530379
FBgn0026428	FlyBase	103.299	-0.194566	0.19538	0.249672	0.55555
FBgn0026430	FlyBase	98.2344	-0.107447	0.217482	0.550961	0.805349
FBgn0026431	FlyBase	9.63256	-0.0220776	0.319803	0.902404	0.965486
FBgn0026432	FlyBase	40.4016	-0.0182537	0.236091	0.92148	0.973922
FBgn0026433	FlyBase	31.7993	0.0403703	0.259557	0.835568	0.940397
FBgn0026438	FlyBase	3919.82	0.190551	0.158304	0.187066	0.474313
FBgn0026439	FlyBase	98.2991	0.943975	0.307165	0.000253074	0.00315109
FBgn0026441	FlyBase	35.5001	-0.219763	0.266829	0.276923	0.586578
FBgn0026479	FlyBase	121.3	0.331424	0.181936	0.0395561	0.172204
FBgn0026533	FlyBase	94.7827	-0.127357	0.187158	0.436958	0.730009
FBgn0026562	FlyBase	11.4652	0.429934	0.475797	0.0779766	0.275184
FBgn0026563	FlyBase	3.97807	-0.0936194	0.37186	0.509468	0.784096
FBgn0026565	FlyBase	3.28595	0.217577	0.447721	0.115843	0.355974
FBgn0026566	FlyBase	8.14183	-0.00375753	0.327602	0.981888	0.995299
FBgn0026573	FlyBase	145.443	-0.325789	0.179966	0.0415855	0.177793
FBgn0026575	FlyBase	500.837	-0.156179	0.13258	0.208652	0.505642
FBgn0026576	FlyBase	21.9854	-0.0452053	0.277945	0.815636	0.932829
FBgn0026577	FlyBase	353.662	-0.00998479	0.150791	0.941932	0.979742
FBgn0026582	FlyBase	7.81807	0.0356482	0.333363	0.837425	0.941934
FBgn0026592	FlyBase	125.56	-1.10589	0.218388	4.10813e-08	1.44538e-06
FBgn0026593	FlyBase	2.59795	-0.154389	0.409872	0.220723	NA
FBgn0026597	FlyBase	174.622	0.272342	0.17505	0.0811964	0.282823
FBgn0026602	FlyBase	11.0923	-0.228267	0.366432	0.267917	0.577192
FBgn0026616	FlyBase	573.817	-1.12969	0.151929	1.21087e-14	1.60128e-12
FBgn0026619	FlyBase	8.88537	0.104754	0.343181	0.557005	0.809235
FBgn0026620	FlyBase	210.542	0.206528	0.183334	0.201318	0.494767
FBgn0026630	FlyBase	28.7006	0.00431559	0.261193	0.98322	0.995419
FBgn0026634	FlyBase	13.887	-0.750056	0.604908	0.0232005	0.116603
FBgn0026666	FlyBase	15.3459	0.417272	0.413684	0.0846686	0.291214
FBgn0026679	FlyBase	9.85046	-0.0940868	0.335263	0.603893	0.833968
FBgn0026702	FlyBase	3.30284	0.0963934	0.385972	0.403281	0.704112
FBgn0026713	FlyBase	84.5197	0.446729	0.222653	0.0176308	0.0944989
FBgn0026718	FlyBase	1.99648	-0.014886	0.371294	0.891476	NA
FBgn0026721	FlyBase	18.1229	0.412475	0.382472	0.0843357	0.290727
FBgn0026722	FlyBase	29.1226	0.233376	0.294626	0.262209	0.5721
FBgn0026737	FlyBase	2.55732	0.0723303	0.374666	0.559947	NA
FBgn0026738	FlyBase	8.2288	0.0487142	0.335964	0.778117	0.919102
FBgn0026741	FlyBase	2.52098	-0.00441761	0.36648	0.970084	NA
FBgn0026749	FlyBase	18.0123	-0.36422	0.379284	0.121513	0.367121
FBgn0026751	FlyBase	28.2975	0.432942	0.321862	0.059448	0.22959
FBgn0026760	FlyBase	8.46011	0.583319	0.63169	0.0375008	0.166261
FBgn0026761	FlyBase	7.40591	-0.118568	0.350458	0.504097	0.781254
FBgn0026777	FlyBase	126.611	0.163818	0.18664	0.317084	0.629901
FBgn0026787	FlyBase	26.0268	-0.182502	0.280334	0.369252	0.676256
FBgn0026869	FlyBase	952.593	-0.103074	0.139099	0.425486	0.72121
FBgn0026872	FlyBase	14.4761	-1.22825	0.640463	0.00421859	0.0317221
FBgn0026873	FlyBase	3.42123	0.0379875	0.362338	0.779619	0.919102
FBgn0026876	FlyBase	2.46163	0.00554688	0.365368	0.965056	NA
FBgn0026879	FlyBase	7.45206	0.118689	0.358328	0.485826	0.768644
FBgn0027052	FlyBase	35.2085	-0.491931	0.321613	0.037921	0.16735
FBgn0027053	FlyBase	8.1475	0.110104	0.353566	0.520715	0.789353
FBgn0027054	FlyBase	10.9569	-0.0764388	0.327109	0.675913	0.869563
FBgn0027055	FlyBase	24.5456	0.0271683	0.277728	0.889935	0.961929
FBgn0027057	FlyBase	19.5905	-0.137924	0.307598	0.489151	0.770595
FBgn0027066	FlyBase	595.89	1.09786	0.193227	1.53224e-09	7.21001e-08
FBgn0027070	FlyBase	92.0678	0.220005	0.208723	0.213344	0.511039
FBgn0027073	FlyBase	9.03714	0.546939	0.596898	0.0436448	0.183932
FBgn0027074	FlyBase	1.5152	-0.0335646	0.376273	0.736991	NA
FBgn0027079	FlyBase	74.3568	0.207911	0.238145	0.276503	0.586246
FBgn0027080	FlyBase	40.0144	0.892608	0.312521	0.000530195	0.00598029
FBgn0027081	FlyBase	45.5009	-0.149491	0.237722	0.430833	0.72531
FBgn0027082	FlyBase	6.04777	-0.160593	0.385733	0.328689	0.641659
FBgn0027083	FlyBase	15.9479	-0.118109	0.312172	0.546345	0.80422
FBgn0027084	FlyBase	25.1477	-0.124288	0.276705	0.531395	0.794732
FBgn0027085	FlyBase	29.9575	0.138969	0.269385	0.483258	0.767004
FBgn0027086	FlyBase	60.8881	-0.974081	0.285334	8.38303e-05	0.00121317
FBgn0027087	FlyBase	86.5804	-0.37973	0.222013	0.0420022	0.179275
FBgn0027088	FlyBase	14.9429	0.313566	0.366426	0.158454	0.432659
FBgn0027090	FlyBase	12.2584	0.294407	0.381219	0.175707	0.459956
FBgn0027091	FlyBase	32.0544	0.0236945	0.252329	0.902742	0.965486
FBgn0027093	FlyBase	7.22813	0.257622	0.420647	0.182508	0.468173
FBgn0027094	FlyBase	52.0023	0.649308	0.276254	0.00391708	0.030044
FBgn0027095	FlyBase	11.852	-0.157428	0.34008	0.418618	0.716691
FBgn0027101	FlyBase	518.936	-0.788936	0.189799	5.80914e-06	0.000116334
FBgn0027106	FlyBase	16.6381	-0.0278177	0.298633	0.883399	0.961239
FBgn0027108	FlyBase	23.8451	-0.298516	0.366007	0.177878	0.462546
FBgn0027111	FlyBase	22.1168	-0.0523778	0.285397	0.78702	0.923003
FBgn0027259	FlyBase	30.3669	0.052135	0.254377	0.78739	0.923183
FBgn0027279	FlyBase	3778.48	-0.730255	0.134164	1.12634e-08	4.52306e-07
FBgn0027280	FlyBase	72.6671	-0.408975	0.229525	0.0330273	0.151688
FBgn0027287	FlyBase	106.543	-0.356272	0.221957	0.0554681	0.218788
FBgn0027291	FlyBase	49.7655	0.0348026	0.219312	0.848358	0.948201
FBgn0027296	FlyBase	12.6615	0.942291	0.5626	0.00719499	0.0479137
FBgn0027329	FlyBase	32.0306	1.15352	0.346645	7.76242e-05	0.00113622
FBgn0027330	FlyBase	5.36852	0.289913	0.470174	0.118894	0.361871
FBgn0027334	FlyBase	3.84287	0.0709943	0.362183	0.627233	0.846612
FBgn0027335	FlyBase	411.847	-0.491341	0.157994	0.000720285	0.00768107
FBgn0027338	FlyBase	109.487	-0.157873	0.19266	0.345229	0.657071
FBgn0027339	FlyBase	449.688	-0.17479	0.177251	0.266371	0.575675
FBgn0027341	FlyBase	12.899	-0.60517	0.543063	0.0399948	0.173454
FBgn0027342	FlyBase	25.1483	-0.118799	0.279054	0.549029	0.805019
FBgn0027343	FlyBase	5.89174	0.212273	0.399933	0.240638	0.544181
FBgn0027348	FlyBase	10.1197	-0.0661894	0.327214	0.714955	0.888193
FBgn0027356	FlyBase	61.5704	-0.615625	0.315157	0.0108431	0.0652285
FBgn0027359	FlyBase	5.18986	0.0482685	0.350839	0.757637	0.912113
FBgn0027363	FlyBase	231.596	0.273995	0.157764	0.056734	0.222697
FBgn0027364	FlyBase	1.58524	-0.0418768	0.377646	0.673837	NA
FBgn0027375	FlyBase	40.0782	-0.270367	0.272425	0.189789	0.478758
FBgn0027378	FlyBase	24.5577	0.341943	0.328241	0.12589	0.375503
FBgn0027453	FlyBase	148.961	0.0384985	0.176641	0.807615	0.929951
FBgn0027490	FlyBase	9.36391	-0.121953	0.338894	0.512894	0.784948
FBgn0027491	FlyBase	217.433	-0.332771	0.243458	0.0897509	0.302048
FBgn0027492	FlyBase	1441.13	-0.148033	0.132457	0.219745	0.519471
FBgn0027493	FlyBase	64.1117	0.926444	0.288064	0.00016045	0.00215149
FBgn0027495	FlyBase	9.46271	-0.395393	0.482592	0.0991643	0.322831
FBgn0027496	FlyBase	5.17318	-0.0190945	0.347357	0.901676	0.965486
FBgn0027497	FlyBase	37.3602	0.00511456	0.252207	0.97983	0.994481
FBgn0027498	FlyBase	22.7192	0.254675	0.309979	0.229406	0.531744
FBgn0027499	FlyBase	117.409	-0.470879	0.215408	0.0109127	0.0653907
FBgn0027500	FlyBase	2.0788	-0.100297	0.388455	0.378633	NA
FBgn0027503	FlyBase	46.2371	-0.513184	0.293136	0.0240267	0.119588
FBgn0027504	FlyBase	143.343	-0.297511	0.191338	0.0750722	0.268315
FBgn0027505	FlyBase	55.095	0.260018	0.238118	0.175426	0.459586
FBgn0027506	FlyBase	141.77	-0.469773	0.189678	0.00524252	0.0373007
FBgn0027507	FlyBase	42.425	-0.326274	0.299683	0.132991	0.38829
FBgn0027508	FlyBase	271.812	-0.122423	0.146557	0.36581	0.673993
FBgn0027509	FlyBase	63.4331	0.857718	0.2518	9.5209e-05	0.00136241
FBgn0027512	FlyBase	144.848	-0.1059	0.190175	0.522202	0.790036
FBgn0027513	FlyBase	2.56152	0.17669	0.419548	0.179556	NA
FBgn0027514	FlyBase	18.7716	-0.132198	0.304677	0.506772	0.782711
FBgn0027515	FlyBase	36.1435	-0.341117	0.310269	0.12296	0.369265
FBgn0027518	FlyBase	13.5176	0.133078	0.316423	0.498133	0.777461
FBgn0027524	FlyBase	9.87544	0.0736579	0.324861	0.689424	0.876136
FBgn0027525	FlyBase	29.428	-0.06659	0.262559	0.731153	0.897271
FBgn0027526	FlyBase	16.1102	0.0626925	0.293432	0.747374	0.907449
FBgn0027528	FlyBase	11.7621	-0.15642	0.336244	0.424909	0.72055
FBgn0027529	FlyBase	614.915	-0.0496175	0.212559	0.778568	0.919102
FBgn0027532	FlyBase	247.21	-0.251165	0.155677	0.0771646	0.273626
FBgn0027535	FlyBase	16.6136	-0.225335	0.339005	0.283573	0.593616
FBgn0027537	FlyBase	13.4477	-0.0271193	0.301923	0.8858	0.961779
FBgn0027538	FlyBase	71.1145	-0.0850124	0.214306	0.633948	0.850195
FBgn0027539	FlyBase	27.2602	0.311022	0.300252	0.147754	0.417336
FBgn0027547	FlyBase	17.5972	-0.451362	0.434187	0.0754592	0.269196
FBgn0027548	FlyBase	92.796	-0.16718	0.204271	0.336493	0.649357
FBgn0027549	FlyBase	53.6677	-0.262965	0.272691	0.200577	0.494038
FBgn0027550	FlyBase	150.404	0.0762791	0.17285	0.622637	0.843629
FBgn0027552	FlyBase	12.2637	0.0646493	0.327089	0.722577	0.892445
FBgn0027553	FlyBase	8.39984	-0.0829681	0.340054	0.635875	0.850195
FBgn0027554	FlyBase	37.5994	-0.0922508	0.246071	0.629031	0.847415
FBgn0027556	FlyBase	15.0585	-0.180169	0.345589	0.362632	0.672181
FBgn0027558	FlyBase	47.4069	0.185132	0.244016	0.336775	0.649357
FBgn0027560	FlyBase	80.5682	0.425325	0.262857	0.0411632	0.176479
FBgn0027561	FlyBase	291.294	0.556322	0.181022	0.000662783	0.00719031
FBgn0027562	FlyBase	20.3501	-0.111183	0.285727	0.574912	0.819163
FBgn0027563	FlyBase	2.91965	0.111192	0.383422	0.40015	NA
FBgn0027564	FlyBase	7.20822	-0.0977127	0.34772	0.572181	0.817636
FBgn0027565	FlyBase	23.5048	-0.482813	0.369856	0.0538122	0.214633
FBgn0027567	FlyBase	750.969	-0.288305	0.191471	0.0852925	0.292451
FBgn0027568	FlyBase	123.702	0.219266	0.185374	0.178259	0.463002
FBgn0027569	FlyBase	67.5893	0.662261	0.247557	0.00159011	0.0146412
FBgn0027570	FlyBase	7.79496	0.408081	0.518566	0.0784392	0.27623
FBgn0027572	FlyBase	31.4101	0.206159	0.276092	0.309209	0.621172
FBgn0027574	FlyBase	23.6711	-0.112822	0.280234	0.568896	0.815988
FBgn0027575	FlyBase	35.3216	0.53014	0.308414	0.0225219	0.114097
FBgn0027578	FlyBase	18.5149	-0.0178629	0.296341	0.924017	0.974403
FBgn0027579	FlyBase	161.216	1.56339	0.248075	2.23976e-11	1.48443e-09
FBgn0027580	FlyBase	405.694	0.474251	0.151566	0.000716504	0.00765457
FBgn0027581	FlyBase	21.2354	-0.583028	0.463049	0.0371589	0.165606
FBgn0027582	FlyBase	61.734	0.189672	0.231496	0.312519	0.624386
FBgn0027583	FlyBase	4.99944	-0.230484	0.426442	0.19208	0.4824
FBgn0027584	FlyBase	38.9374	0.852986	0.422758	0.00484267	0.0350739
FBgn0027585	FlyBase	41.3313	0.235013	0.257398	0.23707	0.540326
FBgn0027586	FlyBase	10.8956	-0.277955	0.395286	0.194259	0.486028
FBgn0027587	FlyBase	143.183	0.0996207	0.197186	0.558536	0.810437
FBgn0027588	FlyBase	83.4439	-0.0540127	0.204392	0.755304	0.910988
FBgn0027589	FlyBase	16.9296	0.185682	0.332441	0.35771	0.668853
FBgn0027590	FlyBase	47.1337	0.294191	0.252896	0.139242	0.401046
FBgn0027592	FlyBase	28.6522	0.186976	0.278971	0.355392	0.667612
FBgn0027594	FlyBase	520.315	0.167314	0.145444	0.214148	0.51215
FBgn0027596	FlyBase	222.312	-1.00649	0.176323	1.52836e-09	7.21001e-08
FBgn0027597	FlyBase	5.24076	-0.0986242	0.358998	0.542907	0.802394
FBgn0027598	FlyBase	703.374	-0.412225	0.130262	0.000766402	0.00807459
FBgn0027599	FlyBase	27.7943	0.0208252	0.257785	0.914988	0.97187
FBgn0027601	FlyBase	118.049	-0.852919	0.214698	1.1649e-05	0.000217391
FBgn0027602	FlyBase	10.2543	-0.21952	0.36565	0.281577	0.590725
FBgn0027603	FlyBase	85.9167	-0.45164	0.244642	0.0246774	0.121956
FBgn0027607	FlyBase	32.2693	0.09639	0.281359	0.625665	0.845314
FBgn0027608	FlyBase	173.928	1.88764	0.1959	3.94988e-23	1.12206e-20
FBgn0027609	FlyBase	12.9844	-0.0423505	0.307136	0.82225	0.935428
FBgn0027610	FlyBase	25.2671	-0.0817404	0.294643	0.674757	0.869375
FBgn0027611	FlyBase	59.106	0.663907	0.282849	0.00379351	0.0292899
FBgn0027615	FlyBase	3.17009	-0.00237858	0.362276	0.984518	0.995753
FBgn0027616	FlyBase	909.104	-0.623515	0.186327	0.000211906	0.00271339
FBgn0027617	FlyBase	7.71653	-0.236015	0.39886	0.230846	0.533148
FBgn0027619	FlyBase	31.8656	-0.133874	0.26103	0.495912	0.775335
FBgn0027620	FlyBase	50.0144	-0.40639	0.297243	0.0668413	0.248388
FBgn0027621	FlyBase	1035.15	0.380994	0.143475	0.00424073	0.0318262
FBgn0027654	FlyBase	24.935	-0.581233	0.413924	0.0321804	0.148868
FBgn0027655	FlyBase	615.865	0.663132	0.177692	4.58263e-05	0.000729228
FBgn0027657	FlyBase	14.8128	-0.129876	0.319294	0.507106	0.782929
FBgn0027660	FlyBase	10.8315	0.0340022	0.318528	0.854009	0.949859
FBgn0027779	FlyBase	1991.84	0.251634	0.115985	0.0224838	0.11398
FBgn0027780	FlyBase	47.9042	0.0628952	0.222473	0.731038	0.897271
FBgn0027783	FlyBase	5.54655	-0.21621	0.410551	0.227307	0.529439
FBgn0027784	FlyBase	4.46359	-0.0846033	0.360617	0.583774	0.823381
FBgn0027785	FlyBase	8.62159	-0.0485014	0.329075	0.784448	0.921901
FBgn0027786	FlyBase	21.5561	0.0630345	0.282445	0.747634	0.907622
FBgn0027790	FlyBase	3.46261	-0.123719	0.381428	0.397713	0.700449
FBgn0027791	FlyBase	6.86573	0.150753	0.363248	0.397232	0.700196
FBgn0027794	FlyBase	20.5277	-0.335923	0.347443	0.141139	0.40514
FBgn0027795	FlyBase	10.4221	0.0191192	0.323759	0.916224	0.972371
FBgn0027835	FlyBase	280.044	0.411631	0.154021	0.0036464	0.0284226
FBgn0027836	FlyBase	34.6174	-0.0386974	0.247121	0.83838	0.942594
FBgn0027841	FlyBase	1.59185	0.031896	0.377771	0.736173	NA
FBgn0027843	FlyBase	12.918	0.16212	0.35038	0.394513	0.697291
FBgn0027844	FlyBase	230.457	0.266169	0.17608	0.0898921	0.302132
FBgn0027864	FlyBase	1.68031	0.0210191	0.37556	0.831325	NA
FBgn0027865	FlyBase	10.9158	-0.146076	0.336274	0.450891	0.742132
FBgn0027866	FlyBase	335.311	-0.385715	0.177878	0.015143	0.083679
FBgn0027868	FlyBase	8.2841	0.115996	0.341723	0.524147	0.790912
FBgn0027872	FlyBase	8.41813	0.236035	0.402788	0.218221	0.517389
FBgn0027873	FlyBase	5.77251	-0.0753491	0.356553	0.629001	0.847415
FBgn0027889	FlyBase	6.38988	0.128683	0.35874	0.457647	0.747175
FBgn0027929	FlyBase	3.24914	-0.263207	0.482796	0.0996299	0.323797
FBgn0027930	FlyBase	8.25752	0.336869	0.483638	0.106102	0.337678
FBgn0027932	FlyBase	56.6635	1.59853	0.34288	2.1544e-07	6.42967e-06
FBgn0027945	FlyBase	6.02908	-0.0423833	0.343317	0.795282	0.924943
FBgn0027948	FlyBase	857.577	0.124844	0.121068	0.277702	0.586608
FBgn0027950	FlyBase	42.8732	-0.0420459	0.239107	0.822678	0.935638
FBgn0027951	FlyBase	236.503	-0.132051	0.15959	0.36295	0.672344
FBgn0028292	FlyBase	121.224	0.0422514	0.207656	0.811073	0.931118
FBgn0028325	FlyBase	85.0965	-0.530353	0.226462	0.00611043	0.0423753
FBgn0028327	FlyBase	39.0168	0.0372043	0.258483	0.848494	0.948201
FBgn0028331	FlyBase	612.375	-0.581817	0.181571	0.000391156	0.00462275
FBgn0028341	FlyBase	511.118	-0.19667	0.148244	0.149669	0.42032
[truncated: 6,683 more rows]

## Sheet: D50vsD10
Supplemental 1 Table. Differentially expressed genes comparing each aging time point relative to D10 (n=3)
Comparison:D50vsD10
gene_id	database	baseMean	log2FoldChange	lfcSE	pvalue	padj
FBgn0033936	FlyBase	2012.58	-2.01399	0.243239	9.29e-18	7.56e-16
FBgn0023076	FlyBase	2115.07	-0.928344	0.180636	6.06e-08	1.17e-06
FBgn0001994	FlyBase	531.984	-0.718002	0.161692	3.04e-06	4.1e-05
FBgn0025680	FlyBase	68.2664	-0.276929	0.265376	0.221648	0.44294
FBgn0259938	FlyBase	111.92	1.37599	0.234055	5.22e-10	1.53e-08
FBgn0023094	FlyBase	73.8566	-0.948284	0.26588	7.32e-05	0.000691816
FBgn0003068	FlyBase	284.448	2.60427	0.21452	4.78e-35	1.65e-32
FBgn0014396	FlyBase	1328.01	0.453733	0.170208	0.00461772	0.0230672
FBgn0038862	FlyBase	327.008	1.08649	0.187281	1.16e-09	3.23e-08
FBgn0016076	FlyBase	246.157	1.44912	0.186513	9.41e-16	6.29e-14
FBgn0040602	FlyBase	50.1836	9.81238	2.97674	4.05e-10	1.21e-08
FBgn0011670	FlyBase	35.9162	9.25229	2.90899	1.99e-09	5.24e-08
FBgn0039371	FlyBase	24.9724	8.73707	2.73014	1.48e-10	4.63e-09
FBgn0039370	FlyBase	19.6781	7.99547	2.96881	2.7e-06	3.71e-05
FBgn0261061	FlyBase	18.4985	7.85004	2.98514	5.17e-06	6.57e-05
FBgn0051093	FlyBase	14.8228	7.82616	2.6474	9.59e-09	2.19e-07
FBgn0053509	FlyBase	14.6805	7.82054	2.63873	7.5e-09	1.76e-07
FBgn0032853	FlyBase	11.5346	7.32486	2.63715	1.88e-07	3.3e-06
FBgn0039368	FlyBase	13.5839	7.1862	3.00951	3.62e-05	0.000368579
FBgn0011668	FlyBase	30.4586	6.73996	1.62938	1.12e-06	1.65e-05
FBgn0051380	FlyBase	39.1516	6.30273	1.38109	7.95e-07	1.22e-05
FBgn0001258	FlyBase	95.808	6.24082	0.586027	2.02e-26	3.8e-24
FBgn0031307	FlyBase	18.7939	6.20352	1.3191	8.93e-08	1.66e-06
FBgn0033969	FlyBase	18.5596	6.18156	1.31895	9.87e-08	1.82e-06
FBgn0052568	FlyBase	5.96897	6.06151	2.53868	1.22e-05	0.000142118
FBgn0040609	FlyBase	15.5806	5.89406	1.3263	3.59e-07	5.92e-06
FBgn0014859	FlyBase	1335.1	5.85853	0.479232	1.26e-35	4.95e-33
FBgn0053508	FlyBase	35.0048	5.83276	0.882835	2.86e-11	1.04e-09
FBgn0051459	FlyBase	24.7933	5.82151	1.04027	2.2e-08	4.72e-07
FBgn0039369	FlyBase	15.0424	5.81434	1.3492	6.87e-07	1.07e-05
FBgn0015376	FlyBase	166.104	5.78434	0.425766	1.17e-42	6.71e-40
FBgn0026395	FlyBase	5.28649	5.77571	2.55152	3.64e-05	0.000370207
FBgn0031443	FlyBase	4.8744	5.64389	2.52119	4.15e-05	0.000417974
FBgn0031522	FlyBase	29.0324	5.56112	0.856526	7.4e-11	2.44e-09
FBgn0038247	FlyBase	4.68417	5.55121	2.52543	5.68e-05	0.000550876
FBgn0051955	FlyBase	77.9284	5.40534	0.55942	1.11e-22	1.53e-20
FBgn0050441	FlyBase	4.42352	5.39961	2.53631	9.33e-05	0.00085407
FBgn0250819	FlyBase	334.378	5.19974	0.548111	1.25e-22	1.68e-20
FBgn0264433	FlyBase	4.26624	5.19839	2.60815	0.000228019	0.00182648
FBgn0033136	FlyBase	10.3915	5.17211	1.39125	1.05e-05	0.000124559
FBgn0033926	FlyBase	364.477	5.1049	0.26851	2.09e-81	9.02e-78
FBgn0033928	FlyBase	9.76064	5.07711	1.36202	1.02e-05	0.000121218
FBgn0052569	FlyBase	3.8426	5.03648	2.55692	0.000245711	0.00194651
FBgn0031442	FlyBase	3.79881	5.02688	2.54848	0.000240565	0.0019114
FBgn0037236	FlyBase	25.7946	5.00422	0.774556	5.46e-11	1.83e-09
FBgn0038550	FlyBase	3.87179	5.00222	2.59198	0.000311927	0.00241345
FBgn0011669	FlyBase	25.3	4.98406	1.31459	1.02e-05	0.000121218
FBgn0035309	FlyBase	3.69421	4.98014	2.54553	0.000263037	0.00206857
FBgn0032650	FlyBase	19.0774	4.86563	0.926679	5.15e-08	1.01e-06
FBgn0039645	FlyBase	22.7051	4.80249	0.789674	5.23e-10	1.53e-08
FBgn0000395	FlyBase	490.933	4.78171	0.229288	1.09e-97	9.43e-94
FBgn0039887	FlyBase	17.6163	4.74558	0.91917	8.36e-08	1.57e-06
FBgn0039972	FlyBase	97.621	4.73874	0.439822	5.37e-28	1.16e-25
FBgn0039139	FlyBase	217.42	4.73804	0.327207	1.76e-48	1.38e-45
FBgn0032647	FlyBase	31.5225	4.73721	0.701875	3.81e-12	1.56e-10
FBgn0033397	FlyBase	262.768	4.73693	0.290909	1.57e-60	2.71e-57
FBgn0024366	FlyBase	21.9902	4.71343	0.819208	2.49e-09	6.35e-08
FBgn0052570	FlyBase	7.80625	4.65126	1.40429	5.09e-05	0.000501376
FBgn0038088	FlyBase	223.882	4.62582	0.292708	2.66e-57	3.28e-54
FBgn0032648	FlyBase	31.5815	4.52572	0.640308	3.75e-13	1.81e-11
FBgn0032664	FlyBase	6.63518	4.34808	1.42251	0.000126013	0.00110704
FBgn0085404	FlyBase	20.8306	4.34175	0.75342	2.03e-09	5.32e-08
FBgn0030048	FlyBase	13.6198	4.3229	0.939778	1.09e-06	1.63e-05
FBgn0053542	FlyBase	13.6826	4.31319	0.95184	1.38e-06	2e-05
FBgn0005626	FlyBase	810.624	4.18863	0.240423	4.08e-69	1.17e-65
FBgn0016919	FlyBase	255.149	4.10366	0.274441	1.47e-51	1.41e-48
FBgn0036945	FlyBase	11.9742	4.09777	0.941239	3e-06	4.05e-05
FBgn0037151	FlyBase	5.82025	4.09138	1.46424	0.000296167	0.0023039
FBgn0052571	FlyBase	14.6247	4.04037	0.850749	3.84e-07	6.29e-06
FBgn0286199	FlyBase	22.5555	4.00197	0.653269	1.81e-10	5.59e-09
FBgn0035439	FlyBase	25.3957	3.9874	0.629313	4.01e-11	1.39e-09
FBgn0035385	FlyBase	41.6319	3.93944	0.524438	6.72e-15	3.97e-13
FBgn0032649	FlyBase	42.3899	3.86446	0.525046	1.99e-14	1.11e-12
FBgn0002873	FlyBase	10.3048	3.85913	0.960839	1.21e-05	0.000141507
FBgn0035918	FlyBase	121.749	3.69569	0.291368	7.45e-38	3.21e-35
FBgn0261990	FlyBase	37.9256	3.68009	0.535254	6.13e-13	2.87e-11
FBgn0002905	FlyBase	17.9003	3.60166	0.682113	1.8e-08	3.93e-07
FBgn0041248	FlyBase	4.65331	3.6	1.5241	0.000935196	0.00607525
FBgn0263772	FlyBase	62.0765	3.54733	0.402124	1.2e-19	1.28e-17
FBgn0029766	FlyBase	104.985	3.52458	0.301483	1.44e-32	4.13e-30
FBgn0264753	FlyBase	515.82	3.4607	0.250949	1.67e-44	1.11e-41
FBgn0030721	FlyBase	38.1525	3.428	0.470928	3.5e-14	1.93e-12
FBgn0003483	FlyBase	12.1142	3.42249	0.803664	2.85e-06	3.88e-05
FBgn0036556	FlyBase	7590.3	3.39891	0.210884	1.05e-59	1.51e-56
FBgn0051741	FlyBase	9.98341	3.38495	0.895652	2.11e-05	0.000231129
FBgn0000083	FlyBase	536.046	3.36935	0.254914	4.51e-41	2.16e-38
FBgn0041627	FlyBase	27.6661	3.30765	0.514862	1.66e-11	6.24e-10
FBgn0038074	FlyBase	51.264	3.2892	0.411987	1.35e-16	9.56e-15
FBgn0020278	FlyBase	118.564	3.27727	0.281071	1.91e-32	5.33e-30
FBgn0040837	FlyBase	30.5867	3.26487	0.505948	1.24e-11	4.85e-10
[truncated: 9,464 more rows]

## Sheet: D60vsD10
Supplemental 1 Table. Differentially expressed genes comparing each aging time point relative to D10 (n=3)
[truncated: 8,785 more rows]
