# Supplementary material for: The Clock:Cycle complex is a major transcriptional regulator of Drosophila photoreceptors that protects the eye from retinal degeneration and oxidative stress
Source: PLoS Genet. 2022 Jan 31;18(1):e1010021. doi: 10.1371/journal.pgen.1010021 (PMC8830735; doi:10.1371/journal.pgen.1010021)
Supplement: S2 Table — Differentially expressed genes comparing Rh1>ClkDN relative to Control (n = 3) at D1 or D10. (XLSX) [file pgen.1010021.s007.xlsx]

## Sheet: D1_ClkDN-vs-Ctrl
S2 Table. Differentially expressed genes comparing Rh1>ClkDN relative to Rh1>Control (n=3)
Comparison: Rh1>ClkDN vs Rh1>Ctrl at D1
gene_id	database	baseMean	lfcSE	pvalue	padj	log2FoldChange
FBgn0052475	FlyBase	38.0671	2.92027	1.07e-10	3.85e-09	9.33549
FBgn0030108	FlyBase	28.0267	2.8562	8.15e-10	2.49e-08	8.8092
FBgn0023076	FlyBase	13742.3	0.230457	1e-256	9.29e-253	7.86358
FBgn0030078	FlyBase	15.906	2.82857	5.12e-07	1.07e-05	7.69093
FBgn0262567	FlyBase	105.573	0.864138	2.84e-17	1.98e-15	7.381
FBgn0265725	FlyBase	76.4604	0.882893	7.99e-15	4.18e-13	6.88607
FBgn0030085	FlyBase	49.6615	1.06602	3.23e-10	1.07e-08	6.75375
FBgn0026058	FlyBase	9.63905	2.8499	3.47e-05	0.000471954	6.60169
FBgn0000251	FlyBase	74.7034	0.814112	1.03e-15	6.1e-14	6.43101
FBgn0030065	FlyBase	1340.05	0.257689	1.39e-138	4.28e-135	6.42538
FBgn0260482	FlyBase	9.0657	2.88592	7.12e-05	0.00091053	6.41908
FBgn0003002	FlyBase	351.673	0.439461	1.16e-48	5.39e-46	6.33008
FBgn0024184	FlyBase	187.327	0.52642	6.51e-34	1.89e-31	6.27729
FBgn0266811	FlyBase	78.2108	0.76855	1.71e-16	1.11e-14	6.1753
FBgn0085440	FlyBase	492.711	0.889411	1.74e-12	7.45e-11	5.85127
FBgn0027376	FlyBase	923.875	1.52182	4.01e-06	7e-05	5.74063
FBgn0029864	FlyBase	1142.79	0.248595	9.7e-113	2.25e-109	5.58493
FBgn0031010	FlyBase	7.02688	3.13786	0.000813948	0.00766716	5.53564
FBgn0052706	FlyBase	124.252	0.560554	1.18e-22	1.15e-20	5.36249
FBgn0262563	FlyBase	134.757	0.536448	1.03e-24	1.16e-22	5.35745
FBgn0051481	FlyBase	255.247	0.469288	9.3e-32	2.15e-29	5.34686
FBgn0028647	FlyBase	3554.56	0.200481	2.36e-154	1.09e-150	5.28382
FBgn0030082	FlyBase	542.507	0.347826	2.14e-52	1.24e-49	5.20945
FBgn0029707	FlyBase	139.763	0.511267	1.34e-24	1.48e-22	5.08834
FBgn0032733	FlyBase	12.526	1.6005	5.79e-05	0.000752953	5.07834
FBgn0011278	FlyBase	126.129	0.528812	2.13e-22	1.99e-20	4.96603
FBgn0051632	FlyBase	283.344	0.493398	9.98e-25	1.14e-22	4.89005
FBgn0052814	FlyBase	262.019	0.380929	1.13e-38	3.61e-36	4.85835
FBgn0036393	FlyBase	10.9196	1.58675	8.94e-05	0.00111717	4.85684
FBgn0045761	FlyBase	727.112	0.314951	2.2e-54	1.36e-51	4.84882
FBgn0000233	FlyBase	55.7682	0.836105	3.41e-10	1.12e-08	4.8216
FBgn0029856	FlyBase	172.521	1.37675	1.42e-05	0.000214503	4.78413
FBgn0020378	FlyBase	124.175	0.504578	2.06e-22	1.95e-20	4.75405
FBgn0030871	FlyBase	4.96212	3.17825	0.00191974	NA	4.72919
FBgn0000157	FlyBase	288.319	0.42875	1.91e-29	3.4e-27	4.69623
FBgn0040900	FlyBase	9.79217	1.6546	0.000216534	0.00242984	4.6879
FBgn0259188	FlyBase	29.2814	0.8797	1.57e-08	4.08e-07	4.65928
FBgn0040338	FlyBase	24.3486	0.948769	1.31e-07	3.01e-06	4.62548
FBgn0031142	FlyBase	73.6825	0.557795	2.41e-17	1.69e-15	4.58497
FBgn0285944	FlyBase	9210.12	0.21954	1e-97	1.86e-94	4.57833
FBgn0003896	FlyBase	279.911	0.337847	1.5e-42	5.36e-40	4.53648
FBgn0260642	FlyBase	541.59	1.12146	2.44e-06	4.49e-05	4.45453
FBgn0039347	FlyBase	361.639	0.364192	5.08e-35	1.52e-32	4.39478
FBgn0263511	FlyBase	194.958	1.70603	0.000220511	0.0024674	4.36264
FBgn0263772	FlyBase	273.409	0.525602	3.98e-18	2.98e-16	4.35978
FBgn0034606	FlyBase	868.096	0.276627	1.12e-55	8.69e-53	4.3058
FBgn0030189	FlyBase	173.64	0.376038	1.9e-31	4.19e-29	4.3019
FBgn0040351	FlyBase	359.854	0.270609	1.39e-57	1.17e-54	4.27891
FBgn0266050	FlyBase	11.2359	1.38238	0.000307461	0.00330994	4.14121
FBgn0052707	FlyBase	482.239	0.267179	3.56e-55	2.54e-52	4.13961
FBgn0052708	FlyBase	155.596	0.535947	9.83e-16	5.84e-14	4.1148
FBgn0260658	FlyBase	853.217	0.242995	5.6e-65	5.77e-62	4.10394
FBgn0000606	FlyBase	30.2414	1.05091	4.06e-06	7.08e-05	4.09246
FBgn0011589	FlyBase	825.59	0.28476	2.51e-47	9.71e-45	4.05095
FBgn0004897	FlyBase	25.1752	1.10688	1.12e-05	0.000173655	4.04882
FBgn0020508	FlyBase	20.3439	0.927293	1.33e-06	2.56e-05	4.04506
FBgn0030107	FlyBase	27.4208	0.799975	3.71e-08	9.28e-07	4.04096
FBgn0027589	FlyBase	307.894	0.408	1.61e-24	1.75e-22	4.03921
FBgn0032486	FlyBase	168.489	0.357767	1.97e-30	3.81e-28	4.02981
FBgn0002576	FlyBase	171.411	0.44966	1.72e-20	1.52e-18	4.01512
FBgn0263997	FlyBase	150.108	0.483741	9.54e-18	6.96e-16	4.00163
FBgn0034279	FlyBase	16.4183	1.32183	0.000128014	0.00152319	3.9956
FBgn0003747	FlyBase	11.5249	1.42254	0.00036762	0.00386335	3.98393
FBgn0003975	FlyBase	249.534	1.70287	0.00040071	0.00418263	3.97744
FBgn0001147	FlyBase	74.7171	0.514505	6.44e-16	3.9e-14	3.97478
FBgn0034196	FlyBase	21.1337	1.0344	9.48e-06	0.000151311	3.88705
FBgn0260634	FlyBase	6581.33	0.224061	1.38e-67	1.6e-64	3.85666
FBgn0030052	FlyBase	332.812	0.271014	9.62e-47	3.57e-44	3.84342
FBgn0086778	FlyBase	1972.62	0.215601	3.69e-71	4.88e-68	3.81227
FBgn0015524	FlyBase	217.035	1.53889	0.000316867	0.00339542	3.80864
FBgn0030296	FlyBase	102.506	0.498568	1.41e-15	8.15e-14	3.79671
FBgn0050090	FlyBase	17.773	1.19399	7.67e-05	0.000974039	3.7652
FBgn0039346	FlyBase	170.309	0.372321	6.85e-25	8.04e-23	3.73572
FBgn0026411	FlyBase	154.874	0.378004	8.3e-24	8.55e-22	3.70334
FBgn0013751	FlyBase	210.653	1.55947	0.000416146	0.00430924	3.69364
FBgn0085412	FlyBase	6991.74	0.202176	1.51e-75	2.33e-72	3.68938
FBgn0030077	FlyBase	65.5859	0.602917	1.79e-10	6.14e-09	3.59326
FBgn0010314	FlyBase	829.851	0.2245	9.61e-59	8.91e-56	3.59083
FBgn0051776	FlyBase	54.7315	0.65232	2.09e-09	6.03e-08	3.56941
FBgn0003159	FlyBase	721.255	0.239438	5.25e-51	2.7e-48	3.55492
FBgn0265267	FlyBase	9.88522	1.59249	0.00139698	0.0123202	3.51138
FBgn0030067	FlyBase	93.1253	0.395495	1e-19	8.29e-18	3.48873
FBgn0000659	FlyBase	116.666	0.544747	7.33e-12	2.98e-10	3.48189
FBgn0030086	FlyBase	231.817	0.320213	1.74e-28	2.65e-26	3.47663
FBgn0030607	FlyBase	43.445	0.686065	2.14e-08	5.46e-07	3.47468
FBgn0002023	FlyBase	268.25	1.35052	0.00028884	0.00314232	3.46822
FBgn0030992	FlyBase	20.2942	1.08433	6.96e-05	0.0008906	3.43449
FBgn0025383	FlyBase	18.8788	0.87793	7.76e-06	0.000126438	3.42383
FBgn0034284	FlyBase	50.6048	0.84276	2.14e-06	4.02e-05	3.41575
FBgn0264443	FlyBase	268.313	0.302458	1.78e-30	3.51e-28	3.39381
FBgn0031857	FlyBase	416.894	0.309779	1.28e-28	2.04e-26	3.35544
FBgn0030846	FlyBase	372.729	0.289402	2.72e-32	6.63e-30	3.35419
FBgn0259190	FlyBase	29.1747	1.20577	0.000187224	0.00214215	3.35096
FBgn0265413	FlyBase	126.794	0.40677	1.83e-17	1.3e-15	3.34362
FBgn0013276	FlyBase	28.5476	0.904748	1.39e-05	0.000211267	3.31568
FBgn0040377	FlyBase	37.4739	0.653795	2.91e-08	7.39e-07	3.29338
FBgn0032523	FlyBase	23.78	0.912527	1.76e-05	0.000256497	3.28505
FBgn0030954	FlyBase	10.37	1.3784	0.000992576	0.00914531	3.28341
FBgn0053052	FlyBase	107.927	0.575251	7.12e-10	2.21e-08	3.28259
FBgn0033174	FlyBase	56.5915	0.95909	2.79e-05	0.000389509	3.24453
FBgn0038422	FlyBase	142.715	0.370227	1.74e-19	1.41e-17	3.22801
FBgn0260660	FlyBase	1029.22	0.213361	4.41e-52	2.41e-49	3.19856
FBgn0030724	FlyBase	186.572	0.299963	2.32e-27	3.31e-25	3.1795
FBgn0053177	FlyBase	19.4214	0.87087	1.72e-05	0.00025158	3.16375
FBgn0051909	FlyBase	13.7526	1.11452	0.000263555	0.00291515	3.16218
FBgn0026439	FlyBase	1381.36	0.218126	3.58e-48	1.58e-45	3.14287
FBgn0043841	FlyBase	537.125	0.217927	6.54e-48	2.64e-45	3.13181
FBgn0267978	FlyBase	337.532	0.288755	1.68e-28	2.62e-26	3.12061
FBgn0033322	FlyBase	11.2331	1.5088	0.00152391	0.0132382	3.11589
FBgn0040467	FlyBase	54.8913	0.520726	1.6e-10	5.59e-09	3.10695
FBgn0030104	FlyBase	21.2503	0.980771	8.92e-05	0.00111595	3.09767
FBgn0051956	FlyBase	23.6305	0.987564	7.81e-05	0.000987146	3.09023
FBgn0030612	FlyBase	19.999	0.850358	1.93e-05	0.000278856	3.0769
FBgn0022774	FlyBase	55.4011	0.615141	3.25e-08	8.2e-07	3.07211
FBgn0261930	FlyBase	277.917	0.316334	1.95e-23	1.99e-21	3.0713
FBgn0026084	FlyBase	270.123	0.283151	1.69e-28	2.62e-26	3.06418
FBgn0030406	FlyBase	102.526	0.401238	1.28e-15	7.47e-14	3.06409
FBgn0015584	FlyBase	32.2668	0.750711	2.53e-06	4.65e-05	3.06326
FBgn0015010	FlyBase	162.141	0.31917	5.66e-23	5.64e-21	3.0624
FBgn0030088	FlyBase	73.3132	0.435038	1.43e-13	6.76e-12	3.06069
FBgn0030395	FlyBase	17.5691	0.876579	3.46e-05	0.000471565	3.05061
FBgn0052639	FlyBase	24.0003	0.99759	0.00011175	0.00136112	3.04475
FBgn0030847	FlyBase	724.631	0.231217	1.74e-40	5.75e-38	3.03718
FBgn0029723	FlyBase	95.2693	0.497705	7.33e-11	2.71e-09	3.01729
FBgn0030230	FlyBase	1834.35	0.267195	1.31e-30	2.7e-28	3.01601
FBgn0032488	FlyBase	165.225	0.331789	7.37e-21	6.57e-19	3.01106
FBgn0286199	FlyBase	38.5318	0.673272	4.58e-07	9.66e-06	3.00203
FBgn0031032	FlyBase	22.0113	1.29759	0.000694405	0.00665609	3.00064
FBgn0267253	FlyBase	145.279	0.402956	6.03e-15	3.21e-13	2.99651
FBgn0261260	FlyBase	2670.86	0.278548	4.97e-28	7.44e-26	2.99509
FBgn0260748	FlyBase	305.286	0.315122	1.66e-22	1.59e-20	2.99316
FBgn0034605	FlyBase	93.0801	0.506789	2.15e-10	7.33e-09	2.98008
FBgn0038827	FlyBase	88.6654	0.537556	1.68e-09	4.92e-08	2.97842
FBgn0008636	FlyBase	40.3195	0.685715	7.98e-07	1.59e-05	2.97064
FBgn0264975	FlyBase	1056.13	0.190524	5.04e-55	3.34e-52	2.94536
FBgn0265045	FlyBase	1614.25	0.203896	3.77e-48	1.59e-45	2.93398
FBgn0000411	FlyBase	45.5273	0.642441	2.93e-07	6.4e-06	2.92986
FBgn0265595	FlyBase	351.055	0.289341	1.24e-24	1.39e-22	2.88382
FBgn0000635	FlyBase	746.478	0.276063	1.64e-26	2.08e-24	2.87528
FBgn0266377	FlyBase	3107.29	0.244219	4.29e-33	1.14e-30	2.8733
FBgn0036738	FlyBase	7.80016	1.80688	0.00435577	0.0318153	2.85669
FBgn0032719	FlyBase	196.316	0.352343	5.96e-17	4.03e-15	2.82945
FBgn0030429	FlyBase	52.0405	0.497024	9.87e-10	2.97e-08	2.82116
FBgn0052432	FlyBase	665.068	0.256232	2.38e-29	4.01e-27	2.82079
FBgn0029821	FlyBase	26.6583	0.726861	7.78e-06	0.000126514	2.79385
FBgn0034057	FlyBase	61.4786	0.480493	4e-10	1.29e-08	2.79289
FBgn0052666	FlyBase	714.773	0.252854	1.98e-29	3.4e-27	2.79014
FBgn0036121	FlyBase	869.329	0.265474	6.3e-27	8.46e-25	2.78899
FBgn0030105	FlyBase	16.3358	0.945621	0.00018187	0.00209411	2.78562
FBgn0030093	FlyBase	158.413	0.357064	5.33e-16	3.3e-14	2.78433
FBgn0004370	FlyBase	2117.96	0.209962	3.68e-41	1.26e-38	2.78054
FBgn0285879	FlyBase	123.885	0.327355	1.97e-18	1.54e-16	2.77499
FBgn0029596	FlyBase	12.9675	1.26766	0.00119652	0.01082	2.77476
FBgn0052626	FlyBase	7095.58	0.265648	1.44e-26	1.88e-24	2.77049
FBgn0265139	FlyBase	24.3413	0.837202	5.35e-05	0.000702897	2.77008
FBgn0001229	FlyBase	29.9729	0.85001	5.57e-05	0.000728736	2.76606
FBgn0026702	FlyBase	12.3761	1.08149	0.00064891	0.00627223	2.7567
FBgn0001225	FlyBase	32.1026	0.704001	5.53e-06	9.34e-05	2.74201
FBgn0039115	FlyBase	48.563	0.803803	3.25e-05	0.000447616	2.7338
FBgn0264344	FlyBase	168.172	0.48286	8.87e-10	2.69e-08	2.73198
FBgn0037229	FlyBase	87.7027	0.420466	7.11e-12	2.9e-10	2.7267
FBgn0041234	FlyBase	5.54365	2.54495	0.00555471	NA	2.72508
FBgn0025111	FlyBase	65.1466	0.525476	1.94e-08	4.97e-07	2.68353
FBgn0259171	FlyBase	618.106	0.245284	7.26e-29	1.18e-26	2.67888
FBgn0025627	FlyBase	9.35662	1.39485	0.0027602	0.0218282	2.67724
FBgn0263512	FlyBase	32.6627	0.670902	4.29e-06	7.45e-05	2.67188
FBgn0052369	FlyBase	512.818	0.259428	5.79e-26	7.25e-24	2.66845
FBgn0000116	FlyBase	915.919	0.283957	4.47e-22	4.14e-20	2.6682
FBgn0051637	FlyBase	831.506	0.216564	9.29e-36	2.87e-33	2.65907
FBgn0029930	FlyBase	671.515	0.239484	1.98e-29	3.4e-27	2.6443
FBgn0265523	FlyBase	8656.36	0.234652	2.36e-30	4.47e-28	2.63348
FBgn0262139	FlyBase	125.704	0.333225	2.71e-16	1.72e-14	2.61913
FBgn0085419	FlyBase	154.503	0.349942	5.44e-15	2.93e-13	2.61335
FBgn0052811	FlyBase	27.1799	0.953797	0.000285576	0.00311412	2.61304
FBgn0029706	FlyBase	351.536	0.233519	4.76e-30	8.82e-28	2.60698
FBgn0032871	FlyBase	16.7727	0.941807	0.000308675	0.00331915	2.60322
FBgn0031561	FlyBase	30.1304	1.02583	0.000546223	0.00544402	2.59436
FBgn0027343	FlyBase	80.0723	0.587938	7.44e-07	1.49e-05	2.56374
FBgn0086368	FlyBase	66.754	0.698271	1.31e-05	0.000200335	2.56169
FBgn0085384	FlyBase	607.253	0.251229	1.84e-25	2.21e-23	2.55929
FBgn0020248	FlyBase	54.2843	0.532186	1.1e-07	2.57e-06	2.55233
FBgn0015286	FlyBase	516.081	0.215239	2.07e-33	5.65e-31	2.54785
FBgn0035143	FlyBase	31.5047	0.656181	7.63e-06	0.000124705	2.54751
FBgn0266709	FlyBase	30.5642	0.944666	0.000319877	0.00341583	2.54592
FBgn0039938	FlyBase	193.46	0.323222	3.92e-16	2.47e-14	2.52557
FBgn0085387	FlyBase	7704.35	0.211751	6.72e-34	1.89e-31	2.52485
FBgn0029722	FlyBase	40.241	0.66509	9.54e-06	0.000151695	2.50591
FBgn0264954	FlyBase	35.1447	0.62718	4.21e-06	7.32e-05	2.50589
FBgn0052137	FlyBase	1021.42	0.212112	4.99e-33	1.28e-30	2.49749
FBgn0264089	FlyBase	1705.11	0.26209	1.61e-22	1.55e-20	2.49137
FBgn0004456	FlyBase	249.361	0.242594	1.08e-25	1.32e-23	2.48332
FBgn0034153	FlyBase	21.3021	1.05083	0.000803892	0.00760334	2.47931
FBgn0000014	FlyBase	149.259	1.85308	0.00349207	0.0263369	2.47496
FBgn0261244	FlyBase	3101.47	0.232902	2.05e-27	3.01e-25	2.47219
FBgn0023179	FlyBase	2611.14	0.233198	2.66e-27	3.67e-25	2.46991
FBgn0260771	FlyBase	64.3662	0.457794	5.98e-09	1.64e-07	2.46688
FBgn0033137	FlyBase	44.3547	0.719799	3.42e-05	0.000467797	2.46293
FBgn0035917	FlyBase	289.408	0.341632	4.16e-14	2.07e-12	2.46098
FBgn0031835	FlyBase	635.226	0.266681	2.21e-21	2.02e-19	2.45851
FBgn0003339	FlyBase	119.796	0.621649	4.58e-06	7.86e-05	2.45512
FBgn0028397	FlyBase	3438.34	0.209956	1.83e-32	4.58e-30	2.44595
FBgn0025391	FlyBase	22.0005	0.7922	0.000134468	0.00159385	2.44351
FBgn0039331	FlyBase	29.9291	1.41728	0.00255302	0.0204352	2.426
FBgn0062978	FlyBase	324.169	0.251203	4.42e-23	4.45e-21	2.42457
FBgn0001325	FlyBase	166.69	2.03357	0.00398023	0.0294435	2.41615
FBgn0032429	FlyBase	46.8544	0.52414	3.26e-07	7.09e-06	2.41479
FBgn0031169	FlyBase	14.896	1.126	0.00149708	0.0130417	2.41256
FBgn0038397	FlyBase	121.643	0.360937	1.8e-12	7.67e-11	2.41209
FBgn0053798	FlyBase	11.657	1.76405	0.0046475	0.0335224	2.41024
FBgn0053111	FlyBase	409.869	0.295915	7.33e-17	4.92e-15	2.38071
FBgn0029963	FlyBase	5.4453	3.31251	0.00685052	NA	2.36716
FBgn0266000	FlyBase	996.381	0.223836	7.38e-27	9.77e-25	2.35119
FBgn0263706	FlyBase	328.378	0.301959	6.06e-16	3.72e-14	2.34918
FBgn0039937	FlyBase	31.3817	0.998253	0.000844356	0.00792942	2.34895
FBgn0001233	FlyBase	360.754	0.329061	1.5e-13	7.06e-12	2.32166
FBgn0261649	FlyBase	1304.31	0.20178	1.11e-31	2.51e-29	2.32122
FBgn0052982	FlyBase	586.054	0.252779	3.61e-21	3.28e-19	2.32088
FBgn0030121	FlyBase	90.5567	0.562217	2.7e-06	4.9e-05	2.31657
FBgn0050463	FlyBase	298.692	0.338108	5.44e-13	2.47e-11	2.31629
FBgn0040297	FlyBase	1286.23	0.204335	7.28e-31	1.57e-28	2.3159
FBgn0028369	FlyBase	594.522	0.21873	5.4e-27	7.36e-25	2.30418
FBgn0033315	FlyBase	14.2122	0.973838	0.00103305	0.00944317	2.29814
FBgn0033271	FlyBase	23.5299	0.898835	0.000554758	0.00549861	2.29753
FBgn0023534	FlyBase	24.9937	0.808377	0.000278038	0.00305326	2.29623
FBgn0085421	FlyBase	1770.25	0.232024	6.13e-24	6.38e-22	2.28403
FBgn0086253	FlyBase	7.95375	1.40729	0.00497274	0.0354284	2.2836
FBgn0004567	FlyBase	51.3473	0.792679	0.000218929	0.00245375	2.27851
FBgn0261085	FlyBase	85.8079	0.383322	2.29e-10	7.76e-09	2.27785
FBgn0085369	FlyBase	102.106	0.563647	3.82e-06	6.7e-05	2.26723
FBgn0033538	FlyBase	366.339	0.265406	1.33e-18	1.06e-16	2.26091
FBgn0052594	FlyBase	182.742	0.404567	2.12e-09	6.08e-08	2.25286
FBgn0035094	FlyBase	157.409	0.681906	5.77e-05	0.000750565	2.2516
FBgn0004368	FlyBase	2960.22	0.218331	6.46e-26	7.98e-24	2.24808
FBgn0003430	FlyBase	13.0443	1.30579	0.00351373	0.0264357	2.24674
FBgn0004896	FlyBase	15.3844	1.11626	0.00207691	0.0171119	2.23959
FBgn0002985	FlyBase	35.3335	0.893366	0.000648944	0.00627223	2.2355
FBgn0030482	FlyBase	55.3326	0.509013	8.35e-07	1.66e-05	2.23233
FBgn0001230	FlyBase	58.2768	0.51606	1.08e-06	2.12e-05	2.23176
FBgn0000008	FlyBase	208.419	0.367061	9.75e-11	3.53e-09	2.22915
FBgn0025641	FlyBase	491.353	0.300446	1.07e-14	5.56e-13	2.22887
FBgn0015776	FlyBase	155.796	0.387024	7.14e-10	2.21e-08	2.22728
FBgn0032835	FlyBase	107.663	0.374667	2.58e-10	8.68e-09	2.22504
FBgn0003117	FlyBase	71.7497	0.698556	8.57e-05	0.0010746	2.22472
FBgn0051407	FlyBase	37.0985	0.63758	3.48e-05	0.000472325	2.22093
FBgn0045852	FlyBase	99.1271	0.823446	0.000380319	0.00399227	2.21419
FBgn0040384	FlyBase	3332.94	0.265157	6.61e-18	4.86e-16	2.21047
FBgn0263258	FlyBase	831.675	0.262781	3.69e-18	2.78e-16	2.21033
FBgn0030294	FlyBase	97.5252	0.386951	9.36e-10	2.83e-08	2.21026
FBgn0030528	FlyBase	32.7739	0.592047	1.52e-05	0.000227178	2.2078
FBgn0011259	FlyBase	4655.25	0.198961	1.53e-29	2.78e-27	2.20294
FBgn0039835	FlyBase	8.70112	1.76661	0.00733187	0.0487162	2.20242
FBgn0052141	FlyBase	87.3775	0.606475	1.98e-05	0.000284887	2.19328
FBgn0034201	FlyBase	28.0649	1.00955	0.00137753	0.0121603	2.19095
FBgn0028740	FlyBase	22.1078	1.30648	0.00329225	0.0252577	2.18358
FBgn0004863	FlyBase	42.6759	1.08324	0.00183177	0.0154632	2.18098
FBgn0005677	FlyBase	120.829	0.538342	3.99e-06	6.98e-05	2.16669
FBgn0051660	FlyBase	297.137	0.322171	1.46e-12	6.34e-11	2.16523
FBgn0033438	FlyBase	299.277	0.236116	4.92e-21	4.42e-19	2.16355
FBgn0046687	FlyBase	28.8033	0.796505	0.000397593	0.00415947	2.15575
FBgn0261793	FlyBase	2770.66	0.195002	2.54e-29	4.21e-27	2.15061
FBgn0003386	FlyBase	238.24	0.361788	2.85e-10	9.51e-09	2.13593
FBgn0039117	FlyBase	266.59	0.241173	8.09e-20	6.76e-18	2.13273
FBgn0030474	FlyBase	149.907	0.326923	6.23e-12	2.57e-10	2.13228
FBgn0029880	FlyBase	172.756	0.325298	6.25e-12	2.57e-10	2.12385
FBgn0264562	FlyBase	107.397	0.487243	9.75e-07	1.92e-05	2.12205
FBgn0030603	FlyBase	145.766	0.474156	6.87e-07	1.4e-05	2.11409
FBgn0042630	FlyBase	71.9977	0.601076	2.99e-05	0.000415539	2.11248
FBgn0000018	FlyBase	44.7845	0.565073	1.44e-05	0.000217175	2.11169
FBgn0030455	FlyBase	10.8015	1.97688	0.00689296	0.0463649	2.10559
FBgn0038058	FlyBase	195.522	0.296852	1.23e-13	5.9e-12	2.10141
FBgn0037456	FlyBase	102.618	0.427628	7.14e-08	1.7e-06	2.09911
FBgn0002577	FlyBase	13.0034	1.13405	0.00305736	0.0237342	2.09906
FBgn0031034	FlyBase	9.30824	1.51131	0.00657479	0.0446459	2.09478
FBgn0053208	FlyBase	7204.18	0.246475	2.17e-18	1.69e-16	2.09351
FBgn0025360	FlyBase	36.9744	0.613335	4.92e-05	0.000650102	2.08535
FBgn0052797	FlyBase	7.89861	2.19813	0.00903714	0.0576896	2.08236
FBgn0029843	FlyBase	57.0371	0.538878	9.37e-06	0.000150051	2.07912
FBgn0031986	FlyBase	22.5544	0.901288	0.00115749	0.0105184	2.07842
FBgn0250846	FlyBase	216.857	0.304913	8.61e-13	3.78e-11	2.07442
FBgn0052091	FlyBase	113.929	0.459493	5.01e-07	1.05e-05	2.07263
FBgn0033169	FlyBase	50.2192	0.488892	1.86e-06	3.54e-05	2.07166
FBgn0034151	FlyBase	14.7388	1.80453	0.00622609	0.0428431	2.0684
FBgn0027546	FlyBase	26.5748	0.700462	0.000216462	0.00242984	2.06821
FBgn0037807	FlyBase	35.5736	0.71523	0.000255471	0.00283249	2.0643
FBgn0265052	FlyBase	35.9551	0.654245	0.000112189	0.00136288	2.05968
FBgn0264502	FlyBase	2613.04	0.252689	3.71e-17	2.53e-15	2.05689
FBgn0011566	FlyBase	40.9251	0.501588	3.7e-06	6.5e-05	2.05208
FBgn0032749	FlyBase	58.1485	0.681121	0.00017086	0.00197223	2.0486
FBgn0259734	FlyBase	2454.2	0.19585	1.6e-26	2.06e-24	2.04472
FBgn0030530	FlyBase	165.464	0.375766	5.14e-09	1.41e-07	2.04306
FBgn0029824	FlyBase	153.622	0.292055	2.57e-13	1.19e-11	2.0429
FBgn0259242	FlyBase	524.068	0.245891	1.18e-17	8.45e-16	2.03721
FBgn0032840	FlyBase	69.9178	0.573573	3.1e-05	0.00042873	2.03067
FBgn0039118	FlyBase	25.1913	0.782933	0.000620664	0.00604935	2.02076
FBgn0259111	FlyBase	2098.52	0.227889	7.37e-20	6.21e-18	2.02057
FBgn0034083	FlyBase	326.869	0.235	1.33e-18	1.06e-16	2.00771
FBgn0030630	FlyBase	60.8864	0.444747	5.92e-07	1.22e-05	2.0041
FBgn0029720	FlyBase	260.042	0.359765	2.42e-09	6.88e-08	2.00373
FBgn0029690	FlyBase	15.2141	0.995116	0.00266964	0.0211857	1.99971
FBgn0085434	FlyBase	2063.88	0.171611	2.89e-32	6.86e-30	1.99607
FBgn0261436	FlyBase	52.6322	0.504301	7.06e-06	0.000116707	1.9895
FBgn0029898	FlyBase	55.8912	0.581856	5.22e-05	0.00068739	1.98916
FBgn0030400	FlyBase	1062.46	0.254294	6.73e-16	4.05e-14	1.98078
FBgn0038067	FlyBase	14.6549	1.91176	0.00701736	0.0470311	1.97933
FBgn0032836	FlyBase	68.506	0.42767	3.53e-07	7.66e-06	1.97443
FBgn0029922	FlyBase	50.5042	0.478398	3.32e-06	5.97e-05	1.9741
FBgn0004512	FlyBase	102.062	0.412245	1.46e-07	3.34e-06	1.97078
FBgn0011710	FlyBase	254.703	0.291167	1.48e-12	6.4e-11	1.96731
FBgn0029801	FlyBase	122.879	0.344193	1.38e-09	4.09e-08	1.954
FBgn0011837	FlyBase	158.842	0.28415	6.43e-13	2.88e-11	1.95246
FBgn0029837	FlyBase	56.9945	0.522646	1.61e-05	0.000238325	1.95073
FBgn0051229	FlyBase	29.3487	0.681835	0.000318626	0.00340919	1.94992
FBgn0030222	FlyBase	13.359	1.46715	0.00627487	0.0431147	1.94961
FBgn0035532	FlyBase	17.1484	0.886141	0.00182531	0.0154368	1.93892
FBgn0025631	FlyBase	84.8885	0.357803	6.29e-09	1.71e-07	1.93691
FBgn0031118	FlyBase	2054.35	0.228599	3.38e-18	2.59e-16	1.92847
FBgn0039743	FlyBase	51.8852	0.457558	2.63e-06	4.8e-05	1.91527
FBgn0031816	FlyBase	49.5203	0.740325	0.000638222	0.00619443	1.91132
FBgn0262733	FlyBase	323.968	0.236907	8.33e-17	5.48e-15	1.90679
FBgn0013277	FlyBase	39.6089	0.882837	0.0019009	0.015902	1.90646
FBgn0033860	FlyBase	20.3758	0.835735	0.00148773	0.0129725	1.89932
FBgn0005561	FlyBase	163.001	0.404557	2.42e-07	5.34e-06	1.89737
FBgn0035515	FlyBase	32.3244	0.685554	0.000409329	0.00425821	1.89525
FBgn0000395	FlyBase	107.379	0.422854	7.01e-07	1.42e-05	1.88798
FBgn0025583	FlyBase	67.4482	0.799261	0.00117039	0.0106252	1.88753
FBgn0265084	FlyBase	1184.53	0.208065	1.9e-20	1.66e-18	1.87828
FBgn0042133	FlyBase	24.3169	0.903763	0.00219886	0.017894	1.87511
FBgn0030420	FlyBase	96.5668	0.365667	3.51e-08	8.82e-07	1.86234
FBgn0030467	FlyBase	56.3453	0.547455	6.22e-05	0.000805591	1.85866
FBgn0030234	FlyBase	47.4599	0.616886	0.00020836	0.00235523	1.85714
FBgn0030894	FlyBase	94.6371	0.372732	7e-08	1.67e-06	1.85326
FBgn0039467	FlyBase	19.4436	1.04036	0.00389149	0.0289024	1.84476
FBgn0039387	FlyBase	29.1476	1.42327	0.00645754	0.0440551	1.84426
FBgn0052703	FlyBase	33.0624	0.84195	0.00182713	0.0154382	1.82996
FBgn0031663	FlyBase	20.6322	0.81106	0.00164825	0.0141591	1.82653
FBgn0259228	FlyBase	1127.23	0.238716	2.57e-15	1.44e-13	1.82178
FBgn0010323	FlyBase	27.039	1.43562	0.0068592	0.0461714	1.81329
FBgn0030120	FlyBase	15.4135	1.18751	0.00602211	0.0416559	1.81062
FBgn0036454	FlyBase	11072.1	0.214378	3.68e-18	2.78e-16	1.80802
FBgn0040271	FlyBase	404.951	0.202833	6.97e-20	5.93e-18	1.80342
FBgn0040931	FlyBase	14.9474	1.28375	0.00724309	0.0482647	1.80253
FBgn0033558	FlyBase	95.616	0.474798	1.46e-05	0.000219497	1.79228
FBgn0265194	FlyBase	434.571	0.246634	5.3e-14	2.61e-12	1.78316
FBgn0033170	FlyBase	28.2497	0.660885	0.00058822	0.005795	1.78181
FBgn0040670	FlyBase	18.2621	0.941049	0.00355392	0.0266731	1.77655
FBgn0025702	FlyBase	187.91	0.29683	2.32e-10	7.83e-09	1.77593
FBgn0283680	FlyBase	105.865	0.319519	3.3e-09	9.21e-08	1.7714
FBgn0037913	FlyBase	43.2868	0.983399	0.00408133	0.0301193	1.76838
FBgn0036727	FlyBase	39.8222	0.634444	0.000438227	0.00448831	1.7658
FBgn0040235	FlyBase	35.3704	0.580828	0.00021536	0.00242548	1.76489
FBgn0032483	FlyBase	22.9763	0.740371	0.00133163	0.0118568	1.75857
FBgn0039932	FlyBase	72.1938	0.604969	0.000304201	0.00327865	1.75369
FBgn0002948	FlyBase	123.982	0.366766	2.03e-07	4.55e-06	1.74886
FBgn0052698	FlyBase	360.555	0.239056	3.51e-14	1.76e-12	1.74309
FBgn0039723	FlyBase	15.9148	1.00683	0.00489307	0.0349683	1.74142
FBgn0013981	FlyBase	56.511	0.875193	0.00298577	0.0232564	1.74003
FBgn0051221	FlyBase	502.649	0.406629	1.99e-06	3.76e-05	1.73581
FBgn0034622	FlyBase	22.5364	1.33233	0.00744664	0.0493663	1.73098
FBgn0025814	FlyBase	71.4698	0.450393	1.33e-05	0.000202795	1.72811
FBgn0263608	FlyBase	77.2431	0.42103	4.34e-06	7.51e-05	1.7279
FBgn0030610	FlyBase	39.0392	0.606692	0.000395564	0.00414292	1.72509
FBgn0040309	FlyBase	91.3198	0.428595	6.37e-06	0.000106352	1.7194
FBgn0005658	FlyBase	94.2151	0.598907	0.00034069	0.00360485	1.7191
FBgn0027364	FlyBase	26.8067	1.8179	0.0086033	0.055507	1.71869
FBgn0030174	FlyBase	183.515	0.281156	1.58e-10	5.53e-09	1.70582
FBgn0011559	FlyBase	61.7546	0.817144	0.00247691	0.0199292	1.7013
FBgn0262477	FlyBase	973.812	0.226299	6.75e-15	3.55e-13	1.70054
FBgn0259150	FlyBase	148.001	0.307694	3.92e-09	1.08e-07	1.69841
FBgn0030418	FlyBase	104.038	0.601521	0.000411844	0.00427	1.69338
FBgn0037017	FlyBase	23.5537	0.669418	0.00101383	0.00930414	1.69144
FBgn0004828	FlyBase	594.234	0.226426	1.09e-14	5.66e-13	1.68846
FBgn0030897	FlyBase	158.028	0.297827	1.7e-09	4.96e-08	1.68739
FBgn0028540	FlyBase	66.6434	0.464492	2.77e-05	0.000387076	1.68647
FBgn0052371	FlyBase	31.2398	1.02985	0.0054301	0.0382704	1.68524
FBgn0004449	FlyBase	1369.35	0.219483	2.05e-15	1.17e-13	1.68439
FBgn0261788	FlyBase	60390.1	0.213769	6.43e-16	3.9e-14	1.67804
FBgn0035099	FlyBase	96.9625	0.352595	2.5e-07	5.51e-06	1.66764
FBgn0035104	FlyBase	51.9572	1.04139	0.00576665	0.0401586	1.66427
FBgn0040234	FlyBase	66.0211	0.510245	0.000120488	0.00145039	1.65846
FBgn0033397	FlyBase	28.9963	0.904758	0.00422421	0.031001	1.65764
FBgn0014343	FlyBase	691.113	0.278331	3.4e-10	1.12e-08	1.65422
FBgn0035533	FlyBase	2492.4	0.263159	4.05e-11	1.53e-09	1.65349
FBgn0052082	FlyBase	1752.21	0.231588	1.19e-13	5.73e-12	1.65281
FBgn0264908	FlyBase	2156.99	0.217803	4.56e-15	2.49e-13	1.64929
FBgn0267912	FlyBase	1116.9	0.212025	1.08e-15	6.33e-14	1.64541
FBgn0264386	FlyBase	1305.98	0.271638	1.73e-10	6.01e-09	1.64491
FBgn0027356	FlyBase	247.081	0.23408	2.75e-13	1.27e-11	1.64265
FBgn0027930	FlyBase	62.9704	0.509434	0.000134667	0.00159416	1.63858
FBgn0015037	FlyBase	66.2018	0.430001	1.65e-05	0.000243719	1.63454
FBgn0000492	FlyBase	19.8494	0.822932	0.00349123	0.0263369	1.63258
FBgn0037166	FlyBase	159.453	0.324376	6.36e-08	1.53e-06	1.62663
FBgn0010329	FlyBase	44.4447	0.542597	0.000269038	0.00296871	1.62634
FBgn0031860	FlyBase	28.4529	0.881486	0.00427754	0.0313427	1.62521
FBgn0029133	FlyBase	40.6845	0.55473	0.000330358	0.00350755	1.62431
FBgn0259108	FlyBase	48821.5	0.228502	1.78e-13	8.31e-12	1.61889
FBgn0034007	FlyBase	31.0755	0.999061	0.00601624	0.0416464	1.61804
FBgn0052521	FlyBase	2960.63	0.213068	4.15e-15	2.28e-13	1.6168
FBgn0033989	FlyBase	170.799	0.28775	2.49e-09	7.02e-08	1.61604
FBgn0040732	FlyBase	26.9524	0.939503	0.00538594	0.0379926	1.61567
FBgn0030460	FlyBase	27.1329	0.810132	0.00361332	0.0270751	1.61469
FBgn0034493	FlyBase	87.7579	0.363713	1.12e-06	2.19e-05	1.61121
FBgn0003460	FlyBase	2107.34	0.275659	6.75e-10	2.12e-08	1.60849
FBgn0029003	FlyBase	94.485	0.357155	8.48e-07	1.68e-05	1.60698
FBgn0035434	FlyBase	38.2388	1.61466	NA	NA	1.60558
FBgn0031143	FlyBase	57.9606	0.56632	0.000434001	0.00446477	1.60433
FBgn0262740	FlyBase	1242.37	0.199486	1.18e-16	7.7e-15	1.60414
FBgn0052813	FlyBase	56.0661	0.490636	0.000126273	0.00150649	1.59172
FBgn0085312	FlyBase	8.08721	2.86369	0.0111493	0.0671928	1.59145
FBgn0034205	FlyBase	18.7286	1.23334	0.00925514	0.0586621	1.5914
FBgn0002917	FlyBase	266.162	0.273081	7.59e-10	2.34e-08	1.59062
FBgn0053530	FlyBase	46.3952	0.639321	0.0012549	0.0112819	1.5835
FBgn0036381	FlyBase	166.877	0.266099	3.57e-10	1.16e-08	1.58201
FBgn0032021	FlyBase	76.9124	0.398653	8.65e-06	0.000139937	1.58101
FBgn0027111	FlyBase	127.201	0.324368	1.47e-07	3.34e-06	1.57482
FBgn0000479	FlyBase	8143.61	0.220055	1.32e-13	6.26e-12	1.56968
FBgn0053680	FlyBase	26.2699	1.29154	0.00957085	0.0600218	1.5695
FBgn0031016	FlyBase	261.459	0.249302	4.57e-11	1.72e-09	1.56524
FBgn0000489	FlyBase	110.143	0.397265	9.6e-06	0.00015244	1.56212
FBgn0039045	FlyBase	27.469	0.745735	0.00299881	0.0233384	1.5576
FBgn0014906	FlyBase	62.4214	0.455476	7.28e-05	0.00092913	1.55627
FBgn0005660	FlyBase	24.3557	1.21435	0.00947127	0.0596394	1.55412
FBgn0020304	FlyBase	653.687	0.229671	1.9e-12	8.06e-11	1.55258
FBgn0085432	FlyBase	14008.7	0.192954	1.89e-16	1.21e-14	1.54121
FBgn0262719	FlyBase	100.961	0.344088	9.39e-07	1.85e-05	1.53999
FBgn0037712	FlyBase	145.504	0.297894	3.15e-08	7.95e-07	1.53856
FBgn0035499	FlyBase	110.804	0.346309	1.18e-06	2.29e-05	1.53783
FBgn0034748	FlyBase	37.4257	0.525861	0.000406248	0.00423567	1.53103
FBgn0259927	FlyBase	1836.88	0.184254	1.51e-17	1.08e-15	1.52936
FBgn0038474	FlyBase	53.9122	0.530811	0.000416928	0.00430924	1.52924
FBgn0020513	FlyBase	78.3248	0.476534	0.000154523	0.00180387	1.52698
FBgn0000320	FlyBase	415.201	0.214559	1.9e-13	8.84e-12	1.52155
FBgn0265140	FlyBase	694.209	0.211823	1.08e-13	5.23e-12	1.51876
FBgn0035582	FlyBase	7.45464	2.87652	0.0124844	0.0726413	1.51031
FBgn0051004	FlyBase	221.626	0.276381	7.08e-09	1.91e-07	1.50396
FBgn0030529	FlyBase	246.739	0.322949	4.58e-07	9.66e-06	1.50091
FBgn0262954	FlyBase	23.2511	0.789267	0.00475504	0.0341398	1.49676
FBgn0029502	FlyBase	75.721	0.496575	0.0003104	0.00332997	1.49344
FBgn0030090	FlyBase	73.8855	0.620255	0.00155795	0.0134707	1.49285
FBgn0030100	FlyBase	44.384	0.51416	0.000437948	0.00448831	1.49224
FBgn0264542	FlyBase	1296.34	0.229359	1.25e-11	4.96e-10	1.4881
FBgn0020617	FlyBase	18.0808	1.42231	0.0117837	0.0698358	1.48779
FBgn0003996	FlyBase	7625.1	0.294646	6.26e-08	1.51e-06	1.48581
FBgn0039056	FlyBase	861.494	0.266758	3.68e-09	1.02e-07	1.48496
FBgn0033202	FlyBase	21.0341	0.917141	0.00753487	0.0497087	1.48239
FBgn0031037	FlyBase	327.195	0.2527	7.12e-10	2.21e-08	1.47877
FBgn0261995	FlyBase	31.6403	0.617254	0.00172891	0.0147427	1.47769
FBgn0036285	FlyBase	306.546	0.354012	4.42e-06	7.62e-05	1.47061
FBgn0035960	FlyBase	24.9622	0.657416	0.00253531	0.0203285	1.46988
FBgn0034420	FlyBase	239.03	0.273004	1.06e-08	2.84e-07	1.46793
FBgn0029881	FlyBase	1374.23	0.191351	2.52e-15	1.43e-13	1.46771
FBgn0285912	FlyBase	16.3027	0.832039	0.00646401	0.0440551	1.46761
FBgn0036147	FlyBase	83.4388	0.38536	1.82e-05	0.000263842	1.46751
FBgn0029708	FlyBase	122.148	0.35364	4.57e-06	7.86e-05	1.46736
FBgn0023537	FlyBase	81.4404	0.359829	6.57e-06	0.000109482	1.46358
FBgn0032494	FlyBase	83.5469	0.619427	0.00186356	0.0156567	1.46025
FBgn0039120	FlyBase	375.241	0.318036	6.35e-07	1.3e-05	1.45877
FBgn0030634	FlyBase	61.024	0.492387	0.000366427	0.00385518	1.45313
FBgn0036391	FlyBase	113.549	0.320316	8.01e-07	1.6e-05	1.45247
FBgn0001138	FlyBase	48.7891	0.581812	0.00133758	0.0118983	1.4506
FBgn0039431	FlyBase	266.458	0.273097	1.54e-08	4.03e-07	1.45041
FBgn0039647	FlyBase	310.777	0.219656	6.73e-12	2.76e-10	1.44757
FBgn0283741	FlyBase	381.071	0.288717	7.82e-08	1.86e-06	1.44747
FBgn0261811	FlyBase	242.832	0.234496	1.06e-10	3.81e-09	1.44634
FBgn0039064	FlyBase	378.315	0.241029	3.02e-10	1e-08	1.44399
FBgn0261955	FlyBase	281.226	0.284493	5.87e-08	1.43e-06	1.44273
FBgn0031066	FlyBase	167.635	0.368242	1.25e-05	0.000192762	1.44187
FBgn0038638	FlyBase	55.7315	0.864501	0.00714465	0.0477461	1.44098
FBgn0002645	FlyBase	789.464	0.185741	1.42e-15	8.15e-14	1.43995
FBgn0033320	FlyBase	36.4496	0.694182	0.00358822	0.0269087	1.43957
FBgn0029970	FlyBase	19.4907	0.850291	0.00745101	0.0493663	1.43296
FBgn0031270	FlyBase	20.3406	0.804331	0.00666815	0.0451147	1.43289
FBgn0037607	FlyBase	123.77	0.468114	0.000281808	0.00308392	1.43172
FBgn0052066	FlyBase	245.841	0.304399	3.67e-07	7.92e-06	1.43112
FBgn0015777	FlyBase	734.945	0.186137	3.18e-15	1.77e-13	1.42408
FBgn0000578	FlyBase	166.532	0.313184	7.74e-07	1.55e-05	1.42374
FBgn0046302	FlyBase	23.9612	1.43469	0.0128082	0.0739685	1.42316
FBgn0034542	FlyBase	81.7425	0.366949	1.48e-05	0.000222344	1.42279
FBgn0051619	FlyBase	369.785	0.233937	1.79e-10	6.14e-09	1.42224
FBgn0030605	FlyBase	75.1362	0.417044	9.71e-05	0.00120335	1.41273
FBgn0034331	FlyBase	53.6768	1.16263	0.0123723	0.0721252	1.41045
FBgn0015558	FlyBase	242.272	0.265713	1.66e-08	4.29e-07	1.40989
FBgn0040395	FlyBase	1010.33	0.231959	1.97e-10	6.72e-09	1.40873
FBgn0040877	FlyBase	7.26499	1.54326	0.0163508	0.0885771	1.40857
FBgn0030749	FlyBase	47.2875	0.491745	0.000544876	0.00543644	1.40329
FBgn0000422	FlyBase	132.488	0.303023	5.47e-07	1.14e-05	1.40221
FBgn0036202	FlyBase	480.12	0.275104	5.36e-08	1.31e-06	1.40112
FBgn0014465	FlyBase	22.2853	0.958218	0.0101421	0.0628033	1.40098
FBgn0027073	FlyBase	31.9301	0.642406	0.00311384	0.0241108	1.40061
FBgn0044511	FlyBase	10.4065	1.28227	0.0153263	0.0845089	1.39962
FBgn0028327	FlyBase	129.647	0.390627	5e-05	0.000659635	1.39631
FBgn0041194	FlyBase	72.1245	0.575276	0.00177388	0.0150327	1.39019
FBgn0259923	FlyBase	61.3497	0.406575	9.5e-05	0.00118068	1.38225
FBgn0025463	FlyBase	51.5563	0.630505	0.00317851	0.0245105	1.38131
FBgn0038846	FlyBase	26.9595	0.738792	0.00614847	0.0423718	1.37479
FBgn0029799	FlyBase	15.79	0.910618	0.0104661	0.0642452	1.373
FBgn0035235	FlyBase	274.546	0.30984	1.58e-06	3.02e-05	1.36797
FBgn0265575	FlyBase	29.1926	0.717002	0.00594162	0.0412222	1.36359
FBgn0029761	FlyBase	14144.3	0.227559	4.97e-10	1.58e-08	1.36028
FBgn0030520	FlyBase	233.825	0.253712	1.38e-08	3.62e-07	1.35922
FBgn0033810	FlyBase	13.295	0.964166	0.0126187	0.0731475	1.35873
FBgn0038828	FlyBase	94.3701	0.332053	6.61e-06	0.000109989	1.35812
FBgn0053920	FlyBase	15.1242	1.53323	0.0146581	0.0820131	1.35617
FBgn0035388	FlyBase	247.257	0.413903	0.000160387	0.00186294	1.34875
FBgn0037753	FlyBase	41.8552	1.02843	0.0124303	0.0723722	1.34851
FBgn0035811	FlyBase	55.1882	0.455919	0.000432801	0.00445736	1.34579
FBgn0011760	FlyBase	1401.42	0.17624	3.94e-15	2.17e-13	1.34552
FBgn0010621	FlyBase	36.9906	0.568014	0.00218988	0.0178366	1.34349
FBgn0005636	FlyBase	89.6599	0.34382	1.6e-05	0.000237929	1.33585
FBgn0026376	FlyBase	482.99	0.204453	1.26e-11	4.98e-10	1.33155
FBgn0003575	FlyBase	288.153	0.265392	9.04e-08	2.13e-06	1.33073
FBgn0037540	FlyBase	37.7226	0.6689	0.00501315	0.0356614	1.32959
FBgn0035084	FlyBase	33.0877	0.790195	0.00877107	0.0562623	1.31873
FBgn0033252	FlyBase	258.475	0.286535	7.01e-07	1.42e-05	1.31869
FBgn0030309	FlyBase	40.36	0.598384	0.00340695	0.0258632	1.31633
FBgn0002707	FlyBase	91.0062	0.425204	0.000293977	0.00318699	1.3161
FBgn0040733	FlyBase	19.5043	1.57394	0.0154814	0.0851091	1.31547
FBgn0053669	FlyBase	12.7952	1.01289	0.0148973	0.0829326	1.31324
FBgn0020255	FlyBase	96.4272	0.379465	8.21e-05	0.00103581	1.31312
FBgn0032886	FlyBase	250.648	0.242484	1.29e-08	3.41e-07	1.30481
FBgn0024994	FlyBase	35.0729	0.59238	0.00337302	0.0256477	1.30418
FBgn0027562	FlyBase	51.0523	0.621219	0.00427275	0.0313324	1.30322
FBgn0030320	FlyBase	283.868	0.326188	1.1e-05	0.000171857	1.30069
FBgn0053178	FlyBase	32.605	0.569981	0.00303882	0.0236299	1.29207
FBgn0023542	FlyBase	57.921	0.448454	0.000589746	0.00580292	1.29188
FBgn0031053	FlyBase	22.7928	0.749992	0.00879413	0.0563323	1.29071
FBgn0032135	FlyBase	158.984	0.296197	2.38e-06	4.4e-05	1.2876
FBgn0039644	FlyBase	172.038	0.316218	7.69e-06	0.000125518	1.28712
FBgn0051159	FlyBase	84.8924	0.345964	3.26e-05	0.000448109	1.28707
FBgn0259099	FlyBase	2219.49	0.26316	1.8e-07	4.05e-06	1.28561
FBgn0035495	FlyBase	444.528	0.402032	0.000215784	0.0024273	1.28345
FBgn0052507	FlyBase	76.4451	0.395067	0.000192526	0.00219498	1.27867
FBgn0039532	FlyBase	164.108	0.305399	5e-06	8.53e-05	1.27642
FBgn0003380	FlyBase	72219.4	0.208866	2.41e-10	8.11e-09	1.27507
FBgn0039836	FlyBase	10.5286	1.21107	0.0190958	0.0995783	1.26736
FBgn0003714	FlyBase	235.634	0.269799	4.83e-07	1.02e-05	1.26665
FBgn0026206	FlyBase	5318.39	0.210248	3.17e-10	1.05e-08	1.26614
FBgn0029679	FlyBase	15.4331	0.879714	0.0137335	0.0779999	1.26467
FBgn0028577	FlyBase	1310.89	0.25459	1.25e-07	2.89e-06	1.26356
FBgn0003862	FlyBase	3645.85	0.212346	4.84e-10	1.55e-08	1.26334
FBgn0003360	FlyBase	1037.54	0.243392	3.84e-08	9.54e-07	1.26301
FBgn0040918	FlyBase	162.331	0.280652	1.28e-06	2.48e-05	1.26099
FBgn0085438	FlyBase	27.0157	0.68777	0.00754816	0.0497256	1.26072
FBgn0036386	FlyBase	112.372	0.484746	0.00134019	0.0119101	1.25903
FBgn0261444	FlyBase	1399.4	0.254099	1.31e-07	3.02e-06	1.25893
FBgn0011274	FlyBase	210.514	0.242737	3.98e-08	9.86e-07	1.2583
FBgn0030608	FlyBase	210.459	0.336676	3.2e-05	0.000442058	1.25817
FBgn0001235	FlyBase	519.801	0.228781	7.56e-09	2.03e-07	1.25463
FBgn0038881	FlyBase	8999.83	0.236722	3.02e-08	7.66e-07	1.24945
FBgn0036369	FlyBase	144.825	0.370912	0.000123928	0.00148601	1.24805
FBgn0031664	FlyBase	43.0796	0.572537	0.00387005	0.0287662	1.24681
FBgn0027537	FlyBase	35.7575	0.583383	0.00444161	0.0322888	1.24478
FBgn0031188	FlyBase	27.5558	0.595083	0.00485433	0.034745	1.24287
FBgn0284243	FlyBase	122.045	0.325238	2.46e-05	0.000348093	1.24006
FBgn0004646	FlyBase	110.533	0.362353	0.000106692	0.00130637	1.23701
FBgn0023129	FlyBase	71.8921	0.414215	0.000485992	0.00491775	1.23126
FBgn0032873	FlyBase	42.3573	0.478642	0.0015467	0.0133972	1.23064
FBgn0261671	FlyBase	9044.73	0.240316	5.79e-08	1.42e-06	1.23013
FBgn0000083	FlyBase	130.222	0.366625	0.000138733	0.00163811	1.22604
FBgn0035076	FlyBase	36.1546	0.653344	0.00749957	0.0495464	1.22589
FBgn0037292	FlyBase	29.1055	0.617877	0.00647448	0.0440767	1.21834
FBgn0037846	FlyBase	78.3863	0.385151	0.000283603	0.00309625	1.21315
FBgn0026088	FlyBase	36.9416	0.530031	0.00331615	0.02534	1.21295
FBgn0037606	FlyBase	274.146	0.277099	2.27e-06	4.21e-05	1.21276
FBgn0005558	FlyBase	748.703	0.219567	6.56e-09	1.78e-07	1.21274
FBgn0040375	FlyBase	100.303	0.352048	0.000103133	0.00126951	1.2127
FBgn0002069	FlyBase	85.6391	0.35235	0.000103804	0.0012727	1.21209
FBgn0023524	FlyBase	47.9201	0.44305	0.00103843	0.00948293	1.21014
FBgn0027259	FlyBase	127.809	0.338932	6.49e-05	0.000836888	1.20978
FBgn0024196	FlyBase	21.6801	0.819521	0.0150153	0.0833894	1.2
FBgn0036680	FlyBase	50.1361	0.446996	0.00119628	0.01082	1.19992
FBgn0052600	FlyBase	755.872	0.275198	2.57e-06	4.71e-05	1.19853
FBgn0053202	FlyBase	408.412	0.243882	1.79e-07	4.04e-06	1.19826
FBgn0053080	FlyBase	379.547	0.296446	1.07e-05	0.000167183	1.19483
FBgn0031065	FlyBase	29.0708	0.710722	0.0110377	0.0667813	1.19335
FBgn0037375	FlyBase	37.9147	0.538452	0.00393176	0.0291082	1.19296
FBgn0267795	FlyBase	289.137	0.21584	7.16e-09	1.93e-07	1.1905
FBgn0265048	FlyBase	95.7116	0.373148	0.000254517	0.00282529	1.18928
FBgn0003204	FlyBase	252.601	0.236267	1.02e-07	2.38e-06	1.1881
FBgn0039588	FlyBase	69.2651	0.440579	0.00120238	0.0108624	1.18712
FBgn0031393	FlyBase	17.9985	1.0662	0.0195113	0.101034	1.1858
FBgn0030054	FlyBase	34.5109	0.793956	0.0142851	0.0803939	1.18195
FBgn0004910	FlyBase	78.7175	0.471306	0.00197764	0.0164549	1.17885
FBgn0263353	FlyBase	334.429	0.250611	5.14e-07	1.07e-05	1.17849
FBgn0030480	FlyBase	16.0882	0.896712	0.0181709	0.0963534	1.1759
FBgn0031602	FlyBase	319.145	0.285319	7.51e-06	0.000123233	1.17449
FBgn0051973	FlyBase	1084.32	0.251667	6.52e-07	1.33e-05	1.17177
FBgn0012034	FlyBase	344.584	0.374178	0.000318887	0.00340919	1.17152
FBgn0035088	FlyBase	30.4954	0.645526	0.00957066	0.0600218	1.16884
FBgn0032754	FlyBase	17.2664	1.9911	0.0149917	0.0833584	1.16709
FBgn0001319	FlyBase	61.7856	0.869085	0.0170265	0.0913831	1.16577
FBgn0013811	FlyBase	72.1218	0.444515	0.00147114	0.0128763	1.16482
FBgn0067905	FlyBase	32.1185	0.922071	0.0191013	0.0995783	1.16428
FBgn0000535	FlyBase	23106.1	0.20449	2.64e-09	7.4e-08	1.16052
FBgn0033936	FlyBase	99.8604	0.349418	0.000170476	0.00197026	1.16021
FBgn0051321	FlyBase	40.1155	0.498485	0.00328917	0.0252577	1.15737
FBgn0001226	FlyBase	19.0621	0.898696	0.0190675	0.0995783	1.15254
FBgn0034008	FlyBase	45.9898	0.52334	0.00460423	0.0332891	1.14755
FBgn0023479	FlyBase	295.931	0.232123	1.61e-07	3.64e-06	1.14748
FBgn0002643	FlyBase	1872.95	0.260506	2.19e-06	4.09e-05	1.1472
FBgn0259968	FlyBase	13.0223	1.36323	0.0209617	0.106229	1.14694
FBgn0040007	FlyBase	92.5086	0.990235	NA	NA	1.1463
FBgn0051287	FlyBase	17.4981	0.905727	0.0196895	0.101729	1.14421
FBgn0033196	FlyBase	183.762	0.281454	9.83e-06	0.000155221	1.14334
FBgn0028993	FlyBase	88.6355	0.453837	0.00199443	0.0165797	1.14319
FBgn0261261	FlyBase	193.966	0.272325	5.72e-06	9.62e-05	1.14106
FBgn0028899	FlyBase	207.884	0.394942	0.000704685	0.00674765	1.14097
FBgn0030318	FlyBase	150.764	0.280836	1.05e-05	0.000164701	1.13897
FBgn0285911	FlyBase	166.928	0.277388	9.09e-06	0.000146074	1.13492
FBgn0025635	FlyBase	37.3662	0.520551	0.00482906	0.0345908	1.13468
FBgn0261396	FlyBase	54.0184	0.432822	0.00162633	0.0139838	1.13146
FBgn0259170	FlyBase	998.934	0.255048	1.99e-06	3.75e-05	1.1305
FBgn0037890	FlyBase	84.7533	0.42573	0.00145247	0.0127611	1.12986
FBgn0033159	FlyBase	670.277	0.325585	0.000108054	0.00132131	1.12646
FBgn0051244	FlyBase	71.062	0.479448	0.00330111	0.0252667	1.12175
FBgn0025626	FlyBase	110.853	0.401027	0.00100286	0.00921258	1.1208
FBgn0086674	FlyBase	134.132	0.31417	7.38e-05	0.000941064	1.12054
FBgn0036732	FlyBase	71.2533	0.615393	0.00986436	0.061488	1.11984
FBgn0016977	FlyBase	27990.3	0.224321	1.58e-07	3.58e-06	1.11958
FBgn0003345	FlyBase	1478.61	0.257237	2.98e-06	5.39e-05	1.11852
FBgn0035871	FlyBase	82.8486	0.466755	0.00294981	0.0229956	1.11723
FBgn0003423	FlyBase	2832.25	0.217435	6.26e-08	1.51e-06	1.11627
FBgn0051055	FlyBase	16.7799	1.33034	0.0217799	0.109478	1.11441
FBgn0030432	FlyBase	97.3603	0.373626	0.000563984	0.00557905	1.11313
FBgn0031571	FlyBase	174.77	0.439334	0.00208372	0.0171375	1.10956
FBgn0037956	FlyBase	254.821	0.237976	7.03e-07	1.42e-05	1.10952
FBgn0261617	FlyBase	6001.36	0.255522	3.56e-06	6.31e-05	1.1069
FBgn0037011	FlyBase	53.0273	0.47954	0.00376574	0.028081	1.10688
FBgn0027784	FlyBase	19.8581	0.874051	0.0218709	0.109816	1.10495
FBgn0085443	FlyBase	600.434	0.268241	8.96e-06	0.000144209	1.10134
FBgn0051161	FlyBase	28.1493	0.578807	0.00917874	0.0584325	1.09992
FBgn0031640	FlyBase	83.4383	0.389168	0.000954276	0.00882753	1.09939
FBgn0028360	FlyBase	75.984	0.403404	0.00128172	0.0114674	1.09879
FBgn0004133	FlyBase	38.3034	0.634143	0.0119985	0.0706122	1.09807
FBgn0052529	FlyBase	1791.31	0.266399	8.39e-06	0.000135894	1.09777
FBgn0023549	FlyBase	32.6675	0.63308	0.0125208	0.0727621	1.09634
FBgn0039719	FlyBase	20.3492	0.718558	0.0173355	0.0926123	1.09471
FBgn0266129	FlyBase	57.6549	0.794084	0.0193235	0.100529	1.09343
FBgn0034135	FlyBase	106.79	0.328231	0.000187429	0.00214215	1.09068
FBgn0035122	FlyBase	50.4274	0.429969	0.00216216	0.0176573	1.09053
FBgn0025592	FlyBase	107.912	0.381246	0.000882568	0.00822163	1.0879
FBgn0029838	FlyBase	102.873	0.339192	0.000293482	0.00318534	1.08661
FBgn0085486	FlyBase	25.5505	0.71028	0.0170459	0.0914345	1.08558
FBgn0033921	FlyBase	242.337	0.325649	0.000182791	0.00210033	1.0854
FBgn0017414	FlyBase	23.1907	0.995111	0.0239243	0.11808	1.08449
FBgn0037064	FlyBase	20.8716	0.765623	0.0195819	0.101286	1.08238
FBgn0040666	FlyBase	14.1459	0.832355	0.0230579	0.114567	1.08198
FBgn0037186	FlyBase	99.3909	0.371071	0.000733293	0.0069855	1.0812
FBgn0010415	FlyBase	1483.76	0.226143	4.11e-07	8.78e-06	1.08064
FBgn0001090	FlyBase	466.377	0.313339	0.000127739	0.00152187	1.0783
FBgn0052815	FlyBase	123.556	0.352495	0.000480995	0.0048725	1.07775
FBgn0260933	FlyBase	72.7384	0.374841	0.000849327	0.00796034	1.07596
FBgn0029608	FlyBase	20.1187	0.84305	0.0226476	0.1128	1.07587
FBgn0029830	FlyBase	41.6761	0.559208	0.00904412	0.0576944	1.07558
FBgn0040339	FlyBase	44.5405	0.463557	0.00392067	0.0290493	1.07417
FBgn0037465	FlyBase	49.7676	0.441539	0.00294325	0.0229638	1.0739
FBgn0052537	FlyBase	45.8294	0.497649	0.00581769	0.0404532	1.07073
FBgn0263987	FlyBase	204.58	0.247013	3.45e-06	6.18e-05	1.07057
FBgn0023541	FlyBase	45.6406	0.609604	0.0123451	0.0720376	1.07025
FBgn0029866	FlyBase	27.0235	0.740563	0.0194569	0.100958	1.06891
FBgn0265182	FlyBase	2065.72	0.259482	8.88e-06	0.00014321	1.06868
FBgn0038606	FlyBase	482.089	0.239318	2.16e-06	4.05e-05	1.06277
FBgn0001150	FlyBase	117.896	0.477877	0.00508339	0.0361334	1.0588
FBgn0035923	FlyBase	82.1929	0.361576	0.000729136	0.00695304	1.05869
FBgn0043070	FlyBase	2893.02	0.254278	7.49e-06	0.00012312	1.05805
FBgn0030997	FlyBase	708.611	0.259308	1.08e-05	0.000169294	1.05704
FBgn0026089	FlyBase	28.4482	0.597873	0.0129808	0.074686	1.05508
FBgn0038400	FlyBase	102.563	0.378484	0.00119629	0.01082	1.04997
FBgn0011576	FlyBase	347.63	0.277498	3.69e-05	0.000496965	1.04992
FBgn0262699	FlyBase	1778.43	0.200722	4.25e-08	1.04e-06	1.04984
FBgn0035083	FlyBase	26.0126	0.609418	0.0139559	0.0788765	1.04899
FBgn0011279	FlyBase	30.3037	0.739876	0.0206683	0.105376	1.04883
FBgn0263391	FlyBase	2436.94	0.207921	1.17e-07	2.73e-06	1.04767
FBgn0039178	FlyBase	60.2872	0.520995	0.00806555	0.0524261	1.04574
FBgn0038641	FlyBase	61.0424	0.501339	0.00692775	0.0465591	1.04309
FBgn0032516	FlyBase	38.2735	0.616818	0.014451	0.0810325	1.0421
FBgn0265190	FlyBase	100.639	0.357124	0.00079581	0.00753459	1.04112
FBgn0011771	FlyBase	118.531	0.322849	0.000289888	0.00315003	1.04033
FBgn0030091	FlyBase	736.829	0.301867	0.00013415	0.00159211	1.03999
FBgn0031227	FlyBase	26.1207	0.652921	0.0173132	0.0925466	1.03965
FBgn0086558	FlyBase	247.659	0.33426	0.000437398	0.00448831	1.03791
FBgn0037191	FlyBase	112.077	0.330655	0.000398495	0.00416421	1.0366
FBgn0036774	FlyBase	19.8954	0.704434	0.0209254	0.106104	1.03612
FBgn0019650	FlyBase	4515.3	0.221282	7.39e-07	1.49e-05	1.03348
FBgn0031856	FlyBase	16.3577	0.981177	0.0279132	0.132004	1.02934
FBgn0033885	FlyBase	18.2458	0.789283	0.0252603	0.123036	1.02894
FBgn0002183	FlyBase	122.65	0.402474	0.0023286	0.0188505	1.02792
FBgn0038063	FlyBase	213.284	0.301521	0.000156134	0.00182038	1.0266
FBgn0261584	FlyBase	25.4395	1.09383	0.0274022	0.130453	1.02609
FBgn0028342	FlyBase	151.169	0.339242	0.000588315	0.005795	1.02591
FBgn0035146	FlyBase	165.082	0.256382	1.59e-05	0.000236667	1.02539
FBgn0030103	FlyBase	11.5497	1.60711	0.0204145	0.1043	1.02426
FBgn0029826	FlyBase	38.0098	0.546175	0.011419	0.0684624	1.0227
FBgn0263773	FlyBase	116.895	0.336982	0.000568877	0.00562145	1.02218
FBgn0036900	FlyBase	188.812	0.259914	2.16e-05	0.000307743	1.02146
FBgn0036820	FlyBase	12.538	1.04053	0.029403	0.136953	1.02058
FBgn0259244	FlyBase	165.159	0.424923	0.00341863	0.0259094	1.02009
FBgn0029990	FlyBase	201.991	0.627489	0.0170265	0.0913831	1.01753
FBgn0037875	FlyBase	54.2294	0.462264	0.00574666	0.0400861	1.0174
FBgn0003250	FlyBase	109.408	0.753082	0.0240596	0.118432	1.01578
FBgn0034935	FlyBase	40.0283	0.693808	0.0211918	0.10722	1.01494
FBgn0029969	FlyBase	44.6665	0.573784	0.0138771	0.0785749	1.01485
FBgn0261113	FlyBase	468.695	0.204591	1.94e-07	4.34e-06	1.01377
FBgn0037130	FlyBase	356.763	0.214026	5.82e-07	1.2e-05	1.0134
FBgn0036316	FlyBase	126.186	0.404156	0.00265938	0.0211405	1.01278
FBgn0033090	FlyBase	29.0799	0.708233	0.0224893	0.112253	1.01145
FBgn0262057	FlyBase	25.4637	0.688397	0.0217306	0.10929	1.01142
FBgn0042132	FlyBase	681.548	0.305696	0.000231066	0.00257422	1.0111
FBgn0036040	FlyBase	52.2958	0.433108	0.00419129	0.0307837	1.01092
FBgn0031069	FlyBase	302.253	0.311157	0.000294334	0.00318713	1.00815
FBgn0029895	FlyBase	874.469	0.255895	2.14e-05	0.000305517	1.00677
FBgn0030790	FlyBase	402.546	0.300235	0.000200248	0.00227184	1.00627
FBgn0040606	FlyBase	56.0236	0.808475	0.0270959	0.12946	1.00624
FBgn0004648	FlyBase	578.495	0.272034	5.6e-05	0.000731556	1.00501
FBgn0021764	FlyBase	9501	0.216332	9.21e-07	1.82e-05	1.00341
FBgn0025692	FlyBase	20.2424	0.820341	0.0279462	0.132092	1.00248
FBgn0034452	FlyBase	33.4693	0.93164	0.0290498	0.135938	1.00123
FBgn0033133	FlyBase	77.7167	0.436936	0.00472113	0.0339226	1.00005
FBgn0029580	FlyBase	10.9996	1.08527	0.0318643	0.144851	0.999152
FBgn0263929	FlyBase	3344.38	0.221858	1.84e-06	3.51e-05	0.998897
FBgn0270926	FlyBase	32.2398	0.74503	0.0259077	0.124986	0.998173
FBgn0027597	FlyBase	31.8965	0.620981	0.0189805	0.0993145	0.996084
FBgn0033842	FlyBase	26.7449	0.727152	0.0257708	0.124584	0.993587
FBgn0004181	FlyBase	35.0787	0.777822	0.0269682	0.128983	0.99256
FBgn0013278	FlyBase	3090	0.236276	7.19e-06	0.000118504	0.99177
FBgn0004854	FlyBase	89.5216	0.342638	0.00094339	0.00874429	0.990795
FBgn0031081	FlyBase	62.7561	0.429258	0.00463622	0.0334682	0.990772
FBgn0262955	FlyBase	178.258	0.259922	3.67e-05	0.000494695	0.990472
FBgn0010194	FlyBase	60.0876	0.468178	0.00719164	0.0479909	0.99026
FBgn0052650	FlyBase	18.2225	0.740982	0.0269069	0.128822	0.989071
FBgn0038547	FlyBase	22.6378	0.997772	0.0303903	0.139972	0.989066
FBgn0051368	FlyBase	194.711	0.24708	1.72e-05	0.00025158	0.987518
FBgn0039328	FlyBase	24.4935	0.90679	0.0313147	0.143266	0.986819
FBgn0261624	FlyBase	86.8831	0.4543	0.00652249	0.0443558	0.986772
FBgn0039686	FlyBase	20.9236	0.917118	0.0309648	0.141875	0.981999
FBgn0013810	FlyBase	142.52	0.526682	0.0121307	0.0711193	0.981524
FBgn0050089	FlyBase	908.641	0.265947	6.17e-05	0.000800404	0.97919
FBgn0052506	FlyBase	116.157	0.464311	0.00774251	0.0507175	0.976684
FBgn0029508	FlyBase	26.8395	1.23542	0.0281815	0.132798	0.976084
FBgn0031681	FlyBase	591.506	0.221243	2.88e-06	5.22e-05	0.975889
FBgn0023529	FlyBase	102.214	0.352648	0.00140815	0.012407	0.975556
FBgn0032987	FlyBase	167.361	0.631758	0.0210461	0.106599	0.974233
FBgn0052055	FlyBase	37.32	0.686898	0.0247368	0.121065	0.973667
FBgn0015589	FlyBase	581.354	0.256484	4.05e-05	0.000542394	0.972642
FBgn0004650	FlyBase	28.7348	0.549536	0.015254	0.0842604	0.971343
FBgn0051404	FlyBase	18.7774	0.738247	0.0286326	0.134539	0.969879
FBgn0261570	FlyBase	1578.9	0.240976	1.57e-05	0.000233256	0.96936
FBgn0030151	FlyBase	150.228	0.356293	0.00172568	0.0147286	0.964161
FBgn0034433	FlyBase	474.567	0.240659	1.74e-05	0.000254029	0.963864
FBgn0035468	FlyBase	12.1678	1.74399	0.0172274	0.092248	0.961872
FBgn0052677	FlyBase	7009.25	0.261981	6.75e-05	0.000867618	0.960268
FBgn0040813	FlyBase	118.4	0.677296	0.0256917	0.124353	0.959368
FBgn0030840	FlyBase	5.65043	2.0621	0.0165292	NA	0.958957
FBgn0017558	FlyBase	144.33	0.295845	0.000324894	0.00346143	0.957829
FBgn0026575	FlyBase	2625.75	0.262948	8.01e-05	0.00101121	0.957664
FBgn0033122	FlyBase	49.6684	0.493386	0.0115784	0.0691052	0.956187
FBgn0027375	FlyBase	128.264	0.388454	0.00334154	0.0254501	0.955846
FBgn0010078	FlyBase	87.334	0.742756	0.0296091	0.137636	0.955681
FBgn0032156	FlyBase	230.981	0.239908	2.07e-05	0.000297674	0.951959
FBgn0014184	FlyBase	702.586	0.360963	0.00210203	0.0172422	0.951161
FBgn0038645	FlyBase	12.2926	1.73545	0.0171256	0.0918087	0.951122
FBgn0053143	FlyBase	2912.29	0.217318	3.51e-06	6.25e-05	0.950474
FBgn0030224	FlyBase	11.4515	1.02146	0.0357247	0.157532	0.948815
FBgn0263980	FlyBase	7468.56	0.225309	6.98e-06	0.000115614	0.948617
FBgn0035091	FlyBase	48.0611	0.533714	0.0154766	0.0851091	0.948524
FBgn0004580	FlyBase	127.354	0.366584	0.00254186	0.0203635	0.943887
FBgn0031392	FlyBase	130.704	0.304787	0.00055526	0.00549861	0.940956
FBgn0004855	FlyBase	20.0878	0.804143	0.0347363	0.154348	0.93978
FBgn0053147	FlyBase	446.232	0.214579	3.55e-06	6.31e-05	0.939594
FBgn0051849	FlyBase	23.4907	0.707244	0.0303986	0.139972	0.938977
FBgn0029663	FlyBase	60.8843	0.480946	0.0116896	0.0694114	0.938174
FBgn0013576	FlyBase	19392.7	0.242939	3.35e-05	0.000458732	0.937365
FBgn0286831	FlyBase	2597.53	0.214734	3.95e-06	6.91e-05	0.935273
FBgn0001085	FlyBase	92.2999	0.404499	0.00513789	0.0364649	0.93454
FBgn0259979	FlyBase	28.2739	0.607875	0.0241117	0.118626	0.931302
FBgn0085409	FlyBase	164.558	0.395918	0.00466954	0.033604	0.930763
FBgn0031224	FlyBase	40.3004	0.480769	0.0121111	0.0710944	0.929834
FBgn0032157	FlyBase	177.433	0.271587	0.000183191	0.00210148	0.927887
FBgn0030761	FlyBase	155.399	0.297799	0.000542844	0.00542201	0.924776
FBgn0033244	FlyBase	607.796	0.244596	4.66e-05	0.000618408	0.924737
FBgn0037852	FlyBase	56.6629	0.490907	0.0135547	0.077126	0.923492
FBgn0030576	FlyBase	28.4372	0.886397	0.0361418	0.158706	0.921648
FBgn0039530	FlyBase	1530.45	0.258682	0.000109685	0.00133772	0.920651
FBgn0036814	FlyBase	585.7	0.217125	6.84e-06	0.000113621	0.920113
FBgn0264077	FlyBase	27.5966	1.06817	0.0341635	0.152608	0.917919
FBgn0031097	FlyBase	19.9095	0.78732	0.0362485	0.159085	0.917752
FBgn0027587	FlyBase	567.028	0.220033	9.53e-06	0.000151695	0.91697
FBgn0069973	FlyBase	57.6753	0.567415	0.0219746	0.110219	0.915864
FBgn0011826	FlyBase	327.76	0.256917	0.000109426	0.00133632	0.915793
FBgn0030991	FlyBase	62.3566	0.437986	0.00925662	0.0586621	0.914004
FBgn0261934	FlyBase	3133.23	0.241302	4.61e-05	0.000613852	0.913574
FBgn0050340	FlyBase	17.0103	1.07278	0.0352991	0.156325	0.912776
FBgn0027552	FlyBase	60.0295	0.445394	0.0101431	0.0628033	0.909883
FBgn0262732	FlyBase	117.093	0.37929	0.00445568	0.0323412	0.909257
FBgn0033569	FlyBase	47.9193	0.480744	0.0141049	0.0796216	0.907061
FBgn0044047	FlyBase	38.784	0.622896	0.0283759	0.133579	0.905886
FBgn0004516	FlyBase	233.745	0.324823	0.00151281	0.0131541	0.904804
FBgn0025628	FlyBase	128.29	0.379428	0.00465096	0.0335224	0.904454
FBgn0028704	FlyBase	792.26	0.188058	4.96e-07	1.04e-05	0.903807
FBgn0270928	FlyBase	382.319	0.209575	5.21e-06	8.84e-05	0.902532
FBgn0003447	FlyBase	159.917	0.303503	0.000858346	0.00803637	0.902071
FBgn0028480	FlyBase	270.645	0.333333	0.0019541	0.0162736	0.901658
FBgn0011573	FlyBase	47.1793	0.471435	0.0138224	0.0784089	0.899368
FBgn0086613	FlyBase	386.713	0.259773	0.000166402	0.00193039	0.898619
FBgn0025839	FlyBase	109.477	0.315684	0.00132024	0.0117666	0.897193
FBgn0039113	FlyBase	59.5398	0.414743	0.00796054	0.0518162	0.896758
FBgn0066084	FlyBase	135.011	0.571177	0.0245921	0.120542	0.896551
FBgn0036570	FlyBase	30.6078	0.645803	0.0314935	0.143634	0.896191
FBgn0000542	FlyBase	81.536	0.396089	0.00632238	0.0432808	0.895565
FBgn0037978	FlyBase	57.2502	0.407264	0.007488	0.0495052	0.894929
FBgn0250785	FlyBase	704.066	0.302293	0.000942202	0.00874202	0.892241
FBgn0032422	FlyBase	30.3238	0.80156	0.0393233	0.167812	0.892152
FBgn0030512	FlyBase	242.058	0.246937	9.56e-05	0.00118644	0.892101
FBgn0264953	FlyBase	3700.06	0.247886	9.91e-05	0.0012209	0.8921
FBgn0261928	FlyBase	13337.7	0.226752	2.92e-05	0.000406562	0.889962
FBgn0264307	FlyBase	1753.94	0.186109	5.78e-07	1.19e-05	0.889526
FBgn0023550	FlyBase	195.534	0.39463	0.00664185	0.0449695	0.888278
FBgn0035679	FlyBase	17.4249	0.787195	0.0402817	0.170256	0.884688
FBgn0039756	FlyBase	28.3916	0.58204	0.0281153	0.132554	0.884157
FBgn0032596	FlyBase	19.9302	0.637948	0.033364	0.150109	0.883026
FBgn0034443	FlyBase	15.7163	0.909199	0.0408531	0.171621	0.882913
FBgn0029932	FlyBase	259.201	0.315331	0.001548	0.0133972	0.882168
FBgn0038282	FlyBase	211.233	0.245197	0.000103782	0.0012727	0.881308
FBgn0036804	FlyBase	18.0355	0.713659	0.0389369	0.1667	0.880907
FBgn0034795	FlyBase	113.377	0.354056	0.003678	0.0274709	0.880425
FBgn0027564	FlyBase	51.913	0.441879	0.012147	0.0711277	0.879199
FBgn0001296	FlyBase	451.309	0.340922	0.00290418	0.0227163	0.878821
FBgn0024732	FlyBase	45.2507	0.707504	0.0371351	0.161648	0.878331
FBgn0042094	FlyBase	75.2519	0.364132	0.00458108	0.0331475	0.877924
FBgn0284435	FlyBase	172.587	0.285148	0.000642695	0.00623132	0.877647
FBgn0040636	FlyBase	24.0093	0.736552	0.0404343	0.170745	0.875906
FBgn0033985	FlyBase	71.3831	0.420361	0.010053	0.0623705	0.873725
FBgn0261976	FlyBase	9.04418	1.08188	0.0392308	0.167572	0.873272
FBgn0023407	FlyBase	712.831	0.178766	3.55e-07	7.7e-06	0.872957
FBgn0030956	FlyBase	47.3184	0.468897	0.0159477	0.0869014	0.871504
FBgn0013813	FlyBase	810.668	0.200356	4.72e-06	8.09e-05	0.870267
FBgn0015615	FlyBase	160.473	0.312472	0.00167366	0.0143375	0.86912
FBgn0028879	FlyBase	3865.41	0.217496	2.14e-05	0.000305576	0.868988
FBgn0027085	FlyBase	114.352	0.422503	0.0108405	0.0658462	0.868447
FBgn0035142	FlyBase	4019.18	0.196809	3.59e-06	6.34e-05	0.866414
FBgn0034389	FlyBase	104.43	0.351511	0.00407711	0.0301121	0.865733
FBgn0000592	FlyBase	71.1754	0.570117	0.0287346	0.134913	0.865462
FBgn0011770	FlyBase	17.4518	0.908792	0.0435919	0.179624	0.865347
FBgn0051089	FlyBase	15.1922	1.4876	0.0201451	0.103391	0.864736
FBgn0050122	FlyBase	1369.51	0.222671	3.44e-05	0.000469246	0.864716
FBgn0030218	FlyBase	17.5806	0.788243	0.044076	0.180858	0.863081
FBgn0040736	FlyBase	54.4683	0.65598	0.0372669	0.16202	0.862747
FBgn0027795	FlyBase	29.9789	0.672787	0.038421	0.165602	0.8605
FBgn0034725	FlyBase	58.7277	0.462614	0.0165244	0.0891527	0.860103
FBgn0050203	FlyBase	58.719	0.445426	0.0142722	0.08037	0.859897
FBgn0000633	FlyBase	2377.81	0.230033	6.3e-05	0.000814924	0.858928
FBgn0087002	FlyBase	3578.91	0.395565	0.00883512	0.0565167	0.857565
FBgn0034200	FlyBase	32.3202	0.702949	0.0412232	0.172583	0.857256
FBgn0037164	FlyBase	216.407	0.328289	0.00278828	0.0219766	0.857166
FBgn0264305	FlyBase	668.876	0.227928	5.75e-05	0.000749129	0.857035
FBgn0032109	FlyBase	1921.97	0.25609	0.000269412	0.0029693	0.856858
FBgn0030673	FlyBase	27.3883	0.559512	0.0292591	0.136557	0.856695
FBgn0016726	FlyBase	64.348	0.587595	0.0319953	0.145375	0.856293
FBgn0033437	FlyBase	19.0099	0.706925	0.0414265	0.173178	0.856079
FBgn0038037	FlyBase	52.9667	0.564874	0.0295079	0.137303	0.855616
FBgn0261383	FlyBase	657.269	0.259384	0.0003291	0.00350221	0.853662
FBgn0005355	FlyBase	111.421	0.399518	0.00949003	0.0596494	0.852569
FBgn0036000	FlyBase	14.3405	0.757915	0.0448153	0.182912	0.852333
FBgn0030187	FlyBase	17.1028	0.855638	0.0455605	0.18522	0.85189
FBgn0036485	FlyBase	118.87	0.444188	0.0147806	0.0825311	0.851371
FBgn0010473	FlyBase	500.575	0.221269	4.11e-05	0.000548134	0.851272
FBgn0040206	FlyBase	295.403	0.217603	3.18e-05	0.000439206	0.850419
FBgn0259189	FlyBase	15.1378	1.1662	0.0338148	0.151598	0.848151
FBgn0003248	FlyBase	31.9357	0.576708	0.0326876	0.147724	0.84712
FBgn0000108	FlyBase	6496.68	0.252359	0.000278348	0.00305326	0.846863
FBgn0035999	FlyBase	29.6279	0.732749	0.0436317	0.179664	0.846251
FBgn0014143	FlyBase	40.9281	0.612084	0.0355933	0.157252	0.846166
FBgn0038853	FlyBase	517.83	0.251502	0.000258574	0.00286346	0.846052
FBgn0002579	FlyBase	136.704	0.660636	0.0399071	0.169213	0.844474
FBgn0033802	FlyBase	241.194	0.256009	0.00033032	0.00350755	0.844234
FBgn0039543	FlyBase	60.3397	0.39574	0.0096417	0.0604252	0.844227
FBgn0037446	FlyBase	39.4238	0.550849	0.0298058	0.138135	0.843096
FBgn0036742	FlyBase	60.5363	0.389663	0.0090568	0.0577356	0.842584
FBgn0261049	FlyBase	172.644	0.291838	0.00130033	0.0116115	0.841122
FBgn0013720	FlyBase	45.8552	0.519887	0.0269889	0.129015	0.839532
FBgn0001624	FlyBase	19266.8	0.229303	0.000112126	0.00136288	0.839037
FBgn0031871	FlyBase	45.1266	0.457808	0.018486	0.0974668	0.838235
FBgn0037521	FlyBase	132.809	0.313858	0.00248231	0.0199554	0.836757
FBgn0265726	FlyBase	4694.45	0.237994	0.000149402	0.00175071	0.836754
FBgn0053100	FlyBase	1043.42	0.216205	3.92e-05	0.000526588	0.835758
FBgn0262473	FlyBase	787.613	0.265044	0.000548543	0.00545542	0.834835
FBgn0034512	FlyBase	76.4788	0.596662	0.0367039	0.160174	0.832892
FBgn0261791	FlyBase	8.29332	1.07557	0.0416046	0.17363	0.832404
FBgn0028992	FlyBase	25.3311	0.738609	0.0463655	0.187669	0.831135
FBgn0024941	FlyBase	102.379	0.313529	0.00263499	0.020992	0.830774
FBgn0085261	FlyBase	12.4555	0.879611	0.048047	0.191845	0.830027
FBgn0263076	FlyBase	44.641	1.0406	0.0402001	0.17004	0.829958
FBgn0040394	FlyBase	85.1298	0.551654	0.0325073	0.147263	0.828819
FBgn0030680	FlyBase	156.363	0.285826	0.00126271	0.0113411	0.828626
FBgn0036887	FlyBase	12.7608	0.821562	0.0496965	0.196434	0.827125
FBgn0004595	FlyBase	1337.34	0.169703	4.07e-07	8.72e-06	0.826854
FBgn0040319	FlyBase	227.726	0.254464	0.000408887	0.00425821	0.826352
FBgn0023531	FlyBase	3430.15	0.260471	0.000523139	0.00524213	0.825828
FBgn0086675	FlyBase	228.279	0.254539	0.000410289	0.00426342	0.825406
FBgn0283499	FlyBase	556.545	0.225636	9.12e-05	0.00113569	0.824748
FBgn0030711	FlyBase	23.8865	0.615166	0.0407544	0.171506	0.822237
FBgn0017590	FlyBase	105.483	0.332701	0.00441181	0.0321233	0.821059
FBgn0030459	FlyBase	10.2391	1.42293	0.020397	0.1043	0.818975
FBgn0038448	FlyBase	15.8605	0.982907	0.0444162	0.181603	0.817986
FBgn0035086	FlyBase	481.145	0.295692	0.00193288	0.0161404	0.817799
FBgn0039525	FlyBase	67.9184	0.380274	0.0100332	0.0623312	0.816087
FBgn0011740	FlyBase	113.338	0.340531	0.00543358	0.0382704	0.816064
FBgn0039831	FlyBase	2176.97	0.23195	0.000156839	0.00182631	0.815846
FBgn0028325	FlyBase	296.936	0.28515	0.00146375	0.0128237	0.815831
FBgn0001142	FlyBase	127.15	0.360889	0.00754241	0.049723	0.815804
FBgn0003277	FlyBase	581.73	0.266404	0.000771392	0.00732585	0.815791
FBgn0027660	FlyBase	88.8378	0.359935	0.00761328	0.0500834	0.814933
FBgn0027599	FlyBase	71.82	0.405829	0.0135431	0.0771076	0.814417
FBgn0024222	FlyBase	27.8809	0.596684	0.0402122	0.17004	0.813189
FBgn0003227	FlyBase	23.8978	0.858184	0.0495185	0.195814	0.812903
FBgn0003137	FlyBase	326.561	0.304012	0.00259478	0.0206979	0.811525
FBgn0029629	FlyBase	54.6648	0.432088	0.017942	0.0954673	0.811476
FBgn0032924	FlyBase	73.7748	0.381373	0.010737	0.0654747	0.809775
FBgn0040308	FlyBase	21.7405	0.670442	0.0477704	0.191102	0.805944
FBgn0030691	FlyBase	19.8136	0.729763	0.0508188	0.19934	0.805144
FBgn0030798	FlyBase	42.3147	0.487681	0.0274285	0.130511	0.804749
FBgn0014163	FlyBase	183.727	0.33282	0.00522755	0.0370389	0.804322
FBgn0038592	FlyBase	21.5133	1.00924	0.0436027	0.179624	0.802236
FBgn0051955	FlyBase	16.0494	0.768428	0.0532682	0.205641	0.798015
FBgn0085423	FlyBase	1879.33	0.208288	4.96e-05	0.000655222	0.796499
FBgn0026738	FlyBase	28.0603	0.60662	0.0448444	0.18295	0.794691
FBgn0260995	FlyBase	53.9968	0.46238	0.0251967	0.122827	0.793967
FBgn0052793	FlyBase	24.9428	0.570473	0.0419407	0.174483	0.792325
FBgn0030061	FlyBase	38.275	0.473776	0.0277265	0.131456	0.791672
FBgn0003507	FlyBase	76.5738	0.443059	0.0222006	0.111111	0.791214
FBgn0259145	FlyBase	151.09	0.32274	0.00488492	0.034937	0.79088
FBgn0262593	FlyBase	8524.36	0.232227	0.000273494	0.00301071	0.790623
FBgn0040383	FlyBase	133.059	0.361879	0.00968567	0.0605779	0.790569
FBgn0033431	FlyBase	20.3	0.794441	0.053821	0.207167	0.789845
FBgn0032472	FlyBase	25.5973	0.953545	0.0488225	0.193723	0.789363
FBgn0039492	FlyBase	388.206	0.257494	0.000812593	0.00766218	0.788546
FBgn0002868	FlyBase	61.9062	0.856566	0.0528883	0.204344	0.788255
FBgn0035090	FlyBase	32.6955	0.521568	0.0359749	0.158366	0.786702
FBgn0030481	FlyBase	31.6952	0.614231	0.047159	0.189886	0.786133
FBgn0038839	FlyBase	61.3821	0.395179	0.0150997	0.0837578	0.78595
FBgn0032350	FlyBase	41.2812	0.630518	0.0485232	0.193162	0.785662
FBgn0010014	FlyBase	115.953	0.28663	0.00222397	0.0180825	0.785569
FBgn0038705	FlyBase	31.3521	0.537938	0.0387323	0.166131	0.784846
FBgn0035470	FlyBase	35.3701	0.551098	0.0411953	0.172544	0.782407
FBgn0030251	FlyBase	45.5121	0.472446	0.0293657	0.136953	0.781181
FBgn0037676	FlyBase	66.7102	0.620331	0.049056	0.194296	0.780053
FBgn0034697	FlyBase	130.365	0.30026	0.0034294	0.0259698	0.779983
FBgn0030716	FlyBase	185.379	0.272953	0.00160082	0.0138028	0.779539
FBgn0026250	FlyBase	145.905	0.352186	0.00926273	0.0586621	0.77944
FBgn0083167	FlyBase	86.3018	0.358407	0.0101113	0.0626898	0.778593
FBgn0026143	FlyBase	32.8408	0.586585	0.0469568	0.189306	0.777869
FBgn0033753	FlyBase	23.5602	0.903971	0.0519911	0.202226	0.773713
FBgn0051216	FlyBase	32.8927	0.706749	0.0554449	0.211751	0.772787
FBgn0030417	FlyBase	11.2466	0.952979	0.0509046	0.199423	0.772011
FBgn0035348	FlyBase	120.1	0.377897	0.013919	0.0787158	0.771558
FBgn0260486	FlyBase	275.595	0.243877	0.000602325	0.00590788	0.771474
FBgn0053635	FlyBase	19.5165	0.661787	0.0548098	0.210017	0.771288
FBgn0027539	FlyBase	83.7588	0.403244	0.0182997	0.0967044	0.770476
FBgn0030098	FlyBase	14.502	1.2744	0.0245722	0.120508	0.769885
FBgn0038053	FlyBase	113.971	0.318161	0.00561615	0.0393768	0.769819
FBgn0036725	FlyBase	79.4209	0.576058	0.0464913	0.188096	0.768386
FBgn0263397	FlyBase	593.598	0.188252	1.86e-05	0.000268915	0.767155
FBgn0286852	FlyBase	38.3415	0.574421	0.0471279	0.189843	0.766693
FBgn0028471	FlyBase	210.208	0.285597	0.00276238	0.0218282	0.766223
FBgn0034329	FlyBase	32.1078	0.676038	0.0565345	0.214938	0.764522
FBgn0031906	FlyBase	17.3272	0.799161	0.0584738	0.220323	0.76206
FBgn0030056	FlyBase	137.183	0.304472	0.00462569	0.0334182	0.761755
FBgn0033980	FlyBase	32.6476	0.835275	0.0573022	0.216967	0.760324
FBgn0061200	FlyBase	1516.93	0.220385	0.000224126	0.00249991	0.760153
FBgn0037608	FlyBase	24.6105	0.682621	0.0587788	0.220951	0.759716
FBgn0051111	FlyBase	33.1609	0.563839	0.0474866	0.19046	0.759077
FBgn0032465	FlyBase	63.7135	0.383217	0.0166089	0.0895565	0.758506
FBgn0035400	FlyBase	2835.83	0.200561	6.39e-05	0.000824555	0.758327
FBgn0022382	FlyBase	3048.92	0.241995	0.00068659	0.00659482	0.757906
FBgn0011289	FlyBase	97.7585	0.386616	0.0171637	0.0919595	0.757775
FBgn0036659	FlyBase	17.8452	0.786607	0.0602087	0.224217	0.756482
FBgn0017430	FlyBase	19.1254	0.677916	0.0591098	0.221548	0.755876
FBgn0265189	FlyBase	40.5093	0.479675	0.0354805	0.156978	0.755841
FBgn0023506	FlyBase	105.886	0.359986	0.0128878	0.0742894	0.755005
FBgn0261610	FlyBase	253.077	0.266907	0.00185039	0.0155779	0.754438
FBgn0027575	FlyBase	112.075	0.294984	0.00404554	0.0299028	0.753802
FBgn0286516	FlyBase	3472.39	0.160729	1.17e-06	2.28e-05	0.753466
FBgn0033405	FlyBase	41.9288	0.550165	0.0469318	0.1893	0.752723
FBgn0000439	FlyBase	50.1273	0.571703	0.0498358	0.196788	0.752153
FBgn0026149	FlyBase	38.3661	0.454572	0.0314795	0.143634	0.751428
FBgn0033926	FlyBase	92.5735	0.764831	0.0607228	0.225316	0.751401
FBgn0011227	FlyBase	17.7934	0.775467	0.0625191	0.229683	0.750372
FBgn0051361	FlyBase	54.1728	0.512719	0.0418163	0.174122	0.750291
FBgn0283472	FlyBase	1247.1	0.209218	0.000140428	0.00165181	0.749545
FBgn0035942	FlyBase	33.6391	0.582819	0.0523903	0.203182	0.749122
FBgn0030667	FlyBase	24.5339	1.0297	0.0442683	0.181206	0.748784
FBgn0001217	FlyBase	21.0532	0.677689	0.060579	0.224873	0.748733
FBgn0029825	FlyBase	34.5802	0.571166	0.0524911	0.203233	0.746167
FBgn0031947	FlyBase	92.8559	0.354879	0.0130345	0.0748094	0.745886
FBgn0085279	FlyBase	70.5697	0.389411	0.0195523	0.10119	0.745126
FBgn0037167	FlyBase	43.8765	0.458655	0.03381	0.151598	0.744183
FBgn0014868	FlyBase	31.1363	0.563733	0.051926	0.202143	0.742412
FBgn0039741	FlyBase	102.239	0.369337	0.0160851	0.0874445	0.742074
FBgn0037792	FlyBase	33.7063	0.66243	0.0604988	0.224669	0.741677
FBgn0033912	FlyBase	55.8922	0.587671	0.0549652	0.210526	0.741648
FBgn0029705	FlyBase	32.1741	0.616333	0.0582452	0.219729	0.741205
FBgn0032946	FlyBase	22549.9	0.182978	2.29e-05	0.000326134	0.739167
FBgn0036730	FlyBase	48.5093	0.665427	0.0612248	0.226816	0.738957
FBgn0086370	FlyBase	171.614	0.3345	0.0104416	0.0641654	0.737143
FBgn0042135	FlyBase	1235.78	0.237248	0.000783753	0.00743563	0.7368
FBgn0037483	FlyBase	114.895	0.301869	0.0057533	0.0400957	0.736438
FBgn0014135	FlyBase	63.4179	0.48365	0.0398117	0.168995	0.735913
FBgn0050159	FlyBase	20.1348	0.74182	0.0655266	0.238463	0.735728
FBgn0283494	FlyBase	31.1294	0.505249	0.0450659	0.183692	0.735322
FBgn0039862	FlyBase	991.173	0.260344	0.00192472	0.0160868	0.735208
FBgn0029858	FlyBase	25.6342	0.58034	0.05604	0.213495	0.735125
FBgn0260753	FlyBase	59.0746	0.407694	0.0248909	0.121684	0.734358
FBgn0040793	FlyBase	79.9852	0.3798	0.0196384	0.101522	0.732088
FBgn0031119	FlyBase	158.562	0.36243	0.0160803	0.0874445	0.731935
FBgn0260971	FlyBase	48.7622	0.413812	0.0271709	0.129684	0.730274
FBgn0029791	FlyBase	18.6754	0.663718	0.0654007	0.238323	0.729186
FBgn0031145	FlyBase	238.752	0.308883	0.00716106	0.0478212	0.729116
FBgn0030968	FlyBase	7.0016	1.03873	0.0460845	0.186776	0.728579
FBgn0030063	FlyBase	8.43533	0.951632	0.0555047	0.211892	0.728076
FBgn0035132	FlyBase	62.0053	0.444977	0.0339895	0.15205	0.72753
FBgn0019952	FlyBase	99.7947	0.337173	0.0119126	0.0702473	0.727453
FBgn0010909	FlyBase	2809.93	0.234434	0.000806364	0.00761895	0.727276
FBgn0260944	FlyBase	341.384	0.230519	0.000685676	0.00659288	0.726667
FBgn0013467	FlyBase	92.1449	0.539474	0.0522186	0.202771	0.725336
FBgn0040827	FlyBase	53.4281	0.749174	0.0666135	0.240905	0.724733
FBgn0040363	FlyBase	6.33381	1.15508	0.0334395	NA	0.724288
FBgn0083963	FlyBase	220.124	0.276919	0.00365561	0.0273477	0.723287
FBgn0036740	FlyBase	96.2572	0.319427	0.0092433	0.0586621	0.723158
FBgn0005322	FlyBase	19.7335	0.685671	0.0673188	0.242699	0.722388
FBgn0027790	FlyBase	46.3349	0.547675	0.0547488	0.20987	0.721699
FBgn0033194	FlyBase	1311.88	0.243504	0.00129038	0.0115338	0.72108
FBgn0052672	FlyBase	249.024	0.28936	0.00523076	0.0370389	0.720171
FBgn0010435	FlyBase	147.871	0.399987	0.0260003	0.125128	0.719672
FBgn0004363	FlyBase	381.651	0.243805	0.00134357	0.0119287	0.719569
FBgn0263072	FlyBase	175.381	0.249261	0.00165473	0.0142015	0.719205
FBgn0039751	FlyBase	66.1725	0.403049	0.0269436	0.128931	0.719194
FBgn0020306	FlyBase	2172.42	0.236332	0.000996148	0.00916001	0.718202
FBgn0010269	FlyBase	71.5028	0.394405	0.0252041	0.122827	0.717902
FBgn0052572	FlyBase	29.0123	0.730312	0.0685457	0.245403	0.716321
FBgn0052062	FlyBase	296.479	0.281081	0.00446061	0.0323516	0.715723
FBgn0031869	FlyBase	66.329	0.74278	0.0683809	0.244993	0.712843
FBgn0010583	FlyBase	460.465	0.269515	0.00341587	0.0259094	0.712798
FBgn0260943	FlyBase	1225.55	0.197586	0.000139364	0.00164346	0.711868
FBgn0020907	FlyBase	44.404	0.486968	0.0473005	0.190159	0.711749
FBgn0003513	FlyBase	541.12	1.62123	0.000600056	0.00589187	0.710374
FBgn0038420	FlyBase	49.1883	0.461463	0.0424189	0.175997	0.70996
FBgn0037220	FlyBase	52.0002	0.454124	0.0405825	0.171137	0.708614
FBgn0014391	FlyBase	96.4945	0.567024	0.0619244	0.228292	0.705761
FBgn0031651	FlyBase	52.7955	0.434712	0.0371465	0.161648	0.705382
FBgn0004463	FlyBase	57.5493	0.444658	0.0395431	0.168082	0.70498
FBgn0040337	FlyBase	42.2222	0.48961	0.0498497	0.196788	0.704753
FBgn0039048	FlyBase	132.349	0.286575	0.00585845	0.0406756	0.70438
FBgn0003944	FlyBase	103.113	1.30493	0.013489	0.0768481	0.703654
FBgn0030005	FlyBase	8.22768	0.935803	0.0590249	0.221319	0.70331
FBgn0050285	FlyBase	14.4178	0.928169	0.0571748	0.216604	0.701889
FBgn0030410	FlyBase	13.8837	0.811642	0.070193	0.24947	0.70174
FBgn0030157	FlyBase	11.9215	0.883038	0.06342	0.232532	0.701145
FBgn0030081	FlyBase	28.2232	0.647162	0.0720618	0.253991	0.700317
FBgn0025712	FlyBase	17.8781	0.66356	0.0726458	0.255155	0.700114
FBgn0037288	FlyBase	34.3863	0.518369	0.0570385	0.216321	0.699721
FBgn0031011	FlyBase	532.608	0.242941	0.0017695	0.0150327	0.698783
FBgn0250869	FlyBase	99.0219	0.314023	0.0108192	0.0658462	0.698659
FBgn0086448	FlyBase	62.6951	0.380936	0.0259206	0.124986	0.696603
FBgn0261532	FlyBase	341.943	0.31483	0.0114581	0.0685953	0.693912
FBgn0033864	FlyBase	291.515	0.358414	0.0208288	0.105843	0.693787
FBgn0264490	FlyBase	5695.95	0.205035	0.000324321	0.0034593	0.692195
FBgn0051774	FlyBase	124.795	0.317484	0.0120992	0.0710944	0.691906
FBgn0004387	FlyBase	487.001	0.217559	0.000681338	0.00656479	0.69109
FBgn0003321	FlyBase	1299.73	0.239914	0.00177427	0.0150327	0.690844
FBgn0032800	FlyBase	307.634	0.296195	0.00846746	0.0547696	0.690139
FBgn0032723	FlyBase	698.688	0.232458	0.0013589	0.0120417	0.689624
FBgn0262617	FlyBase	1672.47	0.212318	0.000542516	0.00542201	0.688618
FBgn0050430	FlyBase	7.03474	1.18282	0.0232471	0.115167	0.688257
FBgn0031632	FlyBase	82.6253	0.405432	0.0339345	0.151951	0.68725
FBgn0039830	FlyBase	1144.73	0.255139	0.00315162	0.0243436	0.686603
FBgn0022213	FlyBase	60.9255	0.419107	0.0377007	0.163599	0.686585
FBgn0050428	FlyBase	128.734	0.330392	0.0155508	0.0853131	0.68647
FBgn0031134	FlyBase	70.8467	0.424884	0.0398193	0.168995	0.6858
FBgn0032455	FlyBase	445.056	0.200944	0.000300993	0.00325163	0.685471
FBgn0259738	FlyBase	592.045	0.280175	0.00629039	0.0431574	0.685427
FBgn0032077	FlyBase	24.2043	0.6538	0.0759808	0.262982	0.684909
FBgn0031538	FlyBase	27.3268	0.552047	0.0671976	0.24245	0.684753
FBgn0036973	FlyBase	50.9165	0.439862	0.0437897	0.180234	0.683542
FBgn0264090	FlyBase	62.7862	0.381037	0.0286378	0.134539	0.683239
FBgn0086687	FlyBase	358.141	0.418439	0.0384918	0.165602	0.683114
FBgn0085339	FlyBase	5.04219	1.12526	0.0344582	NA	0.683042
FBgn0022960	FlyBase	119.589	0.339926	0.0185072	0.097523	0.682609
FBgn0064225	FlyBase	423.061	0.346859	0.020027	0.102899	0.682606
FBgn0026597	FlyBase	725.066	0.235254	0.00169606	0.0145025	0.682552
FBgn0003016	FlyBase	1313.45	0.258775	0.00367591	0.0274709	0.682495
FBgn0039682	FlyBase	107.217	0.605338	0.0734845	0.257223	0.682051
FBgn0038332	FlyBase	35.9493	0.533794	0.0649736	0.237289	0.680759
FBgn0026374	FlyBase	68.8142	0.355138	0.0226847	0.112924	0.680166
FBgn0037184	FlyBase	41.0148	0.449928	0.0475809	0.19069	0.68012
FBgn0261931	FlyBase	390.921	0.231691	0.00154223	0.0133722	0.679889
FBgn0038889	FlyBase	63.2642	0.411268	0.0375315	0.163018	0.679805
FBgn0037958	FlyBase	47.4832	0.463565	0.0515452	0.201252	0.67894
FBgn0028691	FlyBase	59.2311	0.396742	0.0343183	0.153078	0.678464
FBgn0261597	FlyBase	144.683	0.402968	0.0356641	0.15734	0.678062
FBgn0035976	FlyBase	135.403	0.31717	0.0138675	0.0785706	0.677665
FBgn0034894	FlyBase	135.472	0.284917	0.00787983	0.0514715	0.675764
FBgn0038603	FlyBase	84.5354	0.385103	0.0314239	0.143482	0.675092
FBgn0053110	FlyBase	77.7735	0.481122	0.0563721	0.214672	0.674325
FBgn0034253	FlyBase	122.935	0.362326	0.0258854	0.124986	0.672303
FBgn0010399	FlyBase	51.8689	0.443466	0.0479641	0.191629	0.67217
FBgn0031473	FlyBase	198.123	0.302642	0.0115418	0.0689757	0.672125
FBgn0039965	FlyBase	47.864	0.448493	0.0497385	0.196516	0.671494
FBgn0037232	FlyBase	205.841	0.242987	0.00269158	0.0213416	0.670473
FBgn0086384	FlyBase	74.325	0.371677	0.0297695	0.138036	0.66821
FBgn0001092	FlyBase	118.877	0.470681	0.056528	0.214938	0.667455
FBgn0004882	FlyBase	146.014	0.316004	0.0150017	0.083364	0.667043
FBgn0031505	FlyBase	52.3321	0.623425	0.0801445	0.271811	0.666918
FBgn0033463	FlyBase	562.774	0.24425	0.00307304	0.023836	0.66421
FBgn0034745	FlyBase	46.9857	0.899996	0.0619793	0.228292	0.662976
FBgn0031725	FlyBase	40.0692	0.742592	0.0799123	0.271321	0.662611
FBgn0037976	FlyBase	15.9756	0.683314	0.083741	0.280357	0.661339
FBgn0000316	FlyBase	104.718	0.303709	0.0134681	0.0768221	0.659233
FBgn0030683	FlyBase	15.0337	0.922863	0.0585438	0.220407	0.658932
FBgn0036734	FlyBase	423.598	0.227802	0.00183978	0.0155027	0.658727
FBgn0010434	FlyBase	484.697	0.230753	0.00211078	0.0172987	0.65723
FBgn0032520	FlyBase	12.8828	0.882406	0.0663789	0.24062	0.656383
FBgn0004573	FlyBase	56.6351	0.455029	0.0558777	0.213052	0.656003
FBgn0031708	FlyBase	45.6283	0.481929	0.0634682	0.232616	0.655514
FBgn0019968	FlyBase	4055.83	0.240642	0.00311628	0.0241108	0.65481
FBgn0086365	FlyBase	105.917	0.297921	0.0127636	0.0738028	0.654523
FBgn0284250	FlyBase	45.1476	0.798281	0.0767606	0.264299	0.654207
FBgn0034638	FlyBase	83.2296	0.442921	0.0536963	0.206953	0.653179
FBgn0000064	FlyBase	475.928	0.308541	0.0156025	0.0853215	0.651462
FBgn0032732	FlyBase	19.4971	0.750155	0.0828342	0.278596	0.650901
FBgn0030816	FlyBase	18.1543	0.767126	0.0828757	0.278596	0.650842
FBgn0037551	FlyBase	121.897	0.294773	0.0125885	0.073064	0.65053
FBgn0037635	FlyBase	180.728	0.253811	0.00491676	0.0350835	0.650436
FBgn0029911	FlyBase	343.731	0.258817	0.00570184	0.039887	0.650091
FBgn0034700	FlyBase	9.33687	0.83358	0.0768437	0.264389	0.650034
FBgn0261625	FlyBase	124.398	0.321726	0.0197823	0.101961	0.648207
FBgn0040340	FlyBase	56.8567	0.401878	0.0441569	0.180942	0.647666
FBgn0023441	FlyBase	261.509	0.221066	0.00169774	0.0145035	0.646446
FBgn0035987	FlyBase	554.019	0.247659	0.00437378	0.0318722	0.646172
FBgn0038829	FlyBase	77.4829	0.387294	0.039884	0.169192	0.645137
FBgn0032524	FlyBase	172.126	0.354962	0.030354	0.139906	0.644406
FBgn0032388	FlyBase	225.392	0.2222	0.0018583	0.0156303	0.644314
FBgn0031189	FlyBase	19.4213	0.725154	0.0889996	0.291772	0.642528
FBgn0030788	FlyBase	32.5146	0.539304	0.0804414	0.272121	0.64151
FBgn0003660	FlyBase	27.7322	0.515755	0.0756137	0.262201	0.641509
FBgn0023519	FlyBase	20.4977	0.725935	0.0887952	0.291342	0.6411
FBgn0004852	FlyBase	103.357	0.317143	0.0197031	0.101743	0.640966
FBgn0260985	FlyBase	19.0165	0.709581	0.0886233	0.290985	0.639954
FBgn0000117	FlyBase	1270.47	0.330615	0.0237177	0.117185	0.639842
FBgn0011693	FlyBase	317.452	0.471138	0.0664965	0.240858	0.63937
FBgn0029785	FlyBase	92.3	0.461723	0.0646568	0.236412	0.637746
FBgn0032750	FlyBase	13.9997	0.804356	0.0798265	0.271129	0.637716
FBgn0031589	FlyBase	444.288	0.212557	0.00136366	0.0120723	0.637504
FBgn0020762	FlyBase	1153.55	0.228476	0.00263618	0.020992	0.636813
FBgn0030887	FlyBase	66.7025	0.425807	0.0550745	0.210812	0.636581
FBgn0024987	FlyBase	628.174	0.283987	0.0118569	0.0701349	0.636567
FBgn0263855	FlyBase	55.3545	0.670355	0.0902566	0.294532	0.636406
FBgn0029937	FlyBase	31.9414	0.501187	0.0750697	0.260802	0.63609
FBgn0003651	FlyBase	95.4474	0.372297	0.0378288	0.163925	0.635827
FBgn0024251	FlyBase	70.213	0.369273	0.0372402	0.16198	0.63531
FBgn0000412	FlyBase	34.3851	0.468559	0.0680298	0.244406	0.633459
FBgn0004647	FlyBase	115.918	0.358841	0.0345152	0.153646	0.632824
FBgn0020445	FlyBase	41.6561	0.562735	0.0858447	0.285093	0.632547
FBgn0013983	FlyBase	25.393	0.560308	0.087814	0.289044	0.631389
FBgn0001075	FlyBase	297.947	0.241288	0.00437388	0.0318722	0.631349
FBgn0038640	FlyBase	59.7663	0.371255	0.0390911	0.167206	0.630891
FBgn0036827	FlyBase	37.1894	0.489462	0.0742773	0.259411	0.630532
FBgn0003162	FlyBase	160.81	0.542066	0.0843432	0.281519	0.629613
FBgn0032629	FlyBase	166.042	0.30405	0.0181401	0.0963534	0.629489
FBgn0031044	FlyBase	37.4626	0.495005	0.076481	0.263771	0.629229
FBgn0028406	FlyBase	55.9425	0.396871	0.0481135	0.191978	0.628683
FBgn0000052	FlyBase	89.7488	0.378622	0.042816	0.177091	0.627028
FBgn0031734	FlyBase	101.788	0.438535	0.0619359	0.228292	0.626994
FBgn0000042	FlyBase	750.87	0.296143	0.0164145	0.0887668	0.626359
FBgn0262872	FlyBase	1025.37	0.208488	0.00137205	0.012135	0.626062
FBgn0001105	FlyBase	934.401	0.176858	0.000197114	0.00223904	0.62592
FBgn0032895	FlyBase	17.3911	0.847864	0.0728812	0.255691	0.625855
FBgn0011787	FlyBase	15.9814	0.65673	0.0971773	0.309697	0.62537
FBgn0013432	FlyBase	22.4593	0.617238	0.096059	0.306919	0.625007
FBgn0034214	FlyBase	21.7091	0.640029	0.0951839	0.305046	0.624235
FBgn0032746	FlyBase	41.6792	0.465206	0.0711931	0.251962	0.623876
FBgn0036763	FlyBase	54.9158	0.454311	0.0684045	0.244993	0.623612
FBgn0010422	FlyBase	39.5979	0.483284	0.0762756	0.263412	0.623213
FBgn0050381	FlyBase	38.8986	0.448663	0.0668669	0.241539	0.623194
FBgn0015371	FlyBase	891.347	0.244065	0.00545347	0.0383813	0.62195
FBgn0034796	FlyBase	14.2594	0.697029	0.0973998	0.310134	0.621084
FBgn0023416	FlyBase	153.085	0.309458	0.0213908	0.108109	0.619768
FBgn0011666	FlyBase	12119.9	0.214816	0.00205812	0.0170024	0.617922
FBgn0036502	FlyBase	25.1297	0.60471	0.0974497	0.310186	0.614842
FBgn0031942	FlyBase	162.524	0.566413	0.0936189	0.301932	0.614687
FBgn0044020	FlyBase	37.8112	0.500492	0.0842392	0.281439	0.614513
FBgn0052264	FlyBase	4681.99	0.207915	0.00159255	0.0137442	0.614033
FBgn0035390	FlyBase	107.714	0.286404	0.0158755	0.0866098	0.613496
FBgn0034639	FlyBase	28.884	0.507864	0.0857856	0.284999	0.612816
FBgn0261599	FlyBase	68.6371	0.50962	0.0861087	0.285469	0.612577
FBgn0030883	FlyBase	47.1768	0.461551	0.0754494	0.261827	0.611725
FBgn0031716	FlyBase	20.8648	0.571806	0.0971959	0.309697	0.611429
FBgn0000163	FlyBase	3460.14	0.230201	0.00409045	0.0301626	0.611316
FBgn0001218	FlyBase	307.721	0.311358	0.0239716	0.118188	0.611076
FBgn0038675	FlyBase	23.9992	0.529498	0.0919292	0.298021	0.610399
FBgn0011754	FlyBase	495.613	0.26289	0.0104396	0.0641654	0.608237
FBgn0264750	FlyBase	424.667	0.274711	0.0134892	0.0768481	0.608197
FBgn0033434	FlyBase	50.6773	0.407087	0.0594315	0.222305	0.607984
FBgn0037120	FlyBase	127.403	0.327652	0.0302133	0.139425	0.607809
FBgn0051550	FlyBase	860.099	0.251102	0.00819	0.0530861	0.605204
FBgn0052685	FlyBase	1391.83	0.207473	0.00189895	0.015902	0.604442
FBgn0050156	FlyBase	76.0649	0.3596	0.0435667	0.179624	0.603786
FBgn0035464	FlyBase	43.4833	0.446867	0.0746874	0.260022	0.602536
FBgn0004401	FlyBase	507.095	0.265538	0.0119264	0.0702768	0.601953
FBgn0010288	FlyBase	19.624	0.600731	0.103877	0.323644	0.601358
FBgn0086710	FlyBase	46.4524	0.46401	0.0799885	0.27148	0.60083
FBgn0033484	FlyBase	214.864	0.283676	0.0173031	0.0925463	0.600265
FBgn0051091	FlyBase	19.5225	0.959937	0.044526	0.181972	0.599909
FBgn0030329	FlyBase	57.3273	0.47002	0.0837606	0.280357	0.598377
FBgn0015561	FlyBase	26.12	0.949587	0.0469742	0.189306	0.597161
FBgn0265605	FlyBase	230.57	0.23752	0.00630995	0.0432276	0.596992
FBgn0035231	FlyBase	47.3277	0.437815	0.0744978	0.259589	0.596747
FBgn0264817	FlyBase	18.0787	0.677896	0.104536	0.325148	0.596002
FBgn0004102	FlyBase	9369.78	0.234477	0.00639566	0.0437501	0.595744
FBgn0003480	FlyBase	24.0564	0.897626	0.0610502	0.22635	0.595602
FBgn0037610	FlyBase	5.26994	0.943049	0.0527837	NA	0.595443
FBgn0032730	FlyBase	88.6058	0.450015	0.0786082	0.268665	0.594542
FBgn0032168	FlyBase	31.144	0.504595	0.0937637	0.302189	0.594387
FBgn0023518	FlyBase	930.797	0.311832	0.0277547	0.131523	0.593837
FBgn0036897	FlyBase	267.316	0.241974	0.0075639	0.0497939	0.593314
FBgn0263132	FlyBase	160.955	0.33194	0.0359823	0.158366	0.593079
FBgn0030208	FlyBase	94.3719	0.440614	0.077046	0.264692	0.593057
FBgn0032922	FlyBase	23.6153	0.665603	0.106028	0.328797	0.592294
FBgn0086693	FlyBase	10.9671	0.869576	0.0700145	0.249218	0.591164
FBgn0027603	FlyBase	296.25	0.256735	0.0112146	0.0674114	0.591108
FBgn0004510	FlyBase	55.4238	0.423316	0.0716354	0.253045	0.590563
FBgn0085414	FlyBase	135.52	0.287827	0.020696	0.105402	0.590455
FBgn0286511	FlyBase	72.5142	0.405717	0.0660237	0.23952	0.589171
FBgn0026189	FlyBase	357.495	0.205402	0.00226113	0.0183524	0.589166
FBgn0034070	FlyBase	1239.76	0.192995	0.00126566	0.0113457	0.588791
FBgn0024352	FlyBase	37.9866	0.477002	0.0908331	0.295726	0.586546
FBgn0036726	FlyBase	45.0706	0.433316	0.0773998	0.265416	0.586335
FBgn0262736	FlyBase	1214.57	0.212021	0.00313521	0.0242371	0.586044
FBgn0038921	FlyBase	22.8917	0.582818	0.108809	0.334843	0.585931
FBgn0010926	FlyBase	50.998	0.432886	0.07802	0.267049	0.585557
FBgn0022359	FlyBase	13.8316	0.72165	0.103092	0.322172	0.585417
FBgn0036557	FlyBase	13.8839	0.702196	0.1071	0.331455	0.58529
FBgn0031168	FlyBase	383.485	0.197187	0.00166891	0.01431	0.585139
FBgn0002431	FlyBase	1613.9	0.209611	0.00293268	0.0229199	0.584293
FBgn0010894	FlyBase	58.622	0.413438	0.0713786	0.252522	0.584074
FBgn0013972	FlyBase	47.9228	0.444553	0.0827276	0.278555	0.583848
FBgn0015245	FlyBase	118.402	0.387262	0.0618703	0.228292	0.583386
FBgn0052732	FlyBase	32.8645	0.4989	0.0985114	0.312172	0.583209
FBgn0259246	FlyBase	19022.3	0.248076	0.0102393	0.0633562	0.581683
FBgn0033886	FlyBase	78.6784	0.360358	0.051895	0.202107	0.581488
FBgn0037188	FlyBase	87.5251	0.371985	0.0571183	0.216535	0.580429
FBgn0010406	FlyBase	25.172	0.589307	0.111978	0.339745	0.580388
FBgn0038130	FlyBase	21.6153	0.587758	0.112208	0.33999	0.579339
FBgn0035023	FlyBase	65.806	0.495127	0.0981832	0.311344	0.579212
FBgn0264606	FlyBase	184.938	0.282376	0.0215282	0.108566	0.576933
FBgn0040532	FlyBase	43.1522	0.806716	0.0869817	0.28712	0.576228
FBgn0011694	FlyBase	14.2741	0.941061	0.0439883	0.18065	0.576074
FBgn0005278	FlyBase	1029.05	0.20555	0.00284704	0.0223448	0.575963
FBgn0024188	FlyBase	26.8912	0.577981	0.113451	0.341814	0.575957
FBgn0000464	FlyBase	901.231	0.241229	0.00941091	0.0593803	0.574779
FBgn0040653	FlyBase	48.9411	0.625152	0.115789	0.346321	0.574367
FBgn0026620	FlyBase	606.392	0.174978	0.000597515	0.00587314	0.573885
FBgn0038946	FlyBase	55.1207	0.570698	0.113391	0.341796	0.573621
FBgn0030434	FlyBase	26.5781	0.521189	0.108	0.333338	0.573615
FBgn0002522	FlyBase	96.0763	1.05581	0.0116362	0.0692717	0.57349
FBgn0002593	FlyBase	72.9635	0.621544	0.115943	0.34642	0.572899
FBgn0261086	FlyBase	40.8628	0.445101	0.0877991	0.289044	0.572395
FBgn0032530	FlyBase	38.6115	0.469502	0.0952097	0.305046	0.572315
FBgn0039092	FlyBase	20.8599	0.627435	0.115975	0.34642	0.571638
FBgn0002565	FlyBase	136.151	0.348328	0.0506263	0.198936	0.571384
FBgn0027525	FlyBase	105.042	0.391977	0.0692234	0.247352	0.571104
FBgn0038205	FlyBase	11.9647	0.735039	0.104784	0.325713	0.571088
FBgn0083973	FlyBase	30.083	0.484208	0.100951	0.317515	0.57094
FBgn0016701	FlyBase	121.007	0.30092	0.0305038	0.140282	0.57072
FBgn0053087	FlyBase	423.808	0.196425	0.00208342	0.0171375	0.570691
FBgn0034172	FlyBase	16.6742	0.693092	0.112244	0.33999	0.570325
FBgn0083981	FlyBase	28.5616	0.805601	0.0866577	0.286538	0.570229
FBgn0037060	FlyBase	49.8099	0.395991	0.0711562	0.251928	0.569902
FBgn0030629	FlyBase	9.99972	0.850562	0.0745243	0.259589	0.569419
FBgn0031661	FlyBase	28.6755	0.659941	0.115164	0.344737	0.568515
FBgn0040398	FlyBase	40.0605	0.575644	0.117233	0.348169	0.568108
FBgn0004838	FlyBase	1487.77	0.169133	0.000463036	0.00470085	0.567236
FBgn0000181	FlyBase	122.062	0.390933	0.0704236	0.249907	0.566957
FBgn0031164	FlyBase	27.5465	0.501928	0.107322	0.331921	0.566705
FBgn0029890	FlyBase	17.3132	0.7207	0.109195	0.335429	0.566398
FBgn0040294	FlyBase	48.6627	0.402549	0.0759693	0.262982	0.566397
FBgn0029084	FlyBase	30.4114	0.618169	0.118735	0.351324	0.565754
FBgn0044826	FlyBase	383.627	0.256677	0.0152702	0.0842998	0.56455
FBgn0014189	FlyBase	237.996	0.308853	0.0358865	0.158095	0.563684
FBgn0034072	FlyBase	1871.48	0.200316	0.00282164	0.022183	0.56361
FBgn0052554	FlyBase	9.56447	0.839332	0.0783767	0.267973	0.563532
FBgn0052442	FlyBase	63.4602	0.385239	0.0703979	0.249907	0.56274
FBgn0010280	FlyBase	1577.42	0.291752	0.0287466	0.134913	0.562611
FBgn0033863	FlyBase	308.148	0.317965	0.0400452	0.169692	0.562468
FBgn0260635	FlyBase	466.403	0.265732	0.0189009	0.0990346	0.561919
FBgn0038273	FlyBase	22.5463	0.902382	0.053733	0.206953	0.561504
FBgn0030828	FlyBase	19.942	0.590764	0.121354	0.355652	0.561201
FBgn0267252	FlyBase	41891.4	0.194127	0.00177771	0.015048	0.560975
FBgn0030343	FlyBase	120.181	0.308054	0.0365757	0.159908	0.560745
FBgn0034915	FlyBase	32.548	0.540237	0.118264	0.350669	0.560259
FBgn0015774	FlyBase	85.5359	0.325548	0.0445905	0.182155	0.560206
FBgn0051922	FlyBase	17.3404	0.591439	0.123399	0.359297	0.559696
FBgn0038772	FlyBase	25.5352	0.552531	0.118903	0.351326	0.559199
FBgn0008651	FlyBase	19.6452	0.788831	0.09261	0.299617	0.558787
FBgn0259676	FlyBase	16.6708	0.721406	0.109775	0.336253	0.558486
FBgn0031306	FlyBase	148.959	0.344458	0.0538425	0.207167	0.558447
FBgn0004880	FlyBase	1891.29	0.210689	0.00465718	0.0335411	0.557767
FBgn0031601	FlyBase	13.6549	0.702763	0.116248	0.346582	0.557483
FBgn0025739	FlyBase	23.0443	0.579152	0.123117	0.358633	0.557044
FBgn0033757	FlyBase	78.4798	0.352455	0.0583823	0.220067	0.556833
FBgn0032433	FlyBase	37.124	0.462075	0.101583	0.318744	0.556719
FBgn0016081	FlyBase	5206	0.253196	0.0156605	0.0855702	0.556534
FBgn0030352	FlyBase	22.4651	0.52927	0.118303	0.350673	0.556162
FBgn0030087	FlyBase	557.138	0.248333	0.0141938	0.080026	0.555867
FBgn0031822	FlyBase	10.822	0.719865	0.113878	0.342373	0.555634
FBgn0052557	FlyBase	11.5809	0.81805	0.0838568	0.280501	0.555404
FBgn0031413	FlyBase	63.706	0.569683	0.122567	0.357819	0.554477
FBgn0032652	FlyBase	34.6865	0.556239	0.122694	0.358077	0.554111
FBgn0054027	FlyBase	37.8672	0.661855	0.120654	0.354691	0.553516
FBgn0053513	FlyBase	88.2063	0.347851	0.057571	0.217895	0.552766
FBgn0004903	FlyBase	743.489	0.227262	0.00869013	0.0558591	0.552183
FBgn0032454	FlyBase	80.5587	0.422196	0.0901363	0.294388	0.552134
FBgn0262728	FlyBase	131.352	0.309141	0.0400567	0.169692	0.551879
FBgn0037705	FlyBase	3468.2	0.242239	0.0132367	0.075782	0.551317
FBgn0085478	FlyBase	2224.4	0.247652	0.0148225	0.0826651	0.550831
FBgn0036428	FlyBase	154.973	0.392484	0.0787499	0.268951	0.550388
FBgn0034002	FlyBase	110.331	0.309982	0.0407626	0.171506	0.550213
FBgn0086359	FlyBase	121.259	0.330291	0.0505878	0.198936	0.550023
FBgn0264294	FlyBase	43.9267	0.523532	0.121365	0.355652	0.549676
FBgn0261608	FlyBase	91.3547	0.472	0.108793	0.334843	0.549364
FBgn0003965	FlyBase	20.0177	0.583966	0.128279	0.368117	0.546834
FBgn0267975	FlyBase	599.939	0.221807	0.0080747	0.0524488	0.546101
FBgn0284408	FlyBase	1060.84	0.303387	0.0388883	0.166569	0.546061
FBgn0037534	FlyBase	56.2684	0.543767	0.124809	0.361518	0.545947
FBgn0038930	FlyBase	27.4035	0.618516	0.12875	0.369081	0.54515
FBgn0033357	FlyBase	11.3996	0.706518	0.119322	0.352116	0.544883
FBgn0051997	FlyBase	28.4554	0.627981	0.128893	0.369306	0.544176
FBgn0036126	FlyBase	25.0855	0.51927	0.123732	0.359502	0.543818
FBgn0037612	FlyBase	19.305	0.678898	0.123731	0.359502	0.543784
FBgn0035825	FlyBase	16.4264	0.598772	0.131287	0.373741	0.5432
FBgn0038815	FlyBase	39.7398	0.4596	0.108792	0.334843	0.542408
FBgn0031914	FlyBase	67.3892	0.48172	0.114962	0.344567	0.542377
FBgn0030964	FlyBase	21.1642	0.661261	0.126468	0.364612	0.542229
FBgn0053138	FlyBase	45.4155	0.46517	0.111714	0.339723	0.541498
FBgn0032957	FlyBase	1531.93	0.222224	0.00875421	0.0561931	0.541044
FBgn0016696	FlyBase	1155.86	0.228653	0.0105453	0.064646	0.54083
FBgn0086472	FlyBase	81.8296	0.413602	0.0935064	0.301675	0.540645
FBgn0035816	FlyBase	30.5212	0.56974	0.130647	0.372836	0.539095
FBgn0031058	FlyBase	5.22924	0.907118	0.0467272	NA	0.538968
FBgn0001122	FlyBase	1064.84	0.170815	0.000982141	0.00905817	0.538802
FBgn0263607	FlyBase	212.495	0.297984	0.0393855	0.167836	0.538139
FBgn0025836	FlyBase	1421.83	0.229807	0.0111742	0.0672995	0.538055
FBgn0030158	FlyBase	21.5679	0.630175	0.132399	0.375291	0.537751
FBgn0086758	FlyBase	13071.3	0.203876	0.00498116	0.0354611	0.537601
FBgn0031861	FlyBase	11.58	0.901042	0.0463303	0.187608	0.537464
FBgn0259151	FlyBase	50.7195	0.523352	0.126586	0.364798	0.537268
FBgn0010352	FlyBase	2625.37	0.235245	0.0130896	0.0750324	0.537235
FBgn0261446	FlyBase	11.4678	0.765545	0.103186	0.322358	0.536972
FBgn0038803	FlyBase	144.599	0.270168	0.0268963	0.128822	0.536508
FBgn0264895	FlyBase	338.638	0.241362	0.0155987	0.0853215	0.535072
FBgn0027567	FlyBase	3104.52	0.230884	0.0117103	0.0694896	0.535055
FBgn0031452	FlyBase	45.2538	0.430874	0.103448	0.322763	0.534879
FBgn0029857	FlyBase	18.7607	0.610713	0.136457	0.38421	0.534007
FBgn0030593	FlyBase	184.633	0.449016	0.110531	0.337566	0.533783
FBgn0260945	FlyBase	1481.47	0.219236	0.00888338	0.0567471	0.53378
FBgn0039207	FlyBase	109.317	0.315412	0.0506301	0.198936	0.532292
FBgn0025634	FlyBase	19.8393	0.552696	0.135375	0.381859	0.532052
FBgn0046222	FlyBase	122.079	0.286988	0.0369321	0.161094	0.530177
FBgn0052756	FlyBase	64.4441	0.362651	0.0764189	0.263711	0.529474
FBgn0017579	FlyBase	127.99	0.439678	0.110361	0.337379	0.529109
FBgn0032230	FlyBase	7.42167	0.839497	0.0747501	0.260079	0.528945
FBgn0011737	FlyBase	69.6323	0.40035	0.0949876	0.30465	0.527428
FBgn0004859	FlyBase	85.4834	0.353122	0.0728123	0.255546	0.52632
FBgn0260795	FlyBase	817.332	0.205916	0.00645682	0.0440551	0.52629
FBgn0030692	FlyBase	68.7889	0.360157	0.0769533	0.264605	0.526109
FBgn0265296	FlyBase	368.973	0.207151	0.00677016	0.0456383	0.52605
FBgn0041342	FlyBase	325.564	0.22037	0.0102616	0.0634523	0.526019
FBgn0033326	FlyBase	90.6128	0.986251	0.00865811	0.0557306	0.525695
FBgn0010342	FlyBase	35.1948	0.464871	0.121053	0.355301	0.525304
FBgn0024985	FlyBase	549.092	0.324871	0.0587695	0.220951	0.524891
FBgn0029730	FlyBase	11.2844	0.795847	0.0919559	0.298021	0.524403
FBgn0013343	FlyBase	2902.77	0.215991	0.00931452	0.0588523	0.523718
FBgn0039385	FlyBase	42.7357	0.429865	0.110519	0.337566	0.523603
FBgn0025382	FlyBase	8.3184	0.808495	0.085733	0.284926	0.523599
FBgn0030974	FlyBase	254.572	0.287598	0.0397516	0.168862	0.523131
FBgn0041780	FlyBase	17.6282	0.719492	0.11981	0.353033	0.52264
FBgn0034505	FlyBase	21.8353	0.594533	0.142118	0.392067	0.522532
FBgn0034138	FlyBase	129.907	0.5328	0.138013	0.386244	0.522204
FBgn0039359	FlyBase	68.8796	0.443128	0.116546	0.347019	0.521755
FBgn0000259	FlyBase	762.212	0.235531	0.0154902	0.0851091	0.521397
FBgn0034243	FlyBase	40.133	0.476457	0.126868	0.365424	0.520981
FBgn0019940	FlyBase	71.4957	0.557351	0.140929	0.390399	0.52071
FBgn0040207	FlyBase	622.026	0.266334	0.0298478	0.138261	0.520353
FBgn0033570	FlyBase	58.9547	0.496561	0.134154	0.379569	0.520058
FBgn0039145	FlyBase	10.8697	0.708295	0.127822	0.367261	0.519905
FBgn0004666	FlyBase	20.9983	0.646284	0.137905	0.386105	0.518908
FBgn0004606	FlyBase	67.0077	0.390711	0.095786	0.306575	0.51866
FBgn0040823	FlyBase	109.989	0.357213	0.079409	0.270002	0.517964
FBgn0015222	FlyBase	160.867	0.370334	0.0866603	0.286538	0.517886
FBgn0025830	FlyBase	126.828	0.336196	0.0688126	0.246074	0.517674
FBgn0030350	FlyBase	15.213	0.694661	0.129203	0.369968	0.517126
FBgn0029828	FlyBase	14.3415	0.717449	0.122871	0.358141	0.517099
FBgn0038646	FlyBase	14.3892	0.874781	0.0508456	0.199361	0.517018
FBgn0030001	FlyBase	19.5241	0.693876	0.128774	0.369081	0.516628
FBgn0043534	FlyBase	11.3825	0.695531	0.132086	0.37498	0.516208
FBgn0029896	FlyBase	120.198	0.376436	0.0910143	0.296211	0.516141
FBgn0038196	FlyBase	22.5423	0.550705	0.144001	0.395352	0.515958
FBgn0015794	FlyBase	25.354	0.51154	0.139614	0.388363	0.515914
FBgn0035254	FlyBase	21.7321	0.656478	0.137572	0.385744	0.515309
FBgn0016122	FlyBase	53.8696	0.474275	0.130614	0.372836	0.515299
FBgn0036106	FlyBase	101.697	0.538353	0.143564	0.394748	0.514024
FBgn0004055	FlyBase	57.1482	0.49475	0.136638	0.384486	0.513097
FBgn0030519	FlyBase	29.824	0.512396	0.140806	0.390344	0.512509
FBgn0028396	FlyBase	49.6008	0.506525	0.141181	0.390861	0.512254
FBgn0030245	FlyBase	120.734	0.335501	0.0714382	0.252603	0.512103
FBgn0014877	FlyBase	46.0624	0.425122	0.116154	0.346517	0.512071
FBgn0260972	FlyBase	118.4	0.365437	0.0879705	0.289456	0.51193
FBgn0031461	FlyBase	47.0813	0.496832	0.138511	0.38682	0.511372
FBgn0034218	FlyBase	21.8482	0.707071	0.126375	0.364571	0.511293
FBgn0016038	FlyBase	57.2562	0.420226	0.113742	0.342185	0.51101
FBgn0260986	FlyBase	9.90696	0.86924	0.0507133	0.199094	0.510677
FBgn0032151	FlyBase	246.369	0.320591	0.0632482	0.231993	0.510438
FBgn0035078	FlyBase	29.8464	0.496003	0.139242	0.387841	0.51001
FBgn0004607	FlyBase	2065.21	0.198995	0.00658902	0.0446973	0.509393
FBgn0037454	FlyBase	94.9843	0.360249	0.0865505	0.286511	0.508595
FBgn0025642	FlyBase	6.34321	0.802678	0.0874877	NA	0.508346
FBgn0037372	FlyBase	8.16784	0.756802	0.110621	0.33773	0.508081
FBgn0028474	FlyBase	202.309	0.253299	0.0273942	0.130453	0.507734
FBgn0045479	FlyBase	5.9574	0.852593	0.059551	NA	0.506754
FBgn0262515	FlyBase	125.13	0.315712	0.0629673	0.231146	0.506443
FBgn0051174	FlyBase	13.141	0.729031	0.12096	0.355141	0.505711
FBgn0083950	FlyBase	196.916	0.235417	0.0197894	0.101961	0.504879
FBgn0032774	FlyBase	61.6939	0.407582	0.113618	0.341923	0.503942
FBgn0027296	FlyBase	32.9916	0.482322	0.141435	0.391266	0.503737
FBgn0033033	FlyBase	89.7278	0.359558	0.0894387	0.292832	0.50359
FBgn0031294	FlyBase	2440.08	0.256354	0.03017	0.139335	0.503422
FBgn0004242	FlyBase	29686.5	0.202862	0.00924608	0.0586621	0.503419
FBgn0039055	FlyBase	158.452	0.307811	0.0600952	0.223884	0.502638
FBgn0033403	FlyBase	102.989	0.311348	0.0619928	0.228292	0.502522
FBgn0039562	FlyBase	148.979	0.372151	0.0972347	0.309714	0.50234
FBgn0037633	FlyBase	37.8083	0.428717	0.123764	0.359502	0.502338
FBgn0260429	FlyBase	43.765	0.511752	0.147718	0.401996	0.502314
FBgn0030164	FlyBase	13.587	0.672824	0.142077	0.392067	0.502287
FBgn0035720	FlyBase	6852.53	0.235868	0.0214684	0.108441	0.501926
FBgn0031998	FlyBase	480.23	0.216854	0.013002	0.0747152	0.50192
FBgn0029167	FlyBase	180.352	0.338768	0.0789661	0.269193	0.501128
FBgn0030360	FlyBase	18.6526	0.573988	0.155642	0.413129	0.50034
FBgn0032434	FlyBase	15.0777	0.608717	0.153816	0.410502	0.500205
FBgn0011361	FlyBase	146.714	0.336513	0.079098	0.269544	0.49931
FBgn0266666	FlyBase	16.5338	0.612213	0.15341	0.409904	0.499281
FBgn0032660	FlyBase	22.2438	0.837022	0.0650569	0.237406	0.499216
FBgn0030479	FlyBase	2702.42	0.288432	0.048462	0.193036	0.498889
FBgn0069354	FlyBase	8.65785	0.737408	0.119503	0.352539	0.498834
FBgn0038890	FlyBase	443.219	0.235809	0.0215075	0.108521	0.498414
FBgn0027579	FlyBase	316.276	0.267077	0.0381526	0.164942	0.497735
FBgn0037492	FlyBase	19.5435	0.674585	0.141545	0.391266	0.497431
FBgn0004921	FlyBase	883.792	0.217081	0.013903	0.0786734	0.497243
FBgn0027779	FlyBase	2766.27	0.246585	0.0275858	0.13099	0.49722
FBgn0004244	FlyBase	573.29	0.192466	0.00630045	0.0431944	0.497195
FBgn0036547	FlyBase	17.5161	0.619275	0.155872	0.413283	0.496676
FBgn0031701	FlyBase	7.46889	0.817013	0.075598	0.262201	0.496252
FBgn0025674	FlyBase	119.67	0.345747	0.0859729	0.285417	0.496205
FBgn0038975	FlyBase	2562.34	0.213413	0.0127386	0.0737503	0.496183
FBgn0038465	FlyBase	59.1035	0.489576	0.146947	0.40084	0.496178
FBgn0037979	FlyBase	225.325	0.256284	0.0325668	0.147321	0.496051
FBgn0051191	FlyBase	44.734	0.495431	0.148825	0.403352	0.495808
FBgn0030276	FlyBase	631.868	0.261837	0.0358486	0.158003	0.495743
FBgn0011217	FlyBase	579.122	0.180019	0.00383221	0.0285307	0.495405
FBgn0039870	FlyBase	10.2884	0.725403	0.124057	0.359903	0.495331
FBgn0260779	FlyBase	37.8733	0.459168	0.13991	0.38877	0.49481
FBgn0036771	FlyBase	10.0547	0.736079	0.120749	0.354697	0.49472
FBgn0263396	FlyBase	2615.76	0.204645	0.0100052	0.0621985	0.494584
FBgn0035879	FlyBase	295.138	0.253147	0.0316681	0.144171	0.494269
FBgn0038523	FlyBase	8.84356	0.751758	0.111767	0.339745	0.494196
FBgn0016041	FlyBase	52.9832	0.431605	0.131021	0.373232	0.493849
FBgn0032850	FlyBase	33.4323	0.556795	0.157486	0.416592	0.493791
FBgn0033268	FlyBase	96.979	0.497367	0.151697	0.407302	0.493544
FBgn0044328	FlyBase	19.6232	0.585146	0.159053	0.41823	0.493372
FBgn0264922	FlyBase	22.6173	0.53124	0.157699	0.416918	0.493004
FBgn0036899	FlyBase	775.484	0.978143	2.68e-05	0.000377646	0.49232
FBgn0032833	FlyBase	194.998	0.25834	0.0352565	0.156211	0.492233
FBgn0262539	FlyBase	9.02431	0.73577	0.122252	0.357461	0.491884
FBgn0000536	FlyBase	579.984	0.200706	0.00927176	0.0586621	0.491494
FBgn0031217	FlyBase	40.4396	0.477715	0.148111	0.402293	0.491291
FBgn0003254	FlyBase	20.9073	0.749429	0.112597	0.340509	0.491233
FBgn0035158	FlyBase	89.1123	0.387536	0.112883	0.341	0.491016
FBgn0038246	FlyBase	67.6454	0.404402	0.120567	0.354548	0.490745
FBgn0001124	FlyBase	90.2222	0.402699	0.120771	0.354697	0.4907
FBgn0028875	FlyBase	319.154	0.198431	0.00870829	0.055937	0.490462
FBgn0053998	FlyBase	38.6787	0.488947	0.15197	0.40758	0.490343
FBgn0019624	FlyBase	92.8339	0.461017	0.144253	0.395702	0.489817
FBgn0015376	FlyBase	36.1656	0.65031	0.150107	0.405082	0.489667
FBgn0025632	FlyBase	195.016	0.294749	0.0589412	0.221095	0.489019
FBgn0028341	FlyBase	1518.49	0.194049	0.00764233	0.0502092	0.489013
FBgn0040389	FlyBase	20.2863	0.537906	0.162977	0.423133	0.487911
FBgn0032457	FlyBase	8.35946	0.866198	0.040469	0.170814	0.487416
FBgn0031060	FlyBase	16.9895	0.626341	0.160214	0.419736	0.48694
FBgn0033809	FlyBase	19.9155	0.578816	0.163153	0.423366	0.486571
FBgn0003268	FlyBase	49.9671	0.564203	0.162194	0.422533	0.486551
FBgn0039040	FlyBase	26.4237	0.636519	0.155437	0.41294	0.486376
FBgn0085370	FlyBase	695.863	0.190974	0.00726947	0.0483563	0.485956
FBgn0029506	FlyBase	64.7699	0.462536	0.147998	0.402293	0.485675
FBgn0037162	FlyBase	196.056	0.273655	0.0472503	0.190088	0.485408
FBgn0010762	FlyBase	615.14	0.232623	0.0237	0.11716	0.485152
FBgn0039213	FlyBase	196.874	0.250055	0.0330848	0.149301	0.485026
FBgn0266449	FlyBase	52.3317	0.39669	0.12222	0.357461	0.484814
FBgn0035964	FlyBase	15.0906	0.654491	0.152606	0.408232	0.483873
FBgn0031190	FlyBase	121.105	0.29482	0.0618471	0.228292	0.483324
FBgn0034753	FlyBase	51.7134	0.467306	0.15224	0.407718	0.482691
FBgn0033500	FlyBase	66.2084	0.424041	0.136905	0.384656	0.482257
FBgn0262476	FlyBase	184.052	0.235008	0.0259229	0.124986	0.481718
FBgn0030696	FlyBase	70.5759	0.409398	0.131068	0.373232	0.481459
FBgn0035249	FlyBase	31.7173	0.511791	0.162475	0.422927	0.481352
FBgn0030943	FlyBase	12.6733	0.664995	0.15367	0.410288	0.481058
FBgn0052647	FlyBase	1968.78	0.221027	0.019202	0.0999907	0.48071
FBgn0031117	FlyBase	13.0746	0.695327	0.14021	0.389236	0.480555
FBgn0032773	FlyBase	37.881	0.541841	0.166985	0.429218	0.480225
FBgn0029939	FlyBase	48.3394	0.476029	0.155923	0.413283	0.479836
FBgn0030813	FlyBase	12.1364	0.723192	0.12995	0.371647	0.479606
FBgn0029814	FlyBase	76.4991	0.369461	0.111896	0.339745	0.478455
FBgn0085482	FlyBase	19.0066	0.584519	0.167978	0.430701	0.478252
FBgn0029853	FlyBase	10.7361	0.755459	0.111912	0.339745	0.476982
FBgn0031501	FlyBase	13.6266	0.662386	0.153123	0.409256	0.476913
FBgn0039234	FlyBase	153.654	0.296549	0.0665937	0.240905	0.476738
FBgn0259143	FlyBase	237.023	0.252826	0.0381413	0.164942	0.476523
FBgn0265630	FlyBase	692.641	0.257427	0.0408553	0.171621	0.476374
FBgn0011817	FlyBase	1658.95	0.253798	0.0385374	0.165602	0.476324
FBgn0012344	FlyBase	35.6017	0.68107	0.146057	0.399245	0.476252
FBgn0001202	FlyBase	118.918	0.301726	0.0701613	0.249454	0.476153
FBgn0030013	FlyBase	33.7909	0.44656	0.150753	0.405981	0.475715
FBgn0000667	FlyBase	570.358	0.297348	0.068231	0.24475	0.474611
FBgn0031361	FlyBase	19.3529	0.538534	0.171786	0.436502	0.474499
FBgn0027588	FlyBase	210.058	0.359567	0.109028	0.335297	0.474471
FBgn0038928	FlyBase	16.5316	0.596256	0.171794	0.436502	0.474353
FBgn0285937	FlyBase	292.74	0.220308	0.0206103	0.105196	0.474231
FBgn0040071	FlyBase	99.9775	0.332561	0.0918652	0.297935	0.474042
FBgn0285948	FlyBase	71.189	0.554543	0.171463	0.436024	0.474013
FBgn0004629	FlyBase	61.8742	0.46729	0.159114	0.418246	0.473565
FBgn0037466	FlyBase	799.152	0.237725	0.0300957	0.139219	0.473427
FBgn0014469	FlyBase	30.5831	0.495475	0.166251	0.42806	0.47263
FBgn0266354	FlyBase	100.236	0.349865	0.104006	0.323936	0.472565
FBgn0003071	FlyBase	152.019	0.329064	0.0913266	0.296811	0.472175
FBgn0054002	FlyBase	22.3235	0.733113	0.122407	0.357576	0.471864
FBgn0052085	FlyBase	708.581	0.280028	0.057915	0.218751	0.47166
FBgn0029711	FlyBase	148.03	0.297536	0.0702609	0.249611	0.471554
FBgn0040350	FlyBase	11.0217	0.654368	0.159302	0.418246	0.471011
FBgn0285949	FlyBase	62.8754	0.423794	0.145235	0.397642	0.470991
FBgn0015239	FlyBase	173.876	0.274241	0.054681	0.209826	0.470765
FBgn0027359	FlyBase	18.8534	0.535606	0.175039	0.440446	0.470549
FBgn0030778	FlyBase	27.5312	0.506141	0.170247	0.433999	0.47045
FBgn0023545	FlyBase	28.0633	0.506443	0.171125	0.435637	0.4704
FBgn0023520	FlyBase	20.1346	0.552288	0.176035	0.441917	0.469784
FBgn0039727	FlyBase	377.247	0.206484	0.0152798	0.0843028	0.469596
FBgn0250910	FlyBase	99.4341	0.423873	0.14526	0.397642	0.469572
FBgn0027108	FlyBase	127.42	0.499174	0.16952	0.433218	0.469263
FBgn0037659	FlyBase	372.463	0.250088	0.0394093	0.167836	0.468903
FBgn0025638	FlyBase	35.0934	0.448016	0.157116	0.415731	0.46865
FBgn0000414	FlyBase	2891.69	0.244344	0.0366362	0.159953	0.468258
FBgn0029854	FlyBase	18.957	0.550885	0.177857	0.444474	0.468057
FBgn0041604	FlyBase	62.2744	0.414351	0.142718	0.393145	0.467769
FBgn0033265	FlyBase	21.837	0.516602	0.17502	0.440446	0.467205
FBgn0037617	FlyBase	16.8951	0.611279	0.173197	0.438475	0.466341
FBgn0040777	FlyBase	399.357	0.20776	0.0166958	0.0898685	0.465934
FBgn0027932	FlyBase	78.5138	0.356647	0.115066	0.344604	0.463569
FBgn0051627	FlyBase	15.3086	0.629461	0.16905	0.432417	0.46355
FBgn0035196	FlyBase	12.3498	0.733698	0.122746	0.358115	0.463161
FBgn0263776	FlyBase	62.054	0.41978	0.149378	0.403931	0.462804
FBgn0013323	FlyBase	11.8274	0.638889	0.168228	0.430986	0.462598
FBgn0015521	FlyBase	50.4241	0.530637	0.180753	0.447628	0.461253
FBgn0263241	FlyBase	88.8477	0.329475	0.0993126	0.31367	0.460734
FBgn0035247	FlyBase	14.7451	0.610612	0.17754	0.443921	0.459759
FBgn0030574	FlyBase	582.449	0.239419	0.0362769	0.159134	0.459744
FBgn0265297	FlyBase	1416.28	0.308414	0.0850464	0.28305	0.459416
FBgn0051687	FlyBase	77.818	0.411411	0.149192	0.403642	0.458999
FBgn0000473	FlyBase	97.6006	0.407081	0.147868	0.402287	0.458516
FBgn0031281	FlyBase	52.8189	0.401791	0.144647	0.396315	0.458215
FBgn0040899	FlyBase	11.5107	0.722802	0.130496	0.372633	0.45774
FBgn0051195	FlyBase	148.518	0.29943	0.0803576	0.272017	0.457548
FBgn0036262	FlyBase	37.9025	0.600571	0.178956	0.445769	0.457537
FBgn0029693	FlyBase	91.1173	0.37418	0.131471	0.37392	0.457096
FBgn0011300	FlyBase	2119.52	0.234876	0.0344704	0.153609	0.456716
FBgn0285950	FlyBase	138.208	0.474483	0.174578	0.439959	0.456349
FBgn0285947	FlyBase	99.7227	0.442948	0.164978	0.426194	0.456277
FBgn0027657	FlyBase	35.2695	0.474685	0.175426	0.440962	0.456015
FBgn0286508	FlyBase	19.0472	0.535662	0.185695	0.455131	0.455902
FBgn0261954	FlyBase	2269.05	0.245863	0.0421252	0.175094	0.455684
FBgn0036910	FlyBase	22.1673	0.536009	0.185316	0.455019	0.455057
FBgn0051245	FlyBase	26.05	0.574359	0.183864	0.453013	0.454985
FBgn0260758	FlyBase	94.5654	0.309267	0.0895017	0.292935	0.454831
FBgn0060296	FlyBase	20.8241	0.553175	0.186279	0.455814	0.454396
FBgn0029885	FlyBase	10.3285	0.659898	0.165206	0.426546	0.454392
FBgn0052532	FlyBase	21.8055	0.675537	0.155882	0.413283	0.454377
FBgn0040754	FlyBase	25.8243	0.490556	0.180809	0.447628	0.454163
FBgn0038423	FlyBase	79.6574	0.898852	0.00173385	0.0147712	0.453991
FBgn0031008	FlyBase	43.6668	0.408238	0.152376	0.407964	0.453959
FBgn0250904	FlyBase	13.2666	0.668993	0.159773	0.418817	0.453866
FBgn0032518	FlyBase	135.558	0.51807	0.185301	0.455019	0.453383
FBgn0033475	FlyBase	18.8695	0.600525	0.18211	0.450143	0.453089
FBgn0005613	FlyBase	30.1982	0.669926	0.159284	0.418246	0.452844
FBgn0035612	FlyBase	33.0464	0.661504	0.162847	0.423133	0.452588
FBgn0263240	FlyBase	16.8191	0.592685	0.184957	0.454862	0.452403
FBgn0035483	FlyBase	49.9214	0.395765	0.14744	0.401475	0.452383
FBgn0004865	FlyBase	88.8163	0.403288	0.150181	0.40509	0.452211
FBgn0259224	FlyBase	102.645	0.473421	0.177045	0.443179	0.452104
FBgn0029092	FlyBase	138.695	0.457243	0.173258	0.438475	0.452001
FBgn0038043	FlyBase	12.43	0.606347	0.183523	0.452534	0.451857
FBgn0086677	FlyBase	317.202	0.202714	0.0178329	0.0949414	0.451158
FBgn0263864	FlyBase	280.935	0.24977	0.0473294	0.190159	0.450806
FBgn0000183	FlyBase	360.627	0.196168	0.0150521	0.0835435	0.45004
FBgn0058002	FlyBase	55.9989	0.511496	0.186764	0.456277	0.450009
FBgn0031670	FlyBase	35.3968	0.504525	0.187691	0.457193	0.449928
FBgn0001250	FlyBase	69.5093	0.424237	0.163333	0.423598	0.449349
FBgn0040322	FlyBase	16.1778	0.689415	0.150759	0.405981	0.448555
FBgn0022288	FlyBase	28.1089	0.527992	0.19053	0.461346	0.447417
FBgn0034184	FlyBase	424.386	0.202184	0.0186097	0.0978568	0.447248
FBgn0034029	FlyBase	93.7225	0.303988	0.0912432	0.296718	0.44643
FBgn0025838	FlyBase	5.3136	0.771598	0.0956684	NA	0.446416
FBgn0042207	FlyBase	10.6983	0.757298	0.103754	0.323477	0.446014
FBgn0014019	FlyBase	41.1892	0.544671	0.19314	0.464306	0.445421
FBgn0261858	FlyBase	226.764	0.239183	0.0423396	0.175827	0.445408
FBgn0001186	FlyBase	235.613	0.29845	0.0877016	0.288879	0.44539
FBgn0038395	FlyBase	15.0958	0.574271	0.192943	0.464306	0.445026
FBgn0027590	FlyBase	95.7845	0.444275	0.175352	0.440948	0.445017
FBgn0030391	FlyBase	49.2736	0.440658	0.173331	0.438475	0.444792
FBgn0033391	FlyBase	37.7218	0.497387	0.191515	0.4624	0.444229
FBgn0083940	FlyBase	33.3086	0.493583	0.189528	0.459639	0.443884
FBgn0046294	FlyBase	13.4388	0.649721	0.172669	0.437766	0.442973
FBgn0051410	FlyBase	10.8858	0.691232	0.151339	0.407069	0.442727
FBgn0034914	FlyBase	51.5534	0.464492	0.185314	0.455019	0.44206
FBgn0261802	FlyBase	997.484	0.165593	0.00534763	0.037757	0.441801
FBgn0011206	FlyBase	2933.38	0.210769	0.0252906	0.123119	0.441562
FBgn0028526	FlyBase	56.951	0.509323	0.1941	0.46573	0.441497
FBgn0029997	FlyBase	144.669	0.304239	0.0950767	0.304831	0.441202
FBgn0032600	FlyBase	4836.12	0.214851	0.0275073	0.130684	0.441161
FBgn0260006	FlyBase	32.1439	0.44877	0.180227	0.447622	0.441113
FBgn0003279	FlyBase	237.723	0.395343	0.156547	0.414561	0.441068
FBgn0039241	FlyBase	67.9839	0.40461	0.161798	0.422216	0.440868
FBgn0030038	FlyBase	75.6887	0.380837	0.149431	0.403931	0.44072
FBgn0026015	FlyBase	86.1366	0.375708	0.146343	0.399663	0.440687
FBgn0034223	FlyBase	23.8337	0.511938	0.196818	0.469457	0.440062
FBgn0034152	FlyBase	15.1073	0.672854	0.162979	0.423133	0.439616
FBgn0030984	FlyBase	9.83838	0.688718	0.154007	0.410552	0.439474
FBgn0262739	FlyBase	2850.25	0.216724	0.029657	0.137787	0.43879
FBgn0036111	FlyBase	168.157	0.320386	0.109216	0.335429	0.438672
FBgn0034071	FlyBase	910.67	0.230945	0.0394075	0.167836	0.438089
FBgn0031424	FlyBase	280.418	0.274995	0.0741567	0.259124	0.438024
FBgn0020236	FlyBase	791.022	0.277068	0.075818	0.262713	0.437767
FBgn0002121	FlyBase	347.596	0.246726	0.0517519	0.201804	0.437514
FBgn0053293	FlyBase	111.003	0.324055	0.113508	0.341814	0.437492
FBgn0030791	FlyBase	130.397	0.30567	0.0996994	0.314527	0.437069
FBgn0083228	FlyBase	42.5966	0.459162	0.187298	0.456964	0.436923
FBgn0035016	FlyBase	240.131	0.233179	0.0419641	0.174502	0.43685
FBgn0026319	FlyBase	24.9163	0.632098	0.182116	0.450143	0.436681
FBgn0031684	FlyBase	28.2214	0.487847	0.195267	0.466838	0.436249
FBgn0029994	FlyBase	46.6779	0.615752	0.189211	0.45957	0.435849
FBgn0052282	FlyBase	12.2665	0.64856	0.178732	0.445769	0.435412
FBgn0005624	FlyBase	442.248	0.271901	0.0734587	0.257223	0.435146
FBgn0037850	FlyBase	23.6924	0.598476	0.194232	0.465805	0.434452
FBgn0015570	FlyBase	27.3571	0.610878	0.191034	0.461569	0.434237
FBgn0034501	FlyBase	311.095	0.244365	0.0518192	0.201982	0.434212
FBgn0041241	FlyBase	7.47379	0.732895	0.122817	0.358141	0.433952
FBgn0031090	FlyBase	117.62	0.309736	0.105389	0.327364	0.433909
FBgn0051363	FlyBase	529.814	0.269456	0.0725945	0.255071	0.43361
FBgn0003687	FlyBase	22.5865	0.499019	0.200771	0.474975	0.433609
FBgn0266569	FlyBase	62.6423	0.345007	0.132406	0.375291	0.433187
FBgn0031738	FlyBase	1520.52	0.198738	0.0207311	0.105523	0.432914
FBgn0036975	FlyBase	89.3499	0.329993	0.121315	0.355652	0.432865
FBgn0038147	FlyBase	27.2157	0.558135	0.202104	0.476666	0.432584
FBgn0037238	FlyBase	1226.24	0.238146	0.047585	0.19069	0.432541
FBgn0020912	FlyBase	99.6504	0.827689	0.0308849	0.141579	0.43251
FBgn0003942	FlyBase	82.3501	0.471248	0.195676	0.467334	0.431943
FBgn0038473	FlyBase	34.0645	0.544971	0.203683	0.478322	0.431231
FBgn0261859	FlyBase	604.605	0.243819	0.0527606	0.204008	0.431212
FBgn0032586	FlyBase	266.42	0.215517	0.0317942	0.144603	0.43118
FBgn0024963	FlyBase	338.887	0.205479	0.0254012	0.123386	0.430825
FBgn0004654	FlyBase	35.1093	0.598392	0.198709	0.472386	0.430572
FBgn0004698	FlyBase	355.007	0.271583	0.0772325	0.265038	0.429076
FBgn0033866	FlyBase	18.447	0.733616	0.120419	0.354227	0.428834
FBgn0029974	FlyBase	58.7669	0.450363	0.192287	0.463731	0.428096
FBgn0034399	FlyBase	14.8062	0.627934	0.189376	0.45957	0.427738
FBgn0052536	FlyBase	9.80041	0.629914	0.192316	0.463731	0.427704
FBgn0031309	FlyBase	10.7401	0.646087	0.185244	0.455019	0.426968
FBgn0037290	FlyBase	22.378	0.568202	0.206731	0.481957	0.426215
FBgn0015300	FlyBase	10.6998	0.778593	0.0734007	0.257124	0.425175
FBgn0031257	FlyBase	84.0185	0.341649	0.137604	0.385744	0.425002
FBgn0016685	FlyBase	27.7654	0.485941	0.205486	0.480365	0.42493
FBgn0030468	FlyBase	70.1619	0.381554	0.164534	0.425402	0.424491
FBgn0025781	FlyBase	64.5334	0.396405	0.172124	0.436982	0.424446
FBgn0260855	FlyBase	99.807	0.360869	0.151777	0.407302	0.424241
FBgn0038428	FlyBase	24.9184	0.501799	0.209541	0.485126	0.423339
FBgn0263352	FlyBase	5127.87	0.202847	0.0262802	0.126278	0.423317
FBgn0265192	FlyBase	63.5005	0.441393	0.194613	0.465875	0.422932
FBgn0034198	FlyBase	21.5397	0.618992	0.196766	0.469453	0.422672
FBgn0263257	FlyBase	585.48	0.202011	0.0260881	0.125485	0.422469
FBgn0038880	FlyBase	30.7309	0.659061	0.176541	0.442661	0.422189
FBgn0003943	FlyBase	579.321	0.19758	0.0234212	0.115906	0.422058
FBgn0266917	FlyBase	70.2922	0.379377	0.165189	0.426546	0.422035
FBgn0002622	FlyBase	118.071	0.466346	0.203795	0.478383	0.421788
FBgn0036769	FlyBase	25.4886	0.56212	0.211008	0.486041	0.4217
FBgn0029835	FlyBase	228.202	0.281502	0.0915848	0.297442	0.421224
FBgn0000119	FlyBase	261.98	0.211677	0.0332674	0.149905	0.421045
FBgn0000303	FlyBase	77.3962	0.372179	0.161626	0.422004	0.420997
FBgn0034503	FlyBase	21.4384	0.520608	0.214811	0.491868	0.420715
FBgn0038679	FlyBase	127.197	0.287923	0.0975704	0.310256	0.420431
FBgn0035948	FlyBase	125.695	0.298306	0.107027	0.331341	0.420202
FBgn0035039	FlyBase	20.9872	0.56854	0.210997	0.486041	0.420098
FBgn0261341	FlyBase	124.827	0.360101	0.155205	0.412678	0.419827
FBgn0039154	FlyBase	13.2139	0.637048	0.190962	0.461569	0.419592
FBgn0010198	FlyBase	132.475	0.459846	0.204157	0.479072	0.41944
FBgn0023540	FlyBase	14.8883	0.585234	0.210122	0.485329	0.419401
FBgn0266717	FlyBase	4797.14	0.216737	0.0393445	0.167825	0.419298
FBgn0028697	FlyBase	237.892	0.388952	0.173449	0.438475	0.419188
FBgn0050339	FlyBase	9.5938	0.721853	0.129512	0.370623	0.419023
FBgn0043043	FlyBase	10.176	0.704622	0.145541	0.398175	0.418342
FBgn0053665	FlyBase	5.75268	0.724755	0.127654	NA	0.418309
FBgn0037550	FlyBase	31.773	0.461458	0.206029	0.481029	0.418064
FBgn0259818	FlyBase	77.8571	0.427736	0.193914	0.465686	0.417721
FBgn0036062	FlyBase	67.9924	0.338502	0.14158	0.391266	0.417563
FBgn0024326	FlyBase	265.513	0.22691	0.046747	0.188801	0.417385
FBgn0036569	FlyBase	37.9051	0.449248	0.203812	0.478383	0.417382
FBgn0000179	FlyBase	785.45	0.285028	0.0974931	0.310217	0.417293
FBgn0005533	FlyBase	58.9763	0.522365	0.217572	0.495101	0.417116
FBgn0035092	FlyBase	44.8475	0.525395	0.217976	0.495323	0.416272
FBgn0003429	FlyBase	30081.9	0.202629	0.0282525	0.133065	0.415762
FBgn0014466	FlyBase	9.5186	0.758637	0.0890206	0.291772	0.415107
FBgn0025809	FlyBase	49.3999	0.381763	0.173781	0.438755	0.415078
FBgn0052278	FlyBase	25.3493	0.4762	0.213244	0.489369	0.414993
FBgn0033272	FlyBase	62.01	0.385479	0.176665	0.44281	0.414687
FBgn0069242	FlyBase	9.50738	0.689871	0.162017	0.422351	0.414542
FBgn0038549	FlyBase	42.2892	0.45634	0.20826	0.483381	0.41404
FBgn0035922	FlyBase	96.0241	0.339831	0.146523	0.400037	0.413715
FBgn0038678	FlyBase	24.8088	0.484806	0.217182	0.494797	0.413712
FBgn0036678	FlyBase	33.3089	0.670245	0.172551	0.4376	0.413707
FBgn0025676	FlyBase	142.014	0.367782	0.165687	0.42731	0.413678
FBgn0036282	FlyBase	5.32359	0.715169	0.137511	NA	0.413405
FBgn0036556	FlyBase	660.573	0.202257	0.0296743	0.137787	0.413392
FBgn0019932	FlyBase	26.9607	0.556954	0.218459	0.496299	0.41319
FBgn0037683	FlyBase	15.4596	0.574046	0.216362	0.493712	0.412996
FBgn0039738	FlyBase	711.201	0.270164	0.087566	0.288535	0.412879
FBgn0037475	FlyBase	14.8777	0.697322	0.151394	0.407099	0.41245
FBgn0032763	FlyBase	73.6082	0.438456	0.204987	0.480046	0.412277
FBgn0051313	FlyBase	19.2336	0.533857	0.223221	0.503048	0.411996
FBgn0039402	FlyBase	38.9953	0.421153	0.198285	0.471984	0.411688
FBgn0011695	FlyBase	217.138	0.496607	0.219746	0.498124	0.411271
FBgn0031568	FlyBase	76.0089	0.480304	0.217012	0.494592	0.410716
FBgn0032644	FlyBase	6.0935	0.698438	0.154868	NA	0.410583
FBgn0045064	FlyBase	152.243	0.260317	0.0807707	0.273036	0.410522
FBgn0010053	FlyBase	19.8127	0.60105	0.211417	0.48664	0.410269
FBgn0033782	FlyBase	15.2772	0.625329	0.202287	0.476857	0.410024
FBgn0030421	FlyBase	404.569	0.250588	0.0719576	0.253861	0.409996
FBgn0030946	FlyBase	188.124	0.350232	0.158087	0.417208	0.409706
FBgn0052230	FlyBase	157.681	0.308404	0.124797	0.361518	0.409518
FBgn0033872	FlyBase	1630.26	0.170092	0.0114634	0.0685953	0.409493
FBgn0015614	FlyBase	228.988	0.237643	0.0604473	0.224669	0.409466
FBgn0264503	FlyBase	48.6612	0.372513	0.173757	0.438755	0.409203
FBgn0038704	FlyBase	113.149	0.334082	0.146104	0.399245	0.409183
FBgn0031449	FlyBase	113.29	0.463644	0.216006	0.4933	0.409111
FBgn0028402	FlyBase	28.4552	0.515474	0.224346	0.504725	0.408844
FBgn0040236	FlyBase	654.192	0.26588	0.0867969	0.286714	0.408834
FBgn0033206	FlyBase	89.6081	0.395571	0.188725	0.458891	0.408453
FBgn0040028	FlyBase	9.53647	0.632018	0.201224	0.475559	0.40839
FBgn0041629	FlyBase	29.9152	0.55037	0.225082	0.50566	0.408313
FBgn0267384	FlyBase	63.6128	0.351244	0.160943	0.420575	0.407387
FBgn0032123	FlyBase	676.211	0.234213	0.0588551	0.220951	0.407174
FBgn0052676	FlyBase	970.512	0.217274	0.0442888	0.181206	0.406752
FBgn0030884	FlyBase	41.0553	0.495216	0.225414	0.505946	0.406669
FBgn0031299	FlyBase	167.195	0.293918	0.114876	0.344511	0.406369
FBgn0039915	FlyBase	80.8883	0.390854	0.187341	0.456964	0.406112
FBgn0027592	FlyBase	95.3129	0.319521	0.137626	0.385744	0.405999
FBgn0037165	FlyBase	51.3035	0.399369	0.194471	0.465875	0.40527
FBgn0037892	FlyBase	14.3254	0.549512	0.228992	0.50961	0.404516
FBgn0014009	FlyBase	166.746	0.26165	0.0870202	0.287145	0.403711
FBgn0033636	FlyBase	1933.52	0.204255	0.0352362	0.156211	0.403395
FBgn0038532	FlyBase	455.591	0.260417	0.08604	0.285469	0.40322
FBgn0011286	FlyBase	396.722	0.220068	0.0490718	0.194296	0.402381
FBgn0003249	FlyBase	67.9754	0.424065	0.209208	0.484707	0.402381
FBgn0039663	FlyBase	96.0478	0.332564	0.152038	0.40758	0.402309
FBgn0037076	FlyBase	65.8613	0.383748	0.18786	0.457374	0.402168
FBgn0033820	FlyBase	77.802	0.520889	0.231682	0.512762	0.401932
FBgn0050069	FlyBase	243.026	0.218273	0.0477346	0.191074	0.40179
FBgn0039759	FlyBase	7.07131	0.714313	0.136733	0.384637	0.401746
FBgn0034330	FlyBase	17.2728	0.690253	0.159828	0.418842	0.401616
FBgn0031549	FlyBase	27.4191	0.709301	0.14049	0.389763	0.40153
FBgn0038271	FlyBase	312.233	0.351097	0.166917	0.429168	0.401348
FBgn0000038	FlyBase	132.048	0.288797	0.114693	0.344152	0.40109
FBgn0053127	FlyBase	8.6697	0.717503	0.131655	0.374214	0.401071
FBgn0015477	FlyBase	627.948	0.205761	0.0379136	0.164215	0.40104
FBgn0037248	FlyBase	205.95	0.298398	0.123461	0.359297	0.400966
FBgn0032506	FlyBase	42.79	0.479198	0.227224	0.507871	0.400939
FBgn0035852	FlyBase	15.5056	0.735401	0.110018	0.336665	0.400866
FBgn0035676	FlyBase	349.024	0.24086	0.069479	0.247536	0.400391
FBgn0027341	FlyBase	126.634	0.298698	0.125473	0.362872	0.399676
FBgn0029689	FlyBase	35.3242	0.481941	0.230753	0.512177	0.39967
FBgn0011272	FlyBase	102.746	0.43605	0.21667	0.494293	0.399601
FBgn0033859	FlyBase	80.0074	0.324196	0.148006	0.402293	0.39953
FBgn0042138	FlyBase	227.32	0.318783	0.143426	0.394601	0.399259
FBgn0037336	FlyBase	966.92	0.21641	0.0476423	0.190837	0.39911
FBgn0025629	FlyBase	50.9013	0.463678	0.22874	0.509294	0.398112
FBgn0040396	FlyBase	13.7473	0.571266	0.230605	0.51197	0.398078
FBgn0027610	FlyBase	58.9039	0.37274	0.185844	0.455272	0.397964
FBgn0031500	FlyBase	42.3227	0.417844	0.210721	0.486041	0.397885
FBgn0034897	FlyBase	18.0466	0.602415	0.219193	0.497477	0.396487
FBgn0003118	FlyBase	75.54	0.393088	0.199007	0.472791	0.396263
FBgn0053463	FlyBase	19.5082	0.693157	0.156584	0.414561	0.395909
FBgn0033906	FlyBase	31.4172	0.482821	0.233798	0.514622	0.395651
FBgn0263346	FlyBase	4975.68	0.242031	0.0796581	0.270656	0.395479
FBgn0016691	FlyBase	76.4204	0.471739	0.232542	0.512833	0.395332
FBgn0004432	FlyBase	71.517	0.470451	0.231807	0.512762	0.395261
FBgn0038961	FlyBase	76.4589	0.334079	0.160693	0.420226	0.394756
FBgn0025388	FlyBase	36.4307	0.454127	0.229298	0.509925	0.394182
FBgn0004875	FlyBase	1676.17	0.269959	0.102383	0.320279	0.393898
FBgn0039856	FlyBase	13.7543	0.633885	0.205573	0.480448	0.393651
FBgn0033875	FlyBase	34.851	0.535541	0.238778	0.520146	0.39305
FBgn0052225	FlyBase	27.2349	0.545582	0.237788	0.518975	0.392374
FBgn0001208	FlyBase	61.778	0.49862	0.241441	0.523304	0.390763
FBgn0011592	FlyBase	467.531	0.212607	0.0490196	0.194296	0.390757
FBgn0261703	FlyBase	303.303	0.269056	0.104823	0.325713	0.390727
FBgn0036862	FlyBase	76.8841	0.354532	0.180778	0.447628	0.390608
FBgn0032878	FlyBase	12.1406	0.654312	0.192493	0.464036	0.390493
FBgn0000451	FlyBase	41.9045	0.569082	0.235423	0.516849	0.390181
FBgn0040348	FlyBase	167.359	0.305596	0.141082	0.390704	0.390036
FBgn0250908	FlyBase	99.0833	0.368342	0.190631	0.461346	0.389982
FBgn0250867	FlyBase	1117.89	0.193814	0.0333936	0.150109	0.389556
FBgn0033874	FlyBase	15.4114	0.659639	0.189653	0.459821	0.388972
FBgn0266098	FlyBase	525.345	0.275101	0.112588	0.340509	0.388921
FBgn0033761	FlyBase	6.47302	0.667646	0.183883	NA	0.388648
FBgn0263198	FlyBase	1748.96	0.247458	0.0846102	0.281902	0.388529
FBgn0260027	FlyBase	16.2642	0.562881	0.240087	0.521897	0.388477
FBgn0265784	FlyBase	202.517	0.233501	0.0710093	0.251504	0.388171
FBgn0000499	FlyBase	82.7707	0.46065	0.237626	0.518975	0.388117
FBgn0000459	FlyBase	21.6734	0.538395	0.244419	0.527357	0.388062
FBgn0038751	FlyBase	61.663	0.367208	0.193156	0.464306	0.387971
FBgn0039737	FlyBase	131.541	0.411637	0.21911	0.497412	0.387939
FBgn0052564	FlyBase	9.95117	0.625249	0.217211	0.494797	0.387466
FBgn0264574	FlyBase	328.606	0.234515	0.0725624	0.255071	0.387281
FBgn0261524	FlyBase	62.7468	0.389073	0.208288	0.483381	0.387147
FBgn0034087	FlyBase	375.39	0.198125	0.0381733	0.164955	0.387078
FBgn0030833	FlyBase	84.8228	0.319061	0.156924	0.415342	0.386552
FBgn0025394	FlyBase	458.984	0.298572	0.138131	0.386342	0.386171
FBgn0003710	FlyBase	107.153	0.323884	0.161557	0.421941	0.386059
FBgn0259926	FlyBase	6.21473	0.761682	0.0615382	NA	0.385971
FBgn0038569	FlyBase	36.1978	0.447629	0.235388	0.516849	0.385959
FBgn0259832	FlyBase	9.36378	0.658212	0.194889	0.466054	0.385946
FBgn0003654	FlyBase	429.798	0.272271	0.112878	0.341	0.385565
FBgn0033177	FlyBase	43.5712	0.4283	0.228455	0.508972	0.385514
FBgn0030878	FlyBase	23.1944	0.541242	0.247839	0.530086	0.385422
FBgn0003274	FlyBase	189.58	0.707848	NA	NA	0.385183
FBgn0011205	FlyBase	217.089	0.288668	0.130107	0.371854	0.385071
FBgn0020653	FlyBase	111.407	0.408446	0.221279	0.500007	0.384739
FBgn0038202	FlyBase	40.6421	0.484973	0.245306	0.527742	0.384639
FBgn0038256	FlyBase	58.8644	0.416555	0.224237	0.5046	0.3846
FBgn0260941	FlyBase	11917.4	0.208216	0.0485353	0.193162	0.384419
FBgn0038893	FlyBase	17.0962	0.565573	0.243083	0.525451	0.384283
FBgn0030412	FlyBase	4318.93	0.222598	0.0616521	0.227852	0.383722
FBgn0052113	FlyBase	1010.17	0.188998	0.0321409	0.145822	0.383577
FBgn0261258	FlyBase	146.451	0.330032	0.169753	0.433574	0.382735
FBgn0034387	FlyBase	37.936	0.480297	0.24764	0.530086	0.382679
FBgn0052673	FlyBase	8.84574	0.702977	0.148131	0.402293	0.382455
FBgn0037539	FlyBase	106.975	0.2819	0.125836	0.363582	0.382421
FBgn0029727	FlyBase	10.2052	0.728537	0.108275	0.333866	0.381665
FBgn0014388	FlyBase	119.871	0.266979	0.111265	0.339025	0.381546
FBgn0039069	FlyBase	28.7875	0.536928	0.25125	0.532915	0.380773
FBgn0029965	FlyBase	8.15481	0.73276	0.101001	0.317565	0.380721
FBgn0034245	FlyBase	79.4138	0.398601	0.219943	0.498327	0.380515
FBgn0264361	FlyBase	5.57266	0.767342	0.047376	NA	0.380424
FBgn0037358	FlyBase	43.6807	0.475665	0.249501	0.532041	0.380201
FBgn0030041	FlyBase	29.4706	0.573487	0.244837	0.527476	0.380007
FBgn0033755	FlyBase	80.2031	0.360842	0.197679	0.471025	0.379579
FBgn0260431	FlyBase	17.0702	0.603175	0.231872	0.512762	0.379401
FBgn0000557	FlyBase	843.041	0.235052	0.0794255	0.270002	0.379078
FBgn0030963	FlyBase	18.6641	0.562991	0.250106	0.532268	0.37903
FBgn0035817	FlyBase	8.53662	0.625444	0.22136	0.500069	0.378578
FBgn0003676	FlyBase	34.8647	0.453035	0.245911	0.528362	0.378517
FBgn0037686	FlyBase	50.2079	0.536229	0.254225	0.536646	0.378157
FBgn0004414	FlyBase	10.1529	0.724764	0.110906	0.338348	0.376733
FBgn0005626	FlyBase	85.4475	0.308859	0.158495	0.417496	0.376487
FBgn0036668	FlyBase	208.624	0.258797	0.107486	0.332171	0.376249
FBgn0031909	FlyBase	29.2064	0.508373	0.25966	0.543415	0.375588
FBgn0260965	FlyBase	351.276	0.260099	0.109356	0.335574	0.375578
FBgn0027619	FlyBase	111.591	0.292004	0.142727	0.393145	0.375449
FBgn0015721	FlyBase	7.91542	0.679475	0.173361	0.438475	0.375187
FBgn0032748	FlyBase	328.628	0.288257	0.139457	0.388059	0.375169
FBgn0040850	FlyBase	11.3131	0.630004	0.221757	0.500845	0.375166
FBgn0035693	FlyBase	19.2793	0.53685	0.256865	0.539883	0.37509
FBgn0028692	FlyBase	178.962	0.27673	0.128234	0.368101	0.374732
FBgn0041246	FlyBase	16.5915	0.67172	0.180499	0.447628	0.374586
FBgn0027865	FlyBase	62.944	0.391021	0.222887	0.502613	0.374553
FBgn0034631	FlyBase	55.9984	0.395652	0.226158	0.50671	0.37433
FBgn0030008	FlyBase	28.5889	0.446408	0.249513	0.532041	0.37375
FBgn0035558	FlyBase	35.2023	0.451363	0.251625	0.533221	0.372735
FBgn0040575	FlyBase	16.5029	0.621588	0.225677	0.506133	0.372444
FBgn0259834	FlyBase	20.885	0.590328	0.244264	0.527144	0.372397
FBgn0038909	FlyBase	12.4624	0.663503	0.189837	0.460025	0.372105
FBgn0266721	FlyBase	28.5102	0.461201	0.256839	0.539883	0.372002
FBgn0017581	FlyBase	1925.71	0.220803	0.0693604	0.247536	0.37192
FBgn0030431	FlyBase	49.2022	0.497979	0.26238	0.547624	0.37192
FBgn0016756	FlyBase	512.244	0.24809	0.0997298	0.314527	0.371913
FBgn0027558	FlyBase	104.849	0.309779	0.164445	0.425291	0.371886
FBgn0040099	FlyBase	16.6916	0.636225	0.21463	0.491697	0.371739
FBgn0264001	FlyBase	315.3	0.269709	0.123458	0.359297	0.371734
FBgn0266450	FlyBase	1614.41	0.223361	0.0723168	0.254482	0.371554
FBgn0029768	FlyBase	56.2412	0.354331	0.203086	0.477404	0.371411
FBgn0032728	FlyBase	206.737	0.270824	0.125345	0.362616	0.370974
FBgn0053179	FlyBase	53.6133	0.397641	0.231546	0.512762	0.37059
FBgn0037993	FlyBase	41.6853	0.495363	0.262666	0.548097	0.370559
FBgn0015793	FlyBase	34.2054	0.425462	0.247037	0.529552	0.370099
FBgn0003048	FlyBase	916.359	0.278451	0.134452	0.380065	0.370091
FBgn0039485	FlyBase	6.4419	0.706283	0.135059	NA	0.369612
FBgn0037778	FlyBase	28.0281	0.515174	0.265478	0.550326	0.369134
FBgn0029766	FlyBase	40.6606	0.403412	0.237605	0.518975	0.36907
FBgn0033867	FlyBase	14.8482	0.666375	0.18695	0.45649	0.368856
FBgn0259878	FlyBase	52.1298	0.386466	0.227164	0.507871	0.368831
FBgn0035708	FlyBase	33.8725	0.500111	0.264973	0.54994	0.368255
FBgn0030773	FlyBase	16.9771	0.597804	0.246206	0.528629	0.368021
FBgn0001248	FlyBase	87.1176	0.354466	0.207307	0.482674	0.367581
FBgn0050414	FlyBase	5.69541	0.676495	0.176902	NA	0.366989
FBgn0030959	FlyBase	19.1412	0.548847	0.265261	0.550168	0.366964
FBgn0038426	FlyBase	6.88965	0.702172	0.141569	0.391266	0.366621
FBgn0024698	FlyBase	79.6759	0.330066	0.188457	0.458359	0.366559
FBgn0264432	FlyBase	13.1106	0.596422	0.245592	0.528017	0.365995
FBgn0267001	FlyBase	3444.38	0.224858	0.0780665	0.267109	0.365901
FBgn0030676	FlyBase	13.6082	0.605632	0.242394	0.524271	0.365839
FBgn0001977	FlyBase	66.1809	0.350706	0.207245	0.482651	0.365836
FBgn0038401	FlyBase	58.0068	0.393228	0.235896	0.517367	0.364859
FBgn0039726	FlyBase	25.829	0.513913	0.270315	0.555761	0.364307
FBgn0034001	FlyBase	33.1948	0.437091	0.258512	0.541869	0.363896
FBgn0030572	FlyBase	16.5403	0.537138	0.270309	0.555761	0.363528
FBgn0010225	FlyBase	231.107	0.310718	0.175178	0.440631	0.36309
FBgn0031126	FlyBase	45.5194	0.414062	0.250792	0.532532	0.36188
FBgn0031049	FlyBase	19.3777	0.552646	0.269674	0.555222	0.361119
FBgn0259700	FlyBase	60.3506	0.390418	0.240213	0.522048	0.36105
FBgn0035505	FlyBase	1846.47	0.2121	0.0681734	0.244732	0.36105
FBgn0031220	FlyBase	43.5263	0.551345	0.267302	0.552424	0.360986
FBgn0051769	FlyBase	23.1535	0.523527	0.274887	0.560814	0.360357
FBgn0052176	FlyBase	178.438	0.291764	0.159396	0.418246	0.360189
FBgn0037845	FlyBase	24.097	0.494548	0.274993	0.560814	0.359787
FBgn0030361	FlyBase	30.6432	0.471258	0.273173	0.558949	0.359653
FBgn0013325	FlyBase	101.405	0.402416	0.248636	0.531138	0.359262
FBgn0260742	FlyBase	107.188	0.360444	0.22211	0.501519	0.359112
FBgn0038088	FlyBase	19.5568	0.522567	0.275227	0.560922	0.358892
FBgn0054057	FlyBase	15.2702	0.563912	0.26938	0.55474	0.358671
FBgn0037275	FlyBase	8.89562	0.642269	0.216931	0.494592	0.358298
FBgn0250821	FlyBase	13.0127	0.666667	0.188856	0.45909	0.358278
FBgn0040393	FlyBase	4.65019	0.715845	0.117271	NA	0.358237
FBgn0026869	FlyBase	4617.12	0.198275	0.0524434	0.203227	0.35823
FBgn0261618	FlyBase	1105.38	0.21534	0.0756694	0.262296	0.356497
FBgn0263780	FlyBase	126.399	0.310032	0.182376	0.45045	0.356091
FBgn0036258	FlyBase	113.766	0.321217	0.193939	0.465686	0.355976
FBgn0010612	FlyBase	58.0438	0.443823	0.270466	0.555761	0.35593
FBgn0085391	FlyBase	292.22	0.247697	0.114602	0.343992	0.35577
FBgn0032297	FlyBase	599.074	0.205117	0.0645515	0.23612	0.355674
FBgn0286784	FlyBase	182.308	0.289981	0.163017	0.423133	0.355635
FBgn0050035	FlyBase	77.0655	0.464778	0.275433	0.561188	0.355549
FBgn0034446	FlyBase	8.85385	0.676822	0.175057	0.440446	0.355216
FBgn0039114	FlyBase	32.9984	0.542571	0.276064	0.561956	0.355132
FBgn0259821	FlyBase	120.649	0.271334	0.1435	0.394687	0.354881
FBgn0027785	FlyBase	27.4619	0.515717	0.282241	0.569603	0.354741
FBgn0266848	FlyBase	205.837	0.281052	0.154491	0.411369	0.354713
FBgn0029818	FlyBase	23.8494	0.533763	0.280638	0.567336	0.354463
FBgn0031064	FlyBase	162.975	0.304255	0.179301	0.446159	0.354279
FBgn0014464	FlyBase	56.3265	0.437969	0.271854	0.557605	0.353805
FBgn0015513	FlyBase	891.577	0.175256	0.0345286	0.153646	0.353721
FBgn0035101	FlyBase	265.621	0.235921	0.103411	0.322763	0.353244
FBgn0052076	FlyBase	16.7771	0.543724	0.280779	0.567496	0.352891
FBgn0027518	FlyBase	57.2673	0.383399	0.246012	0.528455	0.352696
FBgn0263600	FlyBase	31.9905	0.520814	0.282313	0.569603	0.35221
FBgn0003416	FlyBase	95.2585	0.327881	0.204731	0.479692	0.351867
FBgn0037849	FlyBase	68.929	0.360789	0.232875	0.513079	0.351223
FBgn0031360	FlyBase	12.0904	0.608615	0.250528	0.532532	0.351211
FBgn0263998	FlyBase	451.718	0.19395	0.0552817	0.211214	0.3512
FBgn0043578	FlyBase	8.07746	0.684422	0.164412	0.425291	0.351169
FBgn0259146	FlyBase	78.3653	0.373488	0.241448	0.523304	0.351158
FBgn0034573	FlyBase	74.5555	0.352784	0.228395	0.508972	0.350498
FBgn0004227	FlyBase	1355.51	0.167631	0.0281022	0.132554	0.350371
FBgn0021760	FlyBase	434.208	0.196541	0.0588477	0.220951	0.350296
FBgn0020369	FlyBase	22.4418	0.548711	0.28169	0.568842	0.350097
FBgn0037700	FlyBase	8.36341	0.629101	0.23418	0.515096	0.349661
FBgn0040347	FlyBase	24.8212	0.50952	0.288695	0.576706	0.349267
FBgn0038394	FlyBase	8.61372	0.704207	0.127701	0.367027	0.349128
FBgn0263606	FlyBase	26.9577	0.46652	0.284929	0.572788	0.348551
FBgn0053276	FlyBase	8.18153	0.635904	0.227537	0.508325	0.348155
FBgn0034793	FlyBase	12.6688	0.550126	0.283372	0.57134	0.348133
FBgn0001987	FlyBase	49.778	0.416007	0.268985	0.554172	0.348064
FBgn0039386	FlyBase	12.5745	0.681679	0.167199	0.429538	0.347969
FBgn0027586	FlyBase	56.6361	0.457687	0.28413	0.5719	0.347769
FBgn0034999	FlyBase	11.5803	0.575228	0.273078	0.558914	0.347613
FBgn0037234	FlyBase	508.521	0.264576	0.144061	0.395352	0.347432
FBgn0031528	FlyBase	8.67081	0.643878	0.218553	0.496391	0.347355
FBgn0035245	FlyBase	45.8452	0.492234	0.289884	0.578457	0.346709
FBgn0027106	FlyBase	51.7563	0.400607	0.263616	0.548561	0.346708
FBgn0030237	FlyBase	19.0613	0.578599	0.273769	0.559552	0.346405
FBgn0031054	FlyBase	48.3361	0.379677	0.252746	0.534742	0.346344
FBgn0037199	FlyBase	26.709	0.486883	0.290742	0.57932	0.346187
FBgn0030160	FlyBase	37.3598	0.581633	0.271647	0.557497	0.346163
FBgn0040778	FlyBase	8.05065	0.681946	0.167688	0.430317	0.345989
FBgn0032224	FlyBase	27.5565	0.456633	0.286917	0.574846	0.345616
FBgn0035805	FlyBase	7.74363	0.626241	0.239057	0.52039	0.345396
FBgn0051157	FlyBase	29.0748	0.520915	0.290363	0.579039	0.345261
FBgn0030941	FlyBase	39.4592	0.388726	0.259303	0.543036	0.345238
[truncated: 7,657 more rows]

## Sheet: D10_ClkDN-vs-Ctrl
Supplemental 2 Table. Differentially expressed genes comparing Rh1>ClkDN relative to Rh1>Control (n=3)
Comparison: Rh1>ClkDN vs Rh1>Ctrl at D10
gene_id	database	baseMean	lfcSE	pvalue	padj	log2FoldChange
FBgn0013276	FlyBase	264.953	0.751944	9.9e-24	4.36e-20	7.3635
FBgn0013275	FlyBase	18.3678	1.28526	2.83e-06	0.000593393	5.57827
FBgn0001233	FlyBase	1519.82	0.366761	2.06e-45	1.81e-41	5.1134
FBgn0001225	FlyBase	33.998	0.743043	2.91e-07	9.9e-05	3.30944
FBgn0035143	FlyBase	27.304	0.751426	9.21e-06	0.00160842	2.78681
FBgn0265139	FlyBase	20.0165	1.13303	0.000493821	0.0345518	2.69192
FBgn0002939	FlyBase	138.52	0.384367	1.48e-10	1.63e-07	2.27755
FBgn0034558	FlyBase	164.206	0.424583	9.16e-09	5.05e-06	2.21329
FBgn0050203	FlyBase	86.5794	0.586146	1.09e-05	0.00178293	2.12679
FBgn0263106	FlyBase	688.536	0.295922	3.1e-13	5.46e-10	2.03739
FBgn0024352	FlyBase	55.744	0.520202	4.41e-06	0.000884426	2.02663
FBgn0001230	FlyBase	41.2771	0.651668	7.07e-05	0.00769545	2.01727
FBgn0033367	FlyBase	20.6275	0.878799	0.000761955	0.0476411	1.96771
FBgn0029508	FlyBase	21.7339	0.866199	0.000816319	0.0492923	1.9027
FBgn0017558	FlyBase	168.608	0.363529	1.42e-08	6.94e-06	1.86809
FBgn0004425	FlyBase	35.1104	0.696356	0.000281639	0.0229901	1.85171
FBgn0013811	FlyBase	79.994	0.597118	8.62e-05	0.00869391	1.8191
FBgn0039114	FlyBase	46.6956	0.597048	9.8e-05	0.00929232	1.79555
FBgn0037712	FlyBase	136.806	0.58016	7.92e-05	0.00831127	1.78524
FBgn0039241	FlyBase	100.851	0.568993	7.06e-05	0.00769545	1.77426
FBgn0001218	FlyBase	396.468	0.404997	7.62e-07	0.000209889	1.74765
FBgn0022355	FlyBase	546.082	0.518042	4.8e-05	0.00579833	1.68463
FBgn0030086	FlyBase	65.3227	0.566053	0.000124703	0.0114519	1.67309
FBgn0004396	FlyBase	463.938	0.510064	4.39e-05	0.00545012	1.66874
FBgn0266599	FlyBase	1916.55	0.345737	1.12e-07	4.5e-05	1.63703
FBgn0035181	FlyBase	424.826	0.477116	2.68e-05	0.00369757	1.63494
FBgn0039663	FlyBase	130.176	0.463447	2.34e-05	0.0034989	1.60687
FBgn0035918	FlyBase	132.065	0.643663	0.000431471	0.0319651	1.60463
FBgn0035099	FlyBase	72.6196	0.482193	4.08e-05	0.00518717	1.59854
FBgn0017581	FlyBase	2484.54	0.28741	2.03e-09	1.79e-06	1.58247
FBgn0039562	FlyBase	191.431	0.542476	0.000155086	0.0138104	1.56892
FBgn0284243	FlyBase	105.704	0.405012	7.28e-06	0.0013663	1.54141
FBgn0039722	FlyBase	375.752	0.286335	4.28e-09	2.9e-06	1.5391
FBgn0032836	FlyBase	42.6514	0.587576	0.000379361	0.0290821	1.52687
FBgn0037607	FlyBase	99.0278	0.581092	0.000354604	0.0276654	1.5178
FBgn0003137	FlyBase	339.648	0.425234	2.67e-05	0.00369757	1.46568
FBgn0000121	FlyBase	9752.22	0.334046	6.08e-07	0.000178724	1.46541
FBgn0029990	FlyBase	166.41	0.489476	0.000142109	0.012784	1.44258
FBgn0264272	FlyBase	771.726	0.413161	2.48e-05	0.00358437	1.43495
FBgn0035186	FlyBase	296.63	0.403813	2.16e-05	0.00327866	1.42232
FBgn0025702	FlyBase	118.275	0.38643	1.41e-05	0.00221978	1.40378
FBgn0034493	FlyBase	63.6638	0.550595	0.000452847	0.0324577	1.38932
FBgn0035231	FlyBase	50.8447	0.52245	0.000423659	0.0316523	1.34932
FBgn0003499	FlyBase	211.234	0.446861	0.0002448	0.02036	1.25031
FBgn0052702	FlyBase	344.563	0.335979	1.12e-05	0.00178819	1.24974
FBgn0053080	FlyBase	298.004	0.427372	0.000178763	0.0154265	1.24146
FBgn0034996	FlyBase	382.004	0.358491	4.12e-05	0.00518717	1.20866
FBgn0261113	FlyBase	383.198	0.294679	2.65e-06	0.000569655	1.20489
FBgn0260658	FlyBase	120.026	0.408402	0.000195411	0.0165648	1.18238
FBgn0286818	FlyBase	198.7	0.488873	0.000708203	0.0452429	1.17879
FBgn0000568	FlyBase	1140.17	0.275395	1.49e-06	0.00038629	1.16446
FBgn0261999	FlyBase	828.334	0.277658	2e-06	0.000467674	1.15458
FBgn0037443	FlyBase	918.223	0.300382	9.45e-06	0.00160842	1.13696
FBgn0263257	FlyBase	598.126	0.276511	2.6e-06	0.000569655	1.13495
FBgn0010434	FlyBase	451.1	0.321091	2.66e-05	0.00369757	1.12723
FBgn0039536	FlyBase	384.941	0.324924	3.62e-05	0.00468848	1.11406
FBgn0039809	FlyBase	163.257	0.402319	0.000368955	0.0285325	1.08457
FBgn0265296	FlyBase	353.663	0.284559	1.03e-05	0.00171625	1.07453
FBgn0002940	FlyBase	22291.7	0.338214	0.000112772	0.0104653	1.05547
FBgn0003943	FlyBase	581.433	0.318494	6.23e-05	0.00713244	1.04747
FBgn0039430	FlyBase	771.248	0.327271	9.15e-05	0.00895816	1.0405
FBgn0262508	FlyBase	2144.62	0.399185	0.000543291	0.0369128	1.02826
FBgn0038693	FlyBase	346.738	0.322703	9.49e-05	0.00919655	1.02355
FBgn0264574	FlyBase	328.765	0.313092	6.94e-05	0.00769545	1.0231
FBgn0039647	FlyBase	190.191	0.312753	7.83e-05	0.00831127	1.01201
FBgn0041342	FlyBase	299.593	0.297279	7.02e-05	0.00769545	0.974474
FBgn0259099	FlyBase	1417.87	0.317465	0.000160372	0.0141384	0.961891
FBgn0265182	FlyBase	1447.55	0.312128	0.000180232	0.0154265	0.937494
FBgn0029167	FlyBase	163.843	0.366242	0.000733443	0.0465182	0.920446
FBgn0028509	FlyBase	1316.53	0.29967	0.000171432	0.0149638	0.910482
FBgn0023511	FlyBase	427.255	0.320537	0.000451265	0.0324577	0.872671
FBgn0010473	FlyBase	383.973	0.333134	0.00066464	0.0430843	0.862255
FBgn0040281	FlyBase	1033.61	0.344411	0.000838901	0.0499713	0.859382
FBgn0021872	FlyBase	298.573	0.328174	0.000782842	0.0482625	0.834269
FBgn0260003	FlyBase	987.382	0.297871	0.000645268	0.0421384	0.787389
FBgn0085434	FlyBase	855.9	0.296978	0.000804309	0.0489234	0.767103
FBgn0030968	FlyBase	13.0037	0.445594	0.000768255	0.0476967	0.231786
FBgn0087005	FlyBase	1416.01	0.290704	0.000617846	0.0409544	-0.778642
FBgn0259734	FlyBase	513.72	0.281488	0.000323818	0.0259525	-0.811259
FBgn0000206	FlyBase	1283.63	0.29718	0.000464229	0.0330052	-0.818178
FBgn0021764	FlyBase	3325.3	0.26941	9.64e-05	0.00924117	-0.87026
FBgn0050421	FlyBase	1259.95	0.283239	0.000141728	0.012784	-0.880004
FBgn0052264	FlyBase	1925.2	0.327376	0.000412664	0.031242	-0.895832
FBgn0265726	FlyBase	1737.66	0.30556	0.00022534	0.01892	-0.90274
FBgn0040752	FlyBase	10491.5	0.257403	2.44e-05	0.00358095	-0.925845
FBgn0052675	FlyBase	226.433	0.346988	0.000474025	0.033432	-0.934357
FBgn0040299	FlyBase	971.228	0.2767	5.23e-05	0.0062282	-0.936389
FBgn0264324	FlyBase	1219.2	0.293774	7.91e-05	0.00831127	-0.956712
FBgn0264753	FlyBase	233.739	0.367665	0.00056617	0.0378133	-0.959464
FBgn0027499	FlyBase	182.524	0.365703	0.000336555	0.0265094	-1.01162
FBgn0003963	FlyBase	316.451	0.361958	0.000302074	0.0244319	-1.01684
FBgn0052112	FlyBase	92.8987	0.413746	0.000437572	0.032147	-1.09448
FBgn0015919	FlyBase	189.438	0.425368	0.00045156	0.0324577	-1.12253
FBgn0004511	FlyBase	59.477	0.496671	0.000804662	0.0489234	-1.17395
FBgn0036415	FlyBase	315.576	0.310424	9.47e-06	0.00160842	-1.17627
FBgn0260866	FlyBase	2405.32	0.271321	8.76e-07	0.000233998	-1.18087
FBgn0259242	FlyBase	97.8117	0.428887	0.00025517	0.0210241	-1.20964
FBgn0028572	FlyBase	932.151	0.318457	7.07e-06	0.00135501	-1.22416
FBgn0262160	FlyBase	1896.39	0.269001	3.31e-07	0.000104597	-1.22629
FBgn0263046	FlyBase	195.707	0.365718	4.47e-05	0.00547869	-1.22972
FBgn0031999	FlyBase	137.301	0.398601	0.000103257	0.00968416	-1.23764
FBgn0038912	FlyBase	551.288	0.398091	6.21e-05	0.00713244	-1.29866
FBgn0036043	FlyBase	391.748	0.293824	3.32e-07	0.000104597	-1.33406
FBgn0053978	FlyBase	180.982	0.577334	0.00075985	0.0476411	-1.36055
FBgn0051036	FlyBase	74.7151	0.447766	8.68e-05	0.00869391	-1.39681
FBgn0266580	FlyBase	3724.11	0.456728	8.61e-05	0.00869391	-1.44435
FBgn0051522	FlyBase	931.054	0.389085	9.49e-06	0.00160842	-1.45645
FBgn0000317	FlyBase	319.621	0.319215	2.21e-07	8.13e-05	-1.47475
FBgn0036199	FlyBase	125.037	0.441537	3.56e-05	0.00467913	-1.48785
FBgn0263131	FlyBase	337.39	0.342013	3.53e-07	0.000107191	-1.54061
FBgn0005666	FlyBase	388.789	0.342208	2.92e-07	9.9e-05	-1.55415
FBgn0259938	FlyBase	3180.46	0.324746	3.96e-08	1.75e-05	-1.61218
FBgn0262889	FlyBase	157.024	0.471069	3.02e-05	0.00409462	-1.61849
FBgn0261547	FlyBase	4671.44	0.332229	2.23e-08	1.03e-05	-1.68022
FBgn0051973	FlyBase	294.578	0.425529	2.07e-06	0.000467674	-1.74763
FBgn0267792	FlyBase	2347.13	0.296264	1.46e-10	1.63e-07	-1.76226
FBgn0032484	FlyBase	172.555	0.430646	1.81e-06	0.000442301	-1.78459
FBgn0051324	FlyBase	2408.11	0.335425	3.06e-09	2.45e-06	-1.82407
FBgn0053519	FlyBase	74.1896	0.486481	6.93e-06	0.00135501	-1.83047
FBgn0016650	FlyBase	304.45	0.406415	1.41e-07	5.39e-05	-1.90858
FBgn0032694	FlyBase	935.567	0.387741	1.02e-08	5.31e-06	-2.01673
FBgn0024315	FlyBase	133.506	0.462283	6.29e-07	0.000178873	-2.02344
FBgn0032629	FlyBase	53.1138	0.592665	1.71e-05	0.00264721	-2.12424
FBgn0263980	FlyBase	2157.46	0.295806	1.11e-14	3.28e-11	-2.17372
FBgn0050089	FlyBase	253.215	0.416535	7.51e-09	4.41e-06	-2.18388
FBgn0039413	FlyBase	348.077	0.374697	2.27e-10	2.23e-07	-2.20203
FBgn0085380	FlyBase	96.9185	0.425589	3.4e-09	2.5e-06	-2.2917
FBgn0270925	FlyBase	16.0007	0.950655	0.000544313	0.0369128	-2.31593
FBgn0038720	FlyBase	232.865	0.335604	3.91e-14	8.61e-11	-2.41473
FBgn0267430	FlyBase	137.044	0.599352	1.61e-06	0.000405064	-2.48631
FBgn0037997	FlyBase	14.5301	1.04218	0.000561926	0.0378133	-2.50727
FBgn0036360	FlyBase	148.3	0.435954	1.21e-10	1.63e-07	-2.62102
FBgn0033921	FlyBase	59.7284	0.530555	5.19e-09	3.27e-06	-2.84679
FBgn0031942	FlyBase	41.4138	0.776843	8.2e-06	0.00150658	-2.90187
FBgn0036985	FlyBase	20.4648	1.16683	0.000414623	0.031242	-2.98979
FBgn0032707	FlyBase	13.0302	1.43453	0.000832874	0.0499498	-3.25164
FBgn0039078	FlyBase	19.8181	1.1566	8.03e-05	0.00833354	-3.43189
FBgn0033760	FlyBase	9.65672	1.5419	0.000706437	0.0452429	-3.74471
FBgn0039805	FlyBase	21.2414	0.917945	2.04e-06	0.000467674	-3.77153
FBgn0036881	FlyBase	9.17734	1.94268	0.000644186	0.0421384	-3.91957
FBgn0031940	FlyBase	19.5464	1.192	3.2e-05	0.00427045	-3.97845
FBgn0015036	FlyBase	32.558	0.808567	4.47e-08	1.88e-05	-4.07437
FBgn0038629	FlyBase	12.6178	1.67269	0.00053379	0.0369128	-4.29139
FBgn0260653	FlyBase	21.5941	1.02385	3.29e-06	0.000674347	-4.35349
FBgn0014143	FlyBase	9.04839	1.85722	0.000540301	0.0369128	-4.48733
FBgn0035844	FlyBase	17.8681	1.48736	5.78e-05	0.00679372	-4.69489
FBgn0004045	FlyBase	6.73972	2.90378	0.00033678	0.0265094	-5.69037
FBgn0040637	FlyBase	8.1303	2.81844	9e-05	0.00891785	-6.20662
FBgn0031959	FlyBase	7.97189	1.89845	0.000919893	0.054428	-3.95281
FBgn0015399	FlyBase	413.896	0.403864	0.000942315	0.055383	-0.973377
FBgn0259184	FlyBase	18.6032	1.55889	0.000972125	0.0567566	-3.49133
FBgn0086906	FlyBase	579.704	0.400817	0.000985016	0.057131	-0.953452
FBgn0039690	FlyBase	128.112	0.443395	0.000993516	0.0572473	-1.04033
FBgn0030296	FlyBase	27.9651	0.843383	0.00105608	0.0604569	1.75729
FBgn0028497	FlyBase	332.648	0.352269	0.00109459	0.0618582	0.847491
FBgn0261698	FlyBase	225.021	0.325171	0.00109277	0.0618582	0.793948
FBgn0010830	FlyBase	145.245	0.508476	0.00111037	0.0621347	1.12865
FBgn0051103	FlyBase	14.4003	1.04681	0.00111357	0.0621347	-2.24056
FBgn0023550	FlyBase	164.008	0.486468	0.00112176	0.0621978	1.08907
FBgn0001257	FlyBase	53.6862	0.577222	0.0011611	0.0639768	1.25581
FBgn0002643	FlyBase	1184.4	0.320066	0.00120616	0.0660467	0.773988
FBgn0010621	FlyBase	32.5479	0.733482	0.00126615	0.0681612	1.49603
FBgn0027341	FlyBase	50.4004	0.568517	0.00128343	0.0681612	-1.22774
FBgn0032444	FlyBase	48.4862	0.608571	0.00126679	0.0681612	1.28123
FBgn0043791	FlyBase	19.6051	0.862533	0.00127057	0.0681612	-1.76042
FBgn0259164	FlyBase	8.62191	1.63888	0.00128012	0.0681612	-3.64876
FBgn0051213	FlyBase	19.7126	1.12113	0.00132069	0.06972	-2.27087
FBgn0000064	FlyBase	383.973	0.346981	0.00136485	0.0716223	0.810473
FBgn0031299	FlyBase	165.303	0.421213	0.00139679	0.0728645	0.940073
FBgn0014018	FlyBase	214.45	0.355598	0.00142074	0.073247	-0.82498
FBgn0040732	FlyBase	21.3253	0.928411	0.00141958	0.073247	1.7983
FBgn0265714	FlyBase	136.732	0.399971	0.00144045	0.0738315	-0.898925
FBgn0040383	FlyBase	42.5182	0.626711	0.00144895	0.073838	-1.29671
FBgn0052647	FlyBase	1586.1	0.266919	0.00152199	0.0771139	0.651819
FBgn0035397	FlyBase	906.616	0.383198	0.00156542	0.0781122	-0.863628
FBgn0036619	FlyBase	95.6423	0.839584	0.00156064	0.0781122	1.58949
FBgn0263873	FlyBase	1125.98	0.270994	0.00156827	0.0781122	0.6569
FBgn0267432	FlyBase	8.44454	0.285705	0.00161577	0.0800259	-0.079397
FBgn0024289	FlyBase	36.1533	0.848838	0.00171364	0.0843993	1.58124
FBgn0265597	FlyBase	119.189	0.385902	0.00173289	0.0848733	0.849388
FBgn0053548	FlyBase	494.312	0.418532	0.00179036	0.0872033	0.897095
FBgn0026077	FlyBase	34.3854	0.647355	0.0018282	0.088557	-1.28366
FBgn0263132	FlyBase	58.7249	0.668653	0.00186974	0.0900744	-1.26643
FBgn0026418	FlyBase	395.656	0.357585	0.00191884	0.090511	0.789551
FBgn0029831	FlyBase	32.6926	0.820986	0.00190127	0.090511	1.48337
FBgn0031585	FlyBase	7.11831	0.287913	0.00191987	0.090511	-0.0844214
FBgn0040636	FlyBase	24.6685	0.857801	0.00190112	0.090511	1.5884
FBgn0050295	FlyBase	1258.77	0.307563	0.00194134	0.0910364	0.702452
FBgn0037614	FlyBase	46.2615	0.646618	0.00196513	0.0916645	-1.26796
FBgn0283473	FlyBase	224.451	0.433678	0.00199859	0.0927344	-0.909098
FBgn0032095	FlyBase	9.5041	0.299593	0.00206446	0.0947931	-0.106806
FBgn0037087	FlyBase	45.463	0.652969	0.00205959	0.0947931	-1.2692
FBgn0050115	FlyBase	463.679	0.436633	0.00210267	0.0960472	-0.907741
FBgn0015622	FlyBase	2180.01	0.380599	0.00219735	0.0966312	0.805981
FBgn0016930	FlyBase	10410	0.377714	0.00215205	0.0966312	-0.838525
FBgn0031251	FlyBase	8.78303	0.30228	0.00219354	0.0966312	-0.110233
FBgn0031649	FlyBase	413.484	0.312593	0.00213997	0.0966312	-0.703284
FBgn0032797	FlyBase	295.857	0.508061	0.00220314	0.0966312	0.99967
FBgn0034903	FlyBase	34.3873	0.758506	0.00214964	0.0966312	-1.37428
FBgn0037085	FlyBase	6.15362	0.290259	0.00218564	0.0966312	-0.0894534
FBgn0262636	FlyBase	435.266	0.495955	0.00217706	0.0966312	-0.994371
FBgn0036310	FlyBase	7.29685	0.28561	0.00222573	0.0971388	-0.0793977
FBgn0005558	FlyBase	230.394	0.418482	0.00228011	0.0977168	-0.869636
FBgn0020294	FlyBase	53.859	0.523115	0.00225621	0.0977168	-1.03257
FBgn0038755	FlyBase	300.107	0.297	0.00228331	0.0977168	-0.671869
FBgn0285913	FlyBase	261.174	0.478602	0.00228227	0.0977168	-0.961396
FBgn0052698	FlyBase	179.613	0.385624	0.00232547	0.0990405	0.808824
FBgn0036665	FlyBase	14.5402	1.44396	0.0025074	0.106275	-2.2625
FBgn0013810	FlyBase	37.6079	0.97976	0.00254169	0.107213	-1.57181
FBgn0020930	FlyBase	135.784	0.42048	0.00261347	0.109196	0.845985
FBgn0036262	FlyBase	42.6934	0.794271	0.00260156	0.109196	1.32537
FBgn0034391	FlyBase	18.8314	1.17402	0.00262868	0.109314	-1.86558
FBgn0035802	FlyBase	2200.22	0.33581	0.00264256	0.109375	-0.721682
FBgn0035553	FlyBase	7.53314	1.80811	0.0026684	0.109928	-3.2654
FBgn0000395	FlyBase	64.3776	0.676801	0.00271021	0.110376	1.16742
FBgn0031142	FlyBase	14.0229	1.1717	0.00270706	0.110376	1.83134
FBgn0036022	FlyBase	11.6916	1.2965	0.00271682	0.110376	-2.22071
FBgn0028544	FlyBase	12.4888	1.26674	0.00282692	0.114322	-2.09942
FBgn0027616	FlyBase	930.103	0.383939	0.00289278	0.115921	0.775655
FBgn0034301	FlyBase	6.77633	0.284444	0.00288461	0.115921	-0.0768545
FBgn0001311	FlyBase	22.8028	1.04025	0.00290945	0.116062	-1.71321
FBgn0052792	FlyBase	135.433	0.691161	0.00301038	0.119547	-1.18159
FBgn0052791	FlyBase	64.1252	0.528048	0.00309624	0.121859	0.959842
FBgn0264273	FlyBase	112.919	0.443931	0.00308414	0.121859	-0.856859
FBgn0038039	FlyBase	377.791	0.425373	0.0031534	0.123557	-0.826401
FBgn0031294	FlyBase	2125.36	0.388434	0.00319612	0.124677	0.761503
FBgn0085356	FlyBase	4.58686	0.293553	0.00322893	0.125402	-0.0963683
FBgn0000038	FlyBase	133.368	0.487207	0.00326796	0.126361	0.896982
FBgn0040001	FlyBase	35.2842	1.02151	0.00328366	0.126414	-1.54696
FBgn0000140	FlyBase	11.3816	1.90073	0.00330948	0.126854	-2.49744
FBgn0036663	FlyBase	735.306	0.398472	0.00332429	0.12687	0.775907
FBgn0031546	FlyBase	6.37347	0.284217	0.00334092	0.126955	-0.076422
FBgn0002772	FlyBase	28.8073	0.821811	0.00340554	0.128399	-1.26512
FBgn0034997	FlyBase	850.58	0.330643	0.00340806	0.128399	0.679554
FBgn0031872	FlyBase	7.28734	0.301281	0.00347896	0.129	-0.109185
FBgn0036454	FlyBase	4836.77	0.314175	0.00348557	0.129	0.653326
FBgn0037008	FlyBase	43.4937	0.602936	0.00345136	0.129	1.02512
FBgn0051077	FlyBase	10.0276	0.289634	0.00346489	0.129	-0.0882465
FBgn0259174	FlyBase	6701.76	0.325344	0.00349716	0.129	-0.677862
FBgn0011559	FlyBase	8.69789	0.318251	0.00355359	0.130535	-0.133385
FBgn0041194	FlyBase	46.5942	0.618848	0.00361757	0.132334	1.02289
FBgn0040634	FlyBase	6.53772	0.306266	0.00366303	0.133443	-0.118426
FBgn0030960	FlyBase	162.235	0.675348	0.00370477	0.133982	-1.09476
FBgn0033605	FlyBase	10.1055	1.64213	0.00370823	0.133982	-2.34633
FBgn0020300	FlyBase	6.08073	0.311137	0.00378179	0.136083	-0.124206
FBgn0014464	FlyBase	70.5041	0.793109	0.0038692	0.138662	1.17168
FBgn0035458	FlyBase	44.8506	0.692593	0.00392614	0.139007	-1.10385
FBgn0036121	FlyBase	103.524	0.624628	0.00392103	0.139007	-1.03281
FBgn0261714	FlyBase	892.652	0.516817	0.00392308	0.139007	-0.898016
FBgn0031545	FlyBase	4.75549	0.288803	0.00407949	0.143859	-0.0870695
FBgn0017430	FlyBase	23.7234	1.19999	0.00410224	0.144085	1.42837
FBgn0038820	FlyBase	36.9589	1.87031	0.0041325	0.144572	-1.54691
FBgn0052082	FlyBase	465.355	0.30398	0.00419696	0.146247	-0.620921
FBgn0032719	FlyBase	64.2848	0.644744	0.00425271	0.147606	0.995642
FBgn0011573	FlyBase	44.9295	0.776689	0.00432721	0.148661	1.10673
FBgn0035427	FlyBase	5.26247	0.285461	0.0043299	0.148661	-0.0796375
FBgn0264386	FlyBase	627.39	0.347763	0.0043337	0.148661	0.67455
FBgn0053752	FlyBase	11.1629	1.53011	0.00439651	0.150231	-2.05407
FBgn0285944	FlyBase	774.742	0.377833	0.00441392	0.150244	0.709967
FBgn0267795	FlyBase	174.523	0.33015	0.00446769	0.151489	0.648815
FBgn0039925	FlyBase	108.233	0.902756	0.00449769	0.151922	1.18655
FBgn0031926	FlyBase	12.7261	1.77722	0.00457543	0.153498	-1.94576
FBgn0039911	FlyBase	156.1	0.556703	0.00459658	0.153498	0.898724
FBgn0053056	FlyBase	41.5428	0.731445	0.00458779	0.153498	-1.08011
FBgn0034286	FlyBase	75.4655	0.664032	0.00465843	0.15361	-1.01111
FBgn0042132	FlyBase	228.631	0.415043	0.00465794	0.15361	-0.751289
FBgn0050015	FlyBase	721.227	0.295299	0.00468535	0.15361	0.596371
FBgn0262728	FlyBase	113.329	0.432642	0.00468563	0.15361	0.764812
FBgn0265174	FlyBase	25.9748	0.850668	0.00468707	0.15361	-1.15655
FBgn0025777	FlyBase	725.859	0.358038	0.00474605	0.154967	-0.672878
FBgn0036040	FlyBase	43.5114	0.668324	0.00479037	0.155837	0.986652
FBgn0037462	FlyBase	14559	0.274158	0.00482812	0.156099	-0.566185
FBgn0039479	FlyBase	60.4414	1.17567	0.00483382	0.156099	1.26336
FBgn0000416	FlyBase	968.133	0.43509	0.00523227	0.164156	0.742625
FBgn0003676	FlyBase	37.8839	0.689568	0.00520912	0.164156	0.978947
FBgn0003701	FlyBase	7.59011	0.31027	0.00515648	0.164156	-0.123037
FBgn0035235	FlyBase	172.468	0.507196	0.00514999	0.164156	0.821959
FBgn0036134	FlyBase	257.795	0.43873	0.00517516	0.164156	-0.760426
FBgn0039594	FlyBase	501.599	0.364037	0.00517654	0.164156	0.664414
FBgn0050018	FlyBase	15.9578	2.70509	0.00522543	0.164156	-1.86105
FBgn0263774	FlyBase	11.8358	0.290639	0.00514698	0.164156	-0.0908374
FBgn0014465	FlyBase	22.435	0.4265	0.00539269	0.168022	0.228586
FBgn0032821	FlyBase	506.03	0.337833	0.00539362	0.168022	0.635221
FBgn0024989	FlyBase	20.9941	1.20929	0.0055073	0.170821	-1.29873
FBgn0039064	FlyBase	209.528	0.37825	0.00552222	0.170821	0.679195
FBgn0086784	FlyBase	1440.95	0.340255	0.00556362	0.171499	-0.637679
FBgn0004430	FlyBase	10.7352	0.336196	0.00566773	0.173738	0.155775
FBgn0038993	FlyBase	57.4685	0.626165	0.00567566	0.173738	0.906173
FBgn0261444	FlyBase	786.717	0.317222	0.00572402	0.174612	0.604144
FBgn0029930	FlyBase	88.4178	0.67649	0.00577964	0.175097	-0.951385
FBgn0036935	FlyBase	1244.88	0.360383	0.0057769	0.175097	0.652968
FBgn0036544	FlyBase	9952.5	0.252904	0.00584896	0.175389	-0.522093
FBgn0039415	FlyBase	29.6904	0.864774	0.00584197	0.175389	-1.10246
FBgn0260007	FlyBase	383.931	0.598986	0.00581829	0.175389	-0.883286
FBgn0014454	FlyBase	17.3752	0.362439	0.00593515	0.177366	-0.18101
FBgn0051111	FlyBase	8.26418	2.2634	0.00595512	0.177366	-2.00478
FBgn0052801	FlyBase	42.4774	0.855446	0.00602286	0.17878	1.02775
FBgn0010238	FlyBase	152.605	0.395501	0.00610999	0.179415	0.684852
FBgn0051028	FlyBase	5.33242	0.28155	0.00612568	0.179415	-0.0701497
FBgn0052666	FlyBase	184.066	0.379418	0.00608603	0.179415	0.668381
FBgn0086855	FlyBase	30.0533	0.946352	0.00609624	0.179415	-1.10035
FBgn0034159	FlyBase	6.53901	0.29328	0.00615603	0.179707	-0.0958823
FBgn0003279	FlyBase	251.571	0.718144	0.00625987	0.180588	0.926182
FBgn0024244	FlyBase	12.6469	0.34869	0.0062585	0.180588	-0.168473
FBgn0026598	FlyBase	6.82419	0.291393	0.00620672	0.180588	-0.0922138
FBgn0039358	FlyBase	214.794	0.462671	0.00626813	0.180588	-0.751017
FBgn0262871	FlyBase	259.751	0.459201	0.00634968	0.182341	0.737804
FBgn0029895	FlyBase	307.53	0.375854	0.006472	0.184401	-0.658866
FBgn0033188	FlyBase	181.555	0.461188	0.00648417	0.184401	-0.739072
FBgn0037855	FlyBase	260.952	0.38926	0.00648101	0.184401	0.670712
FBgn0036335	FlyBase	5.20662	0.303182	0.00656297	0.185446	-0.113271
FBgn0260004	FlyBase	15.71	2.12252	0.00654874	0.185446	-1.3936
FBgn0053349	FlyBase	5.10752	0.304162	0.00659763	0.18583	-0.114841
FBgn0033448	FlyBase	13.687	0.379195	0.00662785	0.186086	-0.197058
FBgn0085480	FlyBase	6.37599	0.278273	0.00671768	0.18801	-0.0607454
FBgn0033706	FlyBase	5.10308	0.281348	0.00676441	0.188719	-0.0697018
FBgn0000097	FlyBase	266.358	0.403798	0.00687042	0.189674	-0.678568
FBgn0028554	FlyBase	96.9933	0.515531	0.00686732	0.189674	0.766317
FBgn0028892	FlyBase	5.49993	0.280082	0.00685267	0.189674	-0.0661715
FBgn0032693	FlyBase	8.75512	0.305218	0.00688471	0.189674	-0.115928
FBgn0023076	FlyBase	136.719	0.525496	0.0070863	0.193414	0.772921
FBgn0036880	FlyBase	4.8239	0.281848	0.00707088	0.193414	-0.0710994
FBgn0052432	FlyBase	167.269	0.373501	0.00707302	0.193414	0.63982
FBgn0029176	FlyBase	199.216	0.586428	0.00723806	0.196947	0.804169
FBgn0024963	FlyBase	315.988	0.462549	0.00729141	0.196961	0.716427
FBgn0033845	FlyBase	15.6522	0.343836	0.00728697	0.196961	-0.163922
FBgn0261989	FlyBase	7.24474	0.312933	0.00730559	0.196961	-0.128757
FBgn0031695	FlyBase	23.1599	0.415285	0.00737957	0.198348	-0.221689
FBgn0263256	FlyBase	30.3691	0.854863	0.00741526	0.198702	-0.958998
FBgn0036986	FlyBase	26.2406	1.27825	0.00745213	0.199085	0.96352
FBgn0040232	FlyBase	13.3789	0.292737	0.0075169	0.199605	-0.0947823
FBgn0045770	FlyBase	8.73604	0.303411	0.00750764	0.199605	-0.114932
FBgn0001321	FlyBase	49.0818	0.632051	0.00763727	0.200326	-0.834076
FBgn0031855	FlyBase	59.9414	0.958612	0.00759882	0.200326	0.941166
FBgn0037950	FlyBase	270.273	0.423799	0.00768038	0.200326	-0.677746
FBgn0083949	FlyBase	111.405	0.453357	0.00761623	0.200326	0.699948
FBgn0261341	FlyBase	47.668	0.923589	0.00765773	0.200326	-0.951497
FBgn0264489	FlyBase	86.8232	0.515526	0.00764199	0.200326	-0.754221
FBgn0028480	FlyBase	189.983	0.428757	0.00774014	0.200697	0.678051
FBgn0031908	FlyBase	5.59633	0.294395	0.00772006	0.200697	-0.0999166
FBgn0003249	FlyBase	64.3541	0.571913	0.0078483	0.202905	0.777779
FBgn0035921	FlyBase	450.286	0.446053	0.00791276	0.203973	0.686046
FBgn0040837	FlyBase	8.78545	0.323481	0.00797738	0.20504	-0.142934
FBgn0040805	FlyBase	35.8096	1.13391	0.00811117	0.207872	-0.970402
FBgn0038504	FlyBase	940.151	0.31085	0.00819944	0.209526	-0.560132
FBgn0002899	FlyBase	6.94089	0.286092	0.00827777	0.210916	-0.081249
FBgn0000017	FlyBase	491.457	0.315879	0.0084178	0.211428	0.560154
FBgn0025686	FlyBase	156.612	0.617962	0.00833726	0.211428	0.782421
FBgn0036212	FlyBase	33.3117	0.752202	0.00838822	0.211428	-0.86157
FBgn0039010	FlyBase	5.69787	0.29404	0.00834678	0.211428	-0.0983022
FBgn0265194	FlyBase	198.338	0.383951	0.00840642	0.211428	0.624178
FBgn0030528	FlyBase	17.2986	1.7067	0.00845448	0.211746	0.891274
FBgn0013813	FlyBase	560.285	0.341303	0.00854601	0.212789	0.583326
FBgn0052369	FlyBase	144.464	0.413689	0.00855254	0.212789	0.649189
FBgn0264606	FlyBase	156.865	0.443154	0.00856851	0.212789	0.669031
FBgn0031694	FlyBase	21.298	0.397999	0.0086787	0.21492	-0.211173
FBgn0020269	FlyBase	83.7644	0.448294	0.00875762	0.215663	-0.67582
FBgn0028935	FlyBase	5.6116	0.277958	0.00875711	0.215663	-0.0599733
FBgn0284245	FlyBase	1411.67	0.466916	0.00880459	0.216215	0.677785
FBgn0023531	FlyBase	2300.07	0.311346	0.00903195	0.220793	0.547414
FBgn0037410	FlyBase	20.1323	0.387931	0.00904109	0.220793	-0.205999
FBgn0015288	FlyBase	310.989	0.933252	0.00909005	0.221375	0.82624
FBgn0085217	FlyBase	7.74253	0.301156	0.00912889	0.221709	-0.111257
FBgn0000723	FlyBase	3105.96	0.300371	0.00918411	0.222437	-0.536712
FBgn0042201	FlyBase	115.841	0.955677	0.00924914	0.223398	-0.849424
FBgn0000083	FlyBase	84.3982	0.524302	0.00933306	0.224809	0.704642
FBgn0036423	FlyBase	6.41534	0.286422	0.00936199	0.224892	-0.0821784
FBgn0015019	FlyBase	30.6726	2.46695	0.00940994	0.225429	0.645838
FBgn0031998	FlyBase	219.819	0.347443	0.00949701	0.226899	-0.579181
FBgn0029858	FlyBase	25.0909	1.42978	0.00960589	0.22888	0.773212
FBgn0023506	FlyBase	84.2884	0.540997	0.00977959	0.231144	0.705343
FBgn0029881	FlyBase	668.692	0.271118	0.00974821	0.231144	0.497153
FBgn0032681	FlyBase	1281.56	0.333216	0.00976783	0.231144	-0.562431
FBgn0051999	FlyBase	84.5416	0.611482	0.00981073	0.23126	-0.753185
FBgn0035975	FlyBase	555.393	0.372259	0.00986441	0.231906	-0.596977
FBgn0030999	FlyBase	5.98708	0.309703	0.00993921	0.233043	-0.123972
FBgn0033943	FlyBase	6.67765	0.28567	0.00999243	0.233669	-0.080906
FBgn0000592	FlyBase	53.2247	0.690155	0.0100815	0.234646	0.755116
FBgn0262029	FlyBase	7.80298	0.290352	0.0100875	0.234646	-0.0905122
FBgn0032587	FlyBase	73.6045	0.568475	0.0101777	0.236123	-0.705627
FBgn0004650	FlyBase	29.4873	0.642541	0.0102699	0.237014	0.33442
FBgn0030151	FlyBase	105.771	0.503167	0.0102501	0.237014	0.676114
FBgn0051327	FlyBase	6.12961	0.275878	0.0105825	0.242083	-0.0530973
FBgn0053012	FlyBase	6.13464	0.275883	0.010559	0.242083	-0.0531129
FBgn0262624	FlyBase	8.15196	0.279929	0.0105519	0.242083	-0.0657543
FBgn0266429	FlyBase	61.6274	0.582754	0.0105994	0.242083	-0.709365
FBgn0003278	FlyBase	19.4156	0.49483	0.0107223	0.24374	-0.271782
FBgn0020257	FlyBase	245.257	0.430613	0.0107549	0.24374	0.624385
FBgn0024321	FlyBase	1220.78	0.338597	0.0107365	0.24374	0.553693
FBgn0286071	FlyBase	23.3482	0.484651	0.0109341	0.247166	-0.266426
FBgn0002917	FlyBase	139.251	0.475163	0.010981	0.247592	0.64483
FBgn0030317	FlyBase	232.411	0.568315	0.0110858	0.249318	0.676743
FBgn0037632	FlyBase	51.7114	0.729669	0.0111235	0.249529	0.720576
FBgn0031107	FlyBase	956.056	0.560646	0.0111606	0.249726	0.674415
FBgn0000047	FlyBase	17.4489	0.525084	0.0112773	0.249801	-0.287951
FBgn0004449	FlyBase	600.862	0.298191	0.0112544	0.249801	0.510778
FBgn0037836	FlyBase	24.8216	0.3233	0.0112216	0.249801	-0.142852
FBgn0083946	FlyBase	6.36398	0.275258	0.0112011	0.249801	-0.0508618
FBgn0015032	FlyBase	8.47022	0.285673	0.0113147	0.250001	-0.0804502
FBgn0036139	FlyBase	5.47419	0.287476	0.0113532	0.250224	-0.0864704
FBgn0085271	FlyBase	7.42259	0.321089	0.0114007	0.250644	-0.139521
FBgn0043364	FlyBase	615.052	0.332227	0.0115758	0.253861	0.539485
FBgn0031171	FlyBase	5.73179	0.275899	0.0117092	0.25615	-0.0532533
FBgn0020386	FlyBase	7771.08	0.334314	0.01177	0.25684	-0.541341
FBgn0029864	FlyBase	58.874	0.772494	0.011799	0.25684	0.707253
FBgn0028887	FlyBase	8.75439	0.277965	0.0119249	0.258304	-0.0609961
FBgn0038261	FlyBase	36.0037	0.926906	0.0119079	0.258304	0.71475
FBgn0020647	FlyBase	1594.21	0.325964	0.0120386	0.258859	0.528893
FBgn0026371	FlyBase	15.7024	0.377345	0.0119918	0.258859	-0.197613
FBgn0051708	FlyBase	9.76948	0.315116	0.0120303	0.258859	-0.131708
FBgn0012034	FlyBase	214.223	0.49712	0.0121382	0.260366	0.637741
FBgn0000253	FlyBase	6694.53	0.415092	0.0122825	0.261118	0.587191
FBgn0013718	FlyBase	2684.17	0.383516	0.0123351	0.261118	-0.573351
FBgn0030512	FlyBase	167.633	0.390409	0.0123806	0.261118	0.573891
FBgn0036381	FlyBase	85.4733	0.435075	0.0123754	0.261118	0.60261
FBgn0036975	FlyBase	86.628	0.614804	0.012246	0.261118	0.670704
FBgn0263780	FlyBase	151.548	1.16733	0.0123712	0.261118	0.637702
FBgn0266672	FlyBase	431.398	0.396005	0.0122878	0.261118	0.578501
FBgn0003089	FlyBase	32.78	0.389219	0.0124228	0.261382	-0.207586
FBgn0038387	FlyBase	18.4327	0.554966	0.0125802	0.264065	-0.305334
FBgn0037491	FlyBase	7.33071	0.311883	0.0126967	0.265876	-0.127147
FBgn0003638	FlyBase	1717.61	0.357247	0.0128182	0.266933	0.546123
FBgn0027596	FlyBase	433.931	0.288783	0.0128329	0.266933	-0.490487
FBgn0038260	FlyBase	36.0669	0.760433	0.012838	0.266933	0.683242
FBgn0037297	FlyBase	143.315	0.546698	0.0128976	0.267542	0.638351
FBgn0033667	FlyBase	7.39108	0.29343	0.0129779	0.267598	-0.0975533
FBgn0037186	FlyBase	68.0147	0.561332	0.0129914	0.267598	0.648847
FBgn0085357	FlyBase	52.2578	0.794547	0.0129811	0.267598	0.679109
FBgn0029660	FlyBase	153.496	0.399489	0.0130229	0.267622	-0.576248
FBgn0035625	FlyBase	421.991	0.344192	0.0131147	0.268883	0.534195
FBgn0032482	FlyBase	429.449	0.343632	0.0131841	0.269678	-0.53536
FBgn0005585	FlyBase	150.628	0.884602	0.0133321	0.271018	0.633273
FBgn0010225	FlyBase	192.837	0.36275	0.0133419	0.271018	0.545559
FBgn0032276	FlyBase	5.08548	0.276207	0.0133412	0.271018	-0.0544717
FBgn0010222	FlyBase	81.4171	0.867751	0.0134048	0.271647	-0.677326
FBgn0035798	FlyBase	7.22859	0.279562	0.0134345	0.271647	-0.0649575
FBgn0032967	FlyBase	5.49447	0.284859	0.0136435	0.275242	-0.0790877
FBgn0036150	FlyBase	423.172	0.278779	0.0137629	0.275812	-0.474871
FBgn0037018	FlyBase	12.84	0.442454	0.0137656	0.275812	-0.2459
FBgn0038967	FlyBase	6.73161	0.280383	0.013713	0.275812	-0.0687075
FBgn0033502	FlyBase	57.4809	0.542747	0.0140448	0.280386	0.626289
FBgn0034639	FlyBase	27.5297	1.071	0.0140574	0.280386	0.577303
FBgn0000422	FlyBase	78.6161	0.537075	0.0141137	0.280872	0.615763
FBgn0036372	FlyBase	166.917	0.411338	0.0141947	0.281849	0.566805
FBgn0005633	FlyBase	4.80993	0.28777	0.0143139	0.282505	-0.0859639
FBgn0020496	FlyBase	1342.33	0.264944	0.0143191	0.282505	0.45525
FBgn0037900	FlyBase	25.7269	0.850234	0.0143239	0.282505	0.421748
FBgn0264978	FlyBase	123.485	0.426512	0.0143876	0.283127	0.569389
FBgn0033574	FlyBase	12.602	0.34357	0.0144383	0.283493	-0.167165
FBgn0004428	FlyBase	11.0367	0.377896	0.0144799	0.283678	0.199674
FBgn0015766	FlyBase	661.229	0.592291	0.0145493	0.283894	0.620705
FBgn0034662	FlyBase	15.6188	0.33272	0.0145553	0.283894	-0.155852
FBgn0030183	FlyBase	115.057	0.544315	0.0147002	0.284417	-0.623181
FBgn0035097	FlyBase	7.84197	0.301696	0.0146782	0.284417	-0.112613
FBgn0039449	FlyBase	5.02867	0.275728	0.0147113	0.284417	-0.0528343
FBgn0267727	FlyBase	14.3851	0.437627	0.0146152	0.284417	-0.244584
FBgn0038294	FlyBase	64.5469	0.622029	0.0147584	0.284705	-0.638356
FBgn0028481	FlyBase	54.1686	0.564201	0.0149024	0.284989	0.613314
FBgn0035398	FlyBase	8.91499	0.306373	0.0148831	0.284989	-0.1202
FBgn0261794	FlyBase	1631.19	0.295631	0.0148173	0.284989	-0.481762
FBgn0283658	FlyBase	206.299	0.390502	0.0148661	0.284989	-0.551776
FBgn0000084	FlyBase	117.592	0.542471	0.0151878	0.285611	0.600405
FBgn0022786	FlyBase	35.9245	0.95983	0.0150957	0.285611	0.492061
FBgn0027835	FlyBase	736.258	0.290225	0.015173	0.285611	0.473261
FBgn0032503	FlyBase	60.8226	0.360034	0.0151103	0.285611	-0.183042
FBgn0033160	FlyBase	140.113	0.392872	0.0150634	0.285611	0.547154
FBgn0033315	FlyBase	9.22601	0.334287	0.0152246	0.285611	0.157575
FBgn0033663	FlyBase	90.891	0.433583	0.0152151	0.285611	0.566585
FBgn0033936	FlyBase	65.173	0.536724	0.0152335	0.285611	0.598843
FBgn0086673	FlyBase	13.9598	0.381031	0.0152589	0.285611	-0.202394
FBgn0261641	FlyBase	1350.64	0.460379	0.0150952	0.285611	0.577457
FBgn0263133	FlyBase	29.93	0.936489	0.0153107	0.285973	-0.58687
FBgn0036522	FlyBase	11.9696	0.299183	0.015397	0.286977	-0.108776
FBgn0051320	FlyBase	786.365	0.266073	0.0154444	0.287252	0.450218
FBgn0039053	FlyBase	9.6416	0.310595	0.0155002	0.287683	-0.125889
FBgn0004623	FlyBase	3027.68	0.292194	0.0157784	0.289163	-0.471487
FBgn0010019	FlyBase	38.7045	1.00094	0.0157913	0.289163	-0.51009
FBgn0020653	FlyBase	110.323	0.786914	0.0158129	0.289163	0.591984
FBgn0032222	FlyBase	34.4182	0.809771	0.015658	0.289163	-0.624356
FBgn0033679	FlyBase	4.55618	0.288748	0.0158447	0.289163	-0.0889191
FBgn0052069	FlyBase	14.1408	0.40999	0.0156728	0.289163	0.225839
FBgn0053988	FlyBase	211.447	0.308656	0.0157504	0.289163	0.484571
FBgn0260812	FlyBase	431.529	0.470385	0.0157496	0.289163	-0.580036
FBgn0263354	FlyBase	109.473	0.655386	0.0158751	0.289163	0.606065
FBgn0037672	FlyBase	35.616	0.89808	0.0159296	0.289558	0.467203
FBgn0002789	FlyBase	19.952	0.592581	0.0162512	0.293226	-0.326491
FBgn0019936	FlyBase	72.6532	0.637467	0.0162645	0.293226	0.348221
FBgn0024995	FlyBase	22.9675	0.679921	0.0162621	0.293226	-0.368503
FBgn0283531	FlyBase	18.6137	0.491574	0.0161668	0.293226	-0.277747
FBgn0037338	FlyBase	10.8013	0.299177	0.0164578	0.295502	-0.108477
FBgn0051198	FlyBase	7.61549	0.299342	0.0164436	0.295502	-0.108246
FBgn0003016	FlyBase	568.901	0.298272	0.0165453	0.29587	-0.47279
FBgn0025739	FlyBase	5.94535	0.308153	0.0165276	0.29587	-0.122919
FBgn0037549	FlyBase	139.992	0.409243	0.0166523	0.297179	0.53741
FBgn0037100	FlyBase	7.48148	0.277099	0.0169138	0.301236	-0.0587275
FBgn0003483	FlyBase	8.61026	0.284126	0.0170112	0.301752	-0.0776886
FBgn0031414	FlyBase	11536.7	0.351273	0.0169774	0.301752	-0.51746
FBgn0011206	FlyBase	1290.5	0.589962	0.0170946	0.302622	-0.586451
FBgn0002715	FlyBase	6.46903	0.303928	0.0173395	0.302904	-0.11704
FBgn0031093	FlyBase	11.2949	0.371604	0.0173418	0.302904	0.195911
FBgn0031738	FlyBase	1189.59	0.296353	0.0171704	0.302904	0.465719
FBgn0032286	FlyBase	19.2723	0.566191	0.0172985	0.302904	0.319118
FBgn0036287	FlyBase	8.99001	0.289904	0.0171974	0.302904	-0.0904008
FBgn0037837	FlyBase	27.1274	0.780268	0.017351	0.302904	-0.41411
FBgn0259110	FlyBase	268.221	0.354437	0.017258	0.302904	0.506303
FBgn0039613	FlyBase	7.96281	0.294966	0.0173915	0.30301	-0.100467
FBgn0000615	FlyBase	8.64759	0.298138	0.0174584	0.303576	-0.106303
FBgn0022893	FlyBase	72.3659	0.590405	0.017587	0.304733	0.568489
FBgn0031453	FlyBase	1345.78	0.26621	0.0176165	0.304733	0.438277
FBgn0037291	FlyBase	13.8546	0.3923	0.0176286	0.304733	-0.213384
FBgn0027793	FlyBase	10.927	0.29555	0.0178066	0.30531	0.102164
FBgn0031424	FlyBase	237.57	0.435107	0.0178698	0.30531	0.539708
FBgn0033060	FlyBase	6.9928	0.324838	0.0178651	0.30531	-0.146259
FBgn0034187	FlyBase	8.75772	0.296739	0.0178548	0.30531	-0.103848
FBgn0036125	FlyBase	10.3148	0.289232	0.017869	0.30531	-0.0890608
FBgn0085421	FlyBase	337.069	0.34985	0.0178371	0.30531	-0.499294
FBgn0004401	FlyBase	415.65	0.49064	0.0180678	0.307229	0.551604
FBgn0259683	FlyBase	7.1972	0.27788	0.0180238	0.307229	-0.0604809
FBgn0266377	FlyBase	690.77	0.322301	0.0180867	0.307229	0.479045
FBgn0028474	FlyBase	186.215	0.606189	0.0182164	0.308545	0.55958
FBgn0259918	FlyBase	467.776	0.341509	0.0182341	0.308545	-0.492343
FBgn0026255	FlyBase	10.2399	0.294049	0.0183312	0.309002	-0.0993957
FBgn0051710	FlyBase	439.995	0.444066	0.0183287	0.309002	-0.545212
FBgn0263598	FlyBase	49.3691	0.695404	0.0183764	0.309172	0.551211
FBgn0027608	FlyBase	578.291	0.275242	0.0185221	0.309345	0.441468
FBgn0032969	FlyBase	11.27	0.281854	0.018585	0.309345	-0.0724932
FBgn0033869	FlyBase	6.01807	0.28774	0.0185344	0.309345	-0.0860732
FBgn0037414	FlyBase	6.27195	0.278495	0.0185147	0.309345	-0.0635928
FBgn0038846	FlyBase	18.5219	0.48587	0.0185041	0.309345	0.277586
FBgn0250755	FlyBase	54.8344	0.611496	0.0185972	0.309345	-0.571958
FBgn0264329	FlyBase	177.106	0.523516	0.0186798	0.310134	-0.561062
FBgn0039350	FlyBase	102	0.407942	0.018774	0.311112	-0.524555
FBgn0033110	FlyBase	7.11577	0.292876	0.0189072	0.311633	-0.0969756
FBgn0052808	FlyBase	29.5193	0.718137	0.0188661	0.311633	0.400969
FBgn0264443	FlyBase	21.4075	0.566428	0.0189115	0.311633	-0.31943
FBgn0001297	FlyBase	1356.67	0.265116	0.019039	0.31202	-0.431435
FBgn0029834	FlyBase	765.49	0.391509	0.0190411	0.31202	0.510525
FBgn0263117	FlyBase	108.074	0.504107	0.0190305	0.31202	-0.55495
FBgn0264307	FlyBase	1318.99	0.530756	0.0191268	0.312842	0.546341
FBgn0039298	FlyBase	21.2726	0.32677	0.0192149	0.313701	0.149613
FBgn0025628	FlyBase	99.9553	0.71928	0.0194641	0.316652	0.515341
FBgn0036995	FlyBase	11.4718	0.292386	0.0194675	0.316652	-0.0959979
FBgn0037025	FlyBase	13.2377	0.282421	0.0196296	0.318701	-0.0732548
FBgn0032305	FlyBase	1638.3	0.328674	0.0196919	0.319125	-0.475748
FBgn0030943	FlyBase	13.8584	0.381988	0.0197718	0.319832	0.206374
FBgn0052103	FlyBase	1060.61	0.291425	0.0198892	0.321142	-0.447511
FBgn0036612	FlyBase	9.42675	0.284178	0.0199991	0.321737	-0.0788666
FBgn0263077	FlyBase	15968.2	0.295733	0.0199905	0.321737	-0.439992
FBgn0085289	FlyBase	6.41982	0.272709	0.0201004	0.322779	-0.0405656
FBgn0001994	FlyBase	223.524	0.364316	0.0201807	0.322891	0.491477
FBgn0038201	FlyBase	5.05772	0.282318	0.0201503	0.322891	-0.0738425
FBgn0028894	FlyBase	17.9644	0.383761	0.0202399	0.323252	-0.206659
FBgn0032289	FlyBase	6.96095	0.276391	0.020623	0.328181	-0.0566269
FBgn0036627	FlyBase	20.072	0.483469	0.0206094	0.328181	0.28039
FBgn0016660	FlyBase	7.39064	0.280762	0.0207563	0.329707	-0.068855
FBgn0015025	FlyBase	10.3649	0.3163	0.0211334	0.329756	-0.137247
FBgn0027611	FlyBase	82.1758	0.516112	0.0210258	0.329756	0.522512
FBgn0030970	FlyBase	32.6425	0.58154	0.0209669	0.329756	0.337372
FBgn0031057	FlyBase	181.971	0.346278	0.020832	0.329756	0.477144
FBgn0036015	FlyBase	9.25664	0.338234	0.0211144	0.329756	-0.163094
FBgn0038680	FlyBase	6.25732	0.2963	0.0211181	0.329756	-0.103908
FBgn0053288	FlyBase	9.29391	0.290058	0.0209208	0.329756	-0.0911866
FBgn0085486	FlyBase	4.99027	0.2958	0.02089	0.329756	-0.103201
FBgn0259145	FlyBase	113.005	0.483555	0.0211242	0.329756	0.518202
FBgn0262598	FlyBase	7.50583	0.284342	0.0210913	0.329756	-0.0786986
FBgn0028325	FlyBase	113.427	0.437665	0.0213571	0.332071	-0.515282
FBgn0264305	FlyBase	429.17	0.297749	0.0213338	0.332071	0.44365
FBgn0004648	FlyBase	375.976	0.435316	0.0215115	0.332129	0.507651
FBgn0015222	FlyBase	122.416	0.389213	0.0214991	0.332129	0.493515
FBgn0034087	FlyBase	180.504	0.411173	0.0214941	0.332129	-0.501357
FBgn0261373	FlyBase	7.45479	0.315631	0.02148	0.332129	-0.134623
FBgn0016047	FlyBase	12.2171	0.287737	0.0217261	0.333438	-0.0862354
FBgn0034253	FlyBase	46.5814	0.687046	0.0216442	0.333438	-0.497913
FBgn0052448	FlyBase	8.93811	0.294711	0.0217272	0.333438	-0.10244
FBgn0069242	FlyBase	10.77	0.332846	0.0217476	0.333438	0.157401
FBgn0003274	FlyBase	117.901	0.497549	0.0220258	0.334316	0.291182
FBgn0010406	FlyBase	23.1915	0.536394	0.0219495	0.334316	0.313551
FBgn0010602	FlyBase	38.7825	0.712534	0.02204	0.334316	0.455494
FBgn0020660	FlyBase	225.249	0.470491	0.0220251	0.334316	0.507556
FBgn0029093	FlyBase	65.0141	0.571028	0.0219759	0.334316	0.517588
FBgn0036210	FlyBase	6.89913	0.310342	0.0220199	0.334316	-0.127186
FBgn0263593	FlyBase	6613.19	0.398344	0.0221017	0.334316	0.486584
FBgn0266756	FlyBase	5019.99	0.360969	0.0221082	0.334316	0.469101
FBgn0004397	FlyBase	1833.38	0.567501	0.0222019	0.334951	0.50704
FBgn0017567	FlyBase	26.6249	0.550852	0.0222561	0.334951	-0.317868
FBgn0031623	FlyBase	7.67031	0.306694	0.0222776	0.334951	-0.121354
FBgn0034629	FlyBase	5.20482	0.289022	0.0223022	0.334951	-0.0893766
FBgn0286782	FlyBase	10.9513	0.291216	0.0224868	0.337148	-0.0940189
FBgn0000557	FlyBase	663.127	0.298939	0.0228376	0.337331	0.439489
FBgn0015522	FlyBase	547.396	0.368749	0.0228809	0.337331	-0.474243
FBgn0031148	FlyBase	18.686	0.479607	0.0227901	0.337331	-0.28074
FBgn0032798	FlyBase	246.066	0.679217	0.0227782	0.337331	0.439661
FBgn0036206	FlyBase	5.14397	0.279596	0.0228816	0.337331	-0.0658587
FBgn0037715	FlyBase	39.821	0.68554	0.0226344	0.337331	-0.487096
FBgn0040682	FlyBase	24.0827	0.434673	0.0226396	0.337331	0.249469
FBgn0052311	FlyBase	181.974	0.390629	0.022704	0.337331	-0.48537
FBgn0260960	FlyBase	117.459	0.636756	0.0228751	0.337331	-0.500751
FBgn0264308	FlyBase	5355.15	0.276338	0.0227034	0.337331	-0.423882
FBgn0039868	FlyBase	8.02628	0.305651	0.0230569	0.339348	-0.120067
FBgn0000633	FlyBase	968.339	0.292379	0.0232211	0.339463	-0.433348
FBgn0037972	FlyBase	6.0728	0.272455	0.0232572	0.339463	-0.0394374
FBgn0038248	FlyBase	12.3273	0.286305	0.0231798	0.339463	-0.083114
FBgn0085371	FlyBase	6.0728	0.272455	0.0232572	0.339463	-0.0394374
FBgn0261526	FlyBase	7.67679	0.278908	0.0231221	0.339463	-0.0635867
FBgn0053113	FlyBase	893.194	0.292902	0.0233234	0.339867	0.430436
FBgn0032666	FlyBase	823.561	0.288785	0.0234651	0.341366	-0.429801
FBgn0026428	FlyBase	174.871	0.494228	0.0236292	0.343187	0.499868
FBgn0029736	FlyBase	70.7358	0.529554	0.0236903	0.343409	0.495931
FBgn0032377	FlyBase	23.9521	0.387858	0.0237223	0.343409	0.214083
FBgn0040832	FlyBase	11.6098	0.372312	0.0239985	0.346838	-0.199491
FBgn0021895	FlyBase	72.0135	0.484353	0.0241696	0.347628	0.49486
FBgn0038540	FlyBase	7.86247	0.312114	0.0241715	0.347628	-0.131644
FBgn0052141	FlyBase	11.8888	0.316549	0.0241378	0.347628	-0.137757
FBgn0051116	FlyBase	7597.26	0.252491	0.0242769	0.348575	-0.398905
FBgn0013323	FlyBase	12.8575	0.373537	0.0243991	0.34976	0.201629
FBgn0085370	FlyBase	338.734	0.300476	0.0246041	0.352126	-0.431412
FBgn0028412	FlyBase	5.42564	0.285552	0.0247551	0.353378	-0.0816933
FBgn0034225	FlyBase	5.27616	0.278308	0.0247717	0.353378	-0.0620213
FBgn0031306	FlyBase	116.213	0.434864	0.0250558	0.356852	0.479959
FBgn0053286	FlyBase	6.67229	0.27541	0.0251268	0.357287	-0.0533734
FBgn0023529	FlyBase	80.113	0.616432	0.0252453	0.357818	0.393586
FBgn0085350	FlyBase	768.705	0.463284	0.025242	0.357818	-0.486569
FBgn0003149	FlyBase	74.9152	0.591272	0.0253799	0.358435	-0.366889
FBgn0030508	FlyBase	266.867	0.326794	0.0254515	0.358435	-0.444532
FBgn0085263	FlyBase	123.28	0.384207	0.0254297	0.358435	0.46565
FBgn0259108	FlyBase	22855.3	0.38112	0.0253997	0.358435	0.463556
FBgn0025641	FlyBase	178.218	0.522658	0.025493	0.358447	0.478737
FBgn0039494	FlyBase	21.873	0.439149	0.0256471	0.360039	0.256589
FBgn0001180	FlyBase	7.87978	0.278976	0.0258932	0.360127	-0.0641524
FBgn0033292	FlyBase	5.66701	0.277045	0.0258984	0.360127	-0.0579043
FBgn0036480	FlyBase	12.9368	0.289197	0.0258022	0.360127	-0.0906564
FBgn0037040	FlyBase	8.99169	0.287059	0.0258079	0.360127	-0.0851328
FBgn0039857	FlyBase	132.22	0.62407	0.0257246	0.360127	0.420397
FBgn0052683	FlyBase	38.1279	0.491983	0.0258201	0.360127	0.295068
FBgn0031292	FlyBase	17.2977	0.331763	0.02611	0.361622	-0.15702
FBgn0038814	FlyBase	7.12698	0.298936	0.0261066	0.361622	-0.109765
FBgn0086779	FlyBase	607.582	0.539302	0.026129	0.361622	-0.477796
FBgn0003353	FlyBase	346.861	0.316102	0.0264975	0.365575	-0.434021
FBgn0038280	FlyBase	6.559	0.27596	0.026493	0.365575	-0.0544704
FBgn0001942	FlyBase	292.036	0.349436	0.0266042	0.365902	0.446937
FBgn0261811	FlyBase	123.058	0.371151	0.0265974	0.365902	0.456335
FBgn0085428	FlyBase	7.77368	0.28333	0.0266777	0.366341	-0.0763699
FBgn0026415	FlyBase	112.799	0.605079	0.0267988	0.367431	0.416086
FBgn0021738	FlyBase	1054.26	0.578421	0.0269024	0.367708	-0.458622
FBgn0262816	FlyBase	6.49878	0.275185	0.0268921	0.367708	-0.0526459
FBgn0039007	FlyBase	5.72578	0.272196	0.0270399	0.368444	-0.0382537
FBgn0052054	FlyBase	5.72578	0.272196	0.0270399	0.368444	-0.0382537
FBgn0050456	FlyBase	69.1819	0.569642	0.0272786	0.371124	-0.44335
FBgn0051694	FlyBase	197.358	0.335318	0.0274241	0.372528	0.434262
FBgn0004368	FlyBase	916.045	0.283665	0.0274884	0.372603	0.408442
FBgn0051146	FlyBase	16.1729	0.320291	0.0275142	0.372603	-0.143513
FBgn0000045	FlyBase	23.209	0.440747	0.0275828	0.37261	-0.256489
FBgn0050054	FlyBase	130.03	0.447787	0.0275992	0.37261	-0.464033
FBgn0000330	FlyBase	188.104	0.372045	0.027724	0.373723	0.449961
FBgn0038181	FlyBase	78.8059	0.570901	0.0278232	0.374487	-0.433614
FBgn0027590	FlyBase	80.3917	0.562577	0.0278787	0.374538	0.454049
FBgn0039807	FlyBase	12.6976	0.334995	0.0279119	0.374538	-0.162803
FBgn0038246	FlyBase	61.9719	0.592373	0.0279692	0.374737	0.405387
FBgn0004198	FlyBase	199.006	0.368238	0.0280355	0.375055	0.445996
FBgn0032922	FlyBase	5.66354	0.287098	0.0281045	0.375408	-0.0862187
FBgn0000567	FlyBase	1794.77	0.321995	0.0283548	0.375784	-0.428224
FBgn0015570	FlyBase	7.02404	0.288642	0.0285038	0.375784	-0.0889924
FBgn0032495	FlyBase	5.8077	0.302237	0.0282367	0.375784	-0.115447
FBgn0035094	FlyBase	21.1151	0.32264	0.0284807	0.375784	-0.147203
FBgn0039801	FlyBase	19.06	0.414731	0.0285111	0.375784	0.240045
FBgn0039909	FlyBase	137.039	0.401397	0.0285163	0.375784	-0.454141
FBgn0040398	FlyBase	35.8815	0.471301	0.0282095	0.375784	0.28258
FBgn0051660	FlyBase	114.374	0.528234	0.028288	0.375784	0.451911
FBgn0259140	FlyBase	23.5265	0.316986	0.0284761	0.375784	-0.138807
FBgn0029714	FlyBase	9.99652	0.330152	0.0286303	0.376705	0.156745
FBgn0038016	FlyBase	107.588	0.420837	0.0286716	0.376705	0.455776
FBgn0038747	FlyBase	190.57	0.412378	0.0287337	0.376958	0.451967
FBgn0004387	FlyBase	334.226	0.296142	0.0288638	0.377616	0.410908
FBgn0039501	FlyBase	7.2707	0.288363	0.0289123	0.377616	-0.0894037
FBgn0040395	FlyBase	501.202	0.318897	0.0288891	0.377616	0.421559
FBgn0086251	FlyBase	12.4242	0.300449	0.0290294	0.378585	-0.112523
FBgn0031343	FlyBase	5.55227	0.272064	0.029217	0.378789	-0.0376366
FBgn0031869	FlyBase	16.1703	0.313362	0.0291743	0.378789	-0.133824
FBgn0042104	FlyBase	5.55227	0.272064	0.029217	0.378789	-0.0376366
FBgn0261049	FlyBase	118.537	0.419512	0.029216	0.378789	0.453225
FBgn0003748	FlyBase	399.869	0.291339	0.0293621	0.379555	0.406448
FBgn0039480	FlyBase	6.52365	0.284256	0.0293456	0.379555	-0.0788242
FBgn0031881	FlyBase	10.2907	0.325998	0.0294911	0.380664	-0.150393
FBgn0000146	FlyBase	5.54431	0.276205	0.0295858	0.381328	-0.0551725
FBgn0015546	FlyBase	117.563	0.472875	0.0296688	0.38184	0.447883
FBgn0003041	FlyBase	20.7147	0.314226	0.0299434	0.38225	-0.135198
FBgn0026722	FlyBase	77.623	0.439484	0.0299396	0.38225	0.449137
FBgn0034023	FlyBase	8.53179	0.302866	0.0299608	0.38225	-0.117705
FBgn0051792	FlyBase	6.55713	0.274441	0.0299406	0.38225	-0.0498387
FBgn0259678	FlyBase	703.91	0.275553	0.0298926	0.38225	-0.396264
FBgn0284257	FlyBase	4013.84	0.367093	0.0298237	0.38225	-0.451082
FBgn0025625	FlyBase	574.087	0.451663	0.0301109	0.382801	0.450285
FBgn0038047	FlyBase	8.30869	0.286674	0.0301158	0.382801	-0.0846991
FBgn0262782	FlyBase	71.6938	0.553587	0.0301343	0.382801	0.364125
FBgn0010300	FlyBase	516.923	0.456026	0.0301889	0.382943	0.447177
FBgn0034245	FlyBase	31.6887	0.442154	0.0304767	0.384381	-0.262135
FBgn0035199	FlyBase	11.2574	0.29373	0.0304669	0.384381	-0.100375
FBgn0037742	FlyBase	5.38739	0.289943	0.0304534	0.384381	-0.0921682
FBgn0038975	FlyBase	1920.39	0.304481	0.0304292	0.384381	0.410483
FBgn0034883	FlyBase	6.89065	0.304682	0.0305594	0.384874	-0.120325
FBgn0033403	FlyBase	83.784	0.443094	0.0309774	0.386405	0.443644
FBgn0035160	FlyBase	5.89059	0.295007	0.0309989	0.386405	-0.103749
FBgn0039557	FlyBase	12.9684	0.34883	0.0310317	0.386405	0.179788
FBgn0039808	FlyBase	695.223	0.334782	0.030961	0.386405	-0.423605
FBgn0051326	FlyBase	27.8645	0.531101	0.0307998	0.386405	0.339302
FBgn0261788	FlyBase	25858.5	0.287837	0.0308027	0.386405	0.407313
FBgn0264442	FlyBase	397.196	0.302697	0.0310054	0.386405	-0.409136
FBgn0264711	FlyBase	7.85762	0.282146	0.0309251	0.386405	-0.0747897
FBgn0001224	FlyBase	11.7879	0.306033	0.0312895	0.388816	0.122849
FBgn0040087	FlyBase	39.2775	0.506076	0.0313135	0.388816	0.318508
FBgn0032790	FlyBase	23.306	0.48512	0.031504	0.390631	-0.295752
FBgn0001978	FlyBase	174.498	0.41718	0.0316004	0.390883	0.436691
FBgn0039645	FlyBase	5.37877	0.271932	0.031613	0.390883	-0.0370039
FBgn0035917	FlyBase	44.4253	0.556412	0.0317869	0.391387	-0.36997
FBgn0037384	FlyBase	26.075	0.393003	0.0317347	0.391387	-0.221627
FBgn0265274	FlyBase	36.5648	0.475619	0.0317824	0.391387	-0.288406
FBgn0001977	FlyBase	58.6016	0.492112	0.0318532	0.391657	0.430964
FBgn0027932	FlyBase	65.1888	0.460997	0.0322549	0.395559	0.432223
FBgn0036369	FlyBase	87.9104	0.513919	0.0322603	0.395559	0.420531
FBgn0000527	FlyBase	42.6622	0.549178	0.0325219	0.397847	-0.413535
FBgn0035753	FlyBase	63.3147	0.541886	0.0325529	0.397847	0.375934
FBgn0036812	FlyBase	10.5943	0.332642	0.0325823	0.397847	-0.161117
FBgn0045980	FlyBase	5.86616	0.281386	0.0330288	0.402742	-0.0728462
FBgn0015037	FlyBase	33.9504	0.539686	0.0331735	0.402834	0.372598
FBgn0036773	FlyBase	28.205	0.357061	0.0331255	0.402834	-0.187724
FBgn0038290	FlyBase	124.751	0.412324	0.0331339	0.402834	-0.435204
FBgn0041627	FlyBase	11.5469	0.334095	0.0332926	0.403169	-0.162149
FBgn0050323	FlyBase	180.125	0.543232	0.0332671	0.403169	-0.392971
FBgn0030672	FlyBase	319.178	0.364553	0.0334886	0.404661	0.419718
FBgn0033886	FlyBase	64.6002	0.522882	0.0335076	0.404661	0.40812
FBgn0015239	FlyBase	145.107	0.447617	0.0336226	0.405495	0.424754
FBgn0027575	FlyBase	87.9524	0.511927	0.0338559	0.405535	0.400888
FBgn0033813	FlyBase	11.2961	0.342315	0.0338344	0.405535	-0.172547
FBgn0037094	FlyBase	291.19	0.280826	0.0338132	0.405535	-0.387218
FBgn0037874	FlyBase	214.838	0.371544	0.0337393	0.405535	0.420788
FBgn0040340	FlyBase	44.1898	0.513598	0.033708	0.405535	0.408867
FBgn0023090	FlyBase	19.7322	0.329488	0.0339548	0.405617	-0.156417
FBgn0037754	FlyBase	599.599	0.317497	0.0339384	0.405617	-0.409304
FBgn0039112	FlyBase	30.3641	0.529822	0.0341341	0.407207	-0.350212
FBgn0000052	FlyBase	73.2658	0.518678	0.0341832	0.407242	0.387264
FBgn0031064	FlyBase	139.235	0.42492	0.0344514	0.409884	0.423564
FBgn0033054	FlyBase	653.404	0.403763	0.0347204	0.411418	-0.425078
FBgn0034098	FlyBase	8.27904	0.290528	0.0347158	0.411418	-0.0952127
FBgn0040733	FlyBase	10.4959	0.32297	0.0347081	0.411418	0.149133
FBgn0031520	FlyBase	6.74271	0.293223	0.0349094	0.412694	-0.100109
FBgn0259985	FlyBase	358.676	0.446621	0.0349217	0.412694	0.419567
FBgn0027562	FlyBase	28.9059	0.51239	0.0349855	0.412895	0.342573
FBgn0038076	FlyBase	5.43166	0.275154	0.0351082	0.413236	-0.0515063
FBgn0052137	FlyBase	177.269	0.326632	0.0350721	0.413236	-0.404359
FBgn0001255	FlyBase	68.6391	0.50338	0.0353912	0.414536	-0.40392
FBgn0025814	FlyBase	36.7449	0.475961	0.0355948	0.414536	0.299887
FBgn0029105	FlyBase	563.494	0.294973	0.035453	0.414536	0.388654
FBgn0030400	FlyBase	387.095	0.318152	0.0354825	0.414536	0.398281
FBgn0035960	FlyBase	4.21903	0.286054	0.0355665	0.414536	-0.0840081
FBgn0039357	FlyBase	9.60548	0.296741	0.035365	0.414536	-0.107917
FBgn0086913	FlyBase	219.486	0.374502	0.0355045	0.414536	-0.418021
FBgn0261703	FlyBase	240.321	0.339902	0.0355512	0.414536	0.405795
FBgn0025835	FlyBase	7.26861	0.28799	0.035702	0.414869	-0.0882945
FBgn0030358	FlyBase	313.326	0.401198	0.0357175	0.414869	0.414648
FBgn0034420	FlyBase	121.078	0.395778	0.0360677	0.418385	0.414605
FBgn0000581	FlyBase	1165.76	0.302706	0.0361389	0.418661	0.388529
FBgn0038014	FlyBase	6.43211	0.291793	0.0363313	0.420337	0.0977611
FBgn0002924	FlyBase	14.7771	0.35892	0.0365504	0.420405	-0.193086
FBgn0003866	FlyBase	110.574	0.484238	0.0368786	0.420405	-0.403749
FBgn0028875	FlyBase	300.402	0.496477	0.0367711	0.420405	0.340012
FBgn0031646	FlyBase	4.93962	0.283561	0.0367725	0.420405	-0.0781605
FBgn0031739	FlyBase	36.4242	0.505159	0.0369094	0.420405	0.338258
FBgn0032773	FlyBase	33.4245	0.453779	0.0365036	0.420405	0.283806
FBgn0037709	FlyBase	17.3845	0.315492	0.0366699	0.420405	-0.137887
FBgn0038960	FlyBase	6.03912	0.273821	0.036698	0.420405	-0.0476519
FBgn0041585	FlyBase	2117.04	0.443459	0.0367118	0.420405	-0.413884
FBgn0259209	FlyBase	11.4619	0.321712	0.0368382	0.420405	-0.148368
FBgn0262473	FlyBase	321.186	0.310211	0.0364167	0.420405	-0.394343
FBgn0263258	FlyBase	268.6	0.338851	0.0368806	0.420405	0.400655
FBgn0036932	FlyBase	34.9971	0.504905	0.0370534	0.421501	-0.331511
FBgn0032269	FlyBase	10.6888	0.312694	0.0372577	0.422544	-0.13425
FBgn0034281	FlyBase	70.2644	0.458884	0.037258	0.422544	-0.409391
FBgn0039969	FlyBase	92.9188	0.455066	0.0372889	0.422544	-0.410299
FBgn0005619	FlyBase	1067.79	0.321069	0.0376644	0.426251	-0.395348
FBgn0033584	FlyBase	20.9518	0.347985	0.0377298	0.426443	-0.180821
FBgn0259228	FlyBase	434.297	0.281719	0.0379213	0.428059	0.374678
FBgn0020258	FlyBase	8.28646	0.286508	0.0381301	0.42877	-0.0856699
FBgn0028704	FlyBase	545.884	0.428362	0.0380982	0.42877	0.403877
FBgn0034081	FlyBase	6.30936	0.292422	0.0380723	0.42877	-0.0981445
FBgn0036656	FlyBase	9.5648	0.287222	0.0382135	0.42916	-0.0873577
FBgn0031260	FlyBase	40.383	0.431631	0.0385915	0.432303	0.265975
FBgn0037546	FlyBase	18.7664	0.33746	0.0385632	0.432303	-0.168153
FBgn0000181	FlyBase	99.9214	0.485354	0.0391395	0.435656	0.365137
FBgn0014388	FlyBase	100.767	0.414588	0.039155	0.435656	0.402615
FBgn0016917	FlyBase	1170.15	0.342311	0.0389909	0.435656	-0.396529
FBgn0036348	FlyBase	8.14479	0.296625	0.0389742	0.435656	-0.10759
FBgn0039110	FlyBase	30.8736	0.440445	0.0390814	0.435656	0.275481
FBgn0261046	FlyBase	113.248	0.487455	0.0391873	0.435656	0.356043
FBgn0031209	FlyBase	6.81964	0.286622	0.0393553	0.436506	-0.0870545
FBgn0032478	FlyBase	89.1911	0.486325	0.0393628	0.436506	0.349679
FBgn0263072	FlyBase	129.004	0.412043	0.0397004	0.439696	0.396472
FBgn0031273	FlyBase	19.5748	0.29602	0.0399855	0.442205	0.106602
FBgn0034494	FlyBase	32.8178	0.482915	0.0400272	0.442205	-0.326177
FBgn0032169	FlyBase	12.4989	0.319706	0.0401783	0.442725	-0.144791
FBgn0032815	FlyBase	32.2037	0.432899	0.0403254	0.442725	-0.26829
FBgn0033652	FlyBase	2759.91	0.461932	0.0402571	0.442725	-0.381803
FBgn0261705	FlyBase	7.98772	0.284246	0.0402313	0.442725	-0.0811181
FBgn0266566	FlyBase	10.233	0.286098	0.0402952	0.442725	-0.0847099
FBgn0030668	FlyBase	17.3402	0.346413	0.0405871	0.445044	-0.179108
FBgn0002564	FlyBase	10.0228	0.315472	0.0406785	0.445293	-0.139264
FBgn0036397	FlyBase	43.4995	0.479874	0.0407108	0.445293	-0.36621
FBgn0004370	FlyBase	317.39	0.280431	0.0408228	0.445965	-0.370235
FBgn0263916	FlyBase	11.4555	0.323083	0.0408958	0.44621	-0.151248
FBgn0034958	FlyBase	73.3072	0.460564	0.0410614	0.446399	-0.387745
FBgn0036686	FlyBase	54.1991	0.426912	0.0409977	0.446399	0.265454
FBgn0036814	FlyBase	353.628	0.270893	0.0411157	0.446399	0.361171
FBgn0040236	FlyBase	538.763	0.406146	0.0411127	0.446399	0.391004
FBgn0033615	FlyBase	54.3282	0.466594	0.0412407	0.447205	0.371906
FBgn0027537	FlyBase	23.2814	0.409265	0.0413302	0.447573	0.24705
FBgn0029915	FlyBase	6.8807	0.295248	0.0413761	0.447573	-0.104493
FBgn0030608	FlyBase	114.39	0.395961	0.0415016	0.447672	0.391725
FBgn0260657	FlyBase	264.692	0.306818	0.0415377	0.447672	0.376383
FBgn0261602	FlyBase	154.064	0.464989	0.0415363	0.447672	0.312422
FBgn0036062	FlyBase	28.7465	0.458081	0.0416891	0.448756	-0.29736
FBgn0002932	FlyBase	251.499	0.299794	0.042293	0.449671	0.371416
FBgn0004427	FlyBase	9.23292	0.310947	0.0424931	0.449671	0.132812
FBgn0015371	FlyBase	611.259	0.284276	0.0425818	0.449671	0.36411
FBgn0023181	FlyBase	4.85835	0.286361	0.0418253	0.449671	-0.0852123
FBgn0028895	FlyBase	19.5094	0.342021	0.0424652	0.449671	-0.174077
FBgn0031689	FlyBase	59.6019	0.467592	0.0425472	0.449671	0.359104
FBgn0033177	FlyBase	42.7819	0.437636	0.0419591	0.449671	0.279408
FBgn0033351	FlyBase	15.4671	0.324547	0.0425902	0.449671	0.15292
FBgn0033633	FlyBase	5.56833	0.279009	0.0425698	0.449671	-0.0654994
FBgn0034021	FlyBase	22.2941	0.43189	0.0424471	0.449671	-0.26873
FBgn0035237	FlyBase	2120.51	0.305365	0.0421171	0.449671	0.373527
FBgn0036782	FlyBase	6.00802	0.273232	0.0424985	0.449671	-0.0436726
FBgn0037076	FlyBase	27.1083	0.420593	0.0418878	0.449671	-0.25854
FBgn0053348	FlyBase	3.68471	0.277802	0.0422251	0.449671	-0.0614918
FBgn0063649	FlyBase	28.5732	0.425317	0.0422198	0.449671	-0.262272
FBgn0259193	FlyBase	5.82501	0.276861	0.042227	0.449671	-0.0580766
FBgn0035968	FlyBase	8.86322	0.287508	0.0426965	0.450254	-0.0885481
FBgn0033958	FlyBase	619.374	0.302727	0.0428984	0.451843	-0.376182
FBgn0262117	FlyBase	1511.33	0.438871	0.042999	0.452362	-0.377893
FBgn0052364	FlyBase	6.38159	0.284502	0.0432707	0.454677	-0.0813204
FBgn0052686	FlyBase	7.26916	0.288474	0.0434435	0.45595	-0.0901921
FBgn0025390	FlyBase	526.965	0.430276	0.0435225	0.456236	0.37672
FBgn0023091	FlyBase	5.34192	0.27435	0.0436686	0.457091	-0.0491168
FBgn0035022	FlyBase	4.60713	0.282272	0.0437078	0.457091	-0.0752992
FBgn0005660	FlyBase	15.7641	0.303648	0.0439802	0.458537	0.121341
FBgn0037270	FlyBase	31.6385	0.45511	0.0440541	0.458537	0.30751
FBgn0038752	FlyBase	8.35888	0.307333	0.0439268	0.458537	-0.126979
FBgn0261556	FlyBase	155.937	0.389573	0.0440441	0.458537	0.382124
FBgn0020249	FlyBase	83.752	0.391208	0.0441555	0.458801	-0.385621
FBgn0261004	FlyBase	12.2661	0.2943	0.0441835	0.458801	-0.103579
FBgn0041582	FlyBase	176.951	0.336694	0.0444329	0.460848	0.375505
FBgn0003444	FlyBase	92.3116	0.454234	0.0445475	0.461238	-0.366916
FBgn0038326	FlyBase	27.7297	0.417787	0.0445752	0.461238	-0.256632
FBgn0028888	FlyBase	1424.59	0.328121	0.0446851	0.461833	-0.375726
FBgn0259219	FlyBase	13.4941	0.291046	0.0450697	0.465263	-0.0968447
FBgn0045073	FlyBase	185.581	0.326205	0.0451393	0.465436	-0.375308
FBgn0259818	FlyBase	30.8853	0.392127	0.045246	0.465991	-0.231403
FBgn0039155	FlyBase	9.29358	0.302466	0.0453141	0.466148	-0.118292
FBgn0000308	FlyBase	386.691	0.364104	0.0456832	0.466677	0.37575
FBgn0011737	FlyBase	57.2526	0.455534	0.0457114	0.466677	0.338169
FBgn0015295	FlyBase	39.4513	0.336761	0.045808	0.466677	0.170446
FBgn0020443	FlyBase	229.52	0.432245	0.0458178	0.466677	0.361787
FBgn0031857	FlyBase	38.6273	0.445047	0.0457038	0.466677	-0.296089
FBgn0032151	FlyBase	234.674	0.424695	0.0458419	0.466677	0.269506
FBgn0034745	FlyBase	7.96364	0.277965	0.0454192	0.466677	-0.0619378
FBgn0040849	FlyBase	517.362	0.447126	0.0457376	0.466677	0.299808
FBgn0259150	FlyBase	71.0608	0.450077	0.045511	0.466677	0.347221
FBgn0053233	FlyBase	6.82523	0.280224	0.0459717	0.467458	-0.0698277
FBgn0037386	FlyBase	6.53061	0.28854	0.0460663	0.467881	-0.0908651
FBgn0031655	FlyBase	12.9982	0.349735	0.0461664	0.468358	-0.185673
FBgn0003559	FlyBase	310.764	0.303242	0.0464116	0.470305	0.362594
FBgn0003890	FlyBase	299.39	0.362365	0.0465904	0.471033	-0.375309
FBgn0034618	FlyBase	110.664	0.382355	0.0465546	0.471033	-0.374115
FBgn0002563	FlyBase	134.686	0.450848	0.0467074	0.471348	0.339982
FBgn0010638	FlyBase	21.6543	0.403731	0.0468982	0.471348	0.246556
FBgn0026259	FlyBase	853.396	0.446196	0.0468281	0.471348	0.311699
FBgn0029672	FlyBase	22.988	0.402001	0.0468329	0.471348	0.244205
FBgn0031267	FlyBase	7.39668	0.286773	0.0469888	0.471348	0.0873497
FBgn0031359	FlyBase	606.426	0.285644	0.0470056	0.471348	-0.355703
FBgn0031903	FlyBase	6.06347	0.278145	0.0470493	0.471348	-0.0631703
FBgn0264493	FlyBase	1319.04	0.367378	0.0470303	0.471348	-0.37902
FBgn0265297	FlyBase	1070.08	0.345038	0.0471495	0.471816	0.370374
FBgn0000578	FlyBase	85.6382	0.394235	0.0473085	0.472335	0.368271
FBgn0051105	FlyBase	6.32191	0.281362	0.0472933	0.472335	-0.0733512
FBgn0261991	FlyBase	9.00607	0.311068	0.0477273	0.475977	0.134498
FBgn0000044	FlyBase	86.411	0.439263	0.0480055	0.477133	-0.309422
FBgn0033651	FlyBase	4.27714	0.274979	0.0479987	0.477133	-0.0514146
FBgn0265623	FlyBase	831.992	0.31488	0.0479011	0.477133	-0.363774
FBgn0038744	FlyBase	24.32	0.355521	0.0481757	0.478285	-0.192497
FBgn0050429	FlyBase	7.76526	0.274247	0.0482478	0.478462	-0.0492295
FBgn0260642	FlyBase	15.8772	0.30694	0.0483694	0.479129	-0.127424
FBgn0025633	FlyBase	1482	0.262433	0.0484933	0.479547	-0.341813
FBgn0026257	FlyBase	8.00392	0.284888	0.0487249	0.479547	-0.0834563
FBgn0034132	FlyBase	4.87687	0.287835	0.0486943	0.479547	-0.0904483
FBgn0035916	FlyBase	68.2248	0.443719	0.0486021	0.479547	0.329453
FBgn0037612	FlyBase	19.5909	0.31496	0.0487863	0.479547	0.140721
FBgn0039270	FlyBase	12.0675	0.324717	0.0487924	0.479547	-0.153852
FBgn0052081	FlyBase	5.66101	0.27291	0.0485476	0.479547	-0.0423674
FBgn0011289	FlyBase	71.1056	0.435289	0.0488687	0.479762	0.335307
FBgn0262515	FlyBase	95.1525	0.378756	0.0492108	0.482583	0.366579
FBgn0004047	FlyBase	11.4005	0.31125	0.049949	0.483732	0.135411
FBgn0028675	FlyBase	16.1723	0.284454	0.0496024	0.483732	-0.0820635
FBgn0031379	FlyBase	78.6649	0.416243	0.0499457	0.483732	0.351682
FBgn0032130	FlyBase	78.4453	0.393791	0.0500112	0.483732	-0.359018
FBgn0034229	FlyBase	31.8845	0.377719	0.0499049	0.483732	0.222114
FBgn0035144	FlyBase	7.68633	0.28781	0.0498358	0.483732	-0.090588
FBgn0036211	FlyBase	129.299	0.401529	0.0499412	0.483732	-0.360703
FBgn0037942	FlyBase	10.9386	0.316846	0.0498394	0.483732	-0.144137
FBgn0038320	FlyBase	236.569	0.33929	0.0495156	0.483732	0.36159
FBgn0039116	FlyBase	19.1596	0.362753	0.0500316	0.483732	-0.202608
FBgn0052529	FlyBase	1022.05	0.337923	0.0495692	0.483732	0.361541
FBgn0067779	FlyBase	149.708	0.440278	0.0497394	0.483732	-0.339079
FBgn0086909	FlyBase	105.619	0.405385	0.0500412	0.483732	-0.362114
FBgn0037405	FlyBase	5.60223	0.275699	0.0503595	0.486074	-0.0542585
FBgn0054030	FlyBase	6.03618	0.276212	0.0503938	0.486074	-0.0573926
FBgn0001075	FlyBase	224.51	0.384315	0.050461	0.486191	0.358394
FBgn0262123	FlyBase	13.9048	0.311206	0.0507475	0.488417	-0.135019
FBgn0025800	FlyBase	265.307	0.351999	0.0509362	0.489699	0.358919
FBgn0015600	FlyBase	8083.06	0.257381	0.0511288	0.490935	0.332178
FBgn0028327	FlyBase	70.782	0.431933	0.0512016	0.490935	0.30863
FBgn0260741	FlyBase	16.3965	0.358664	0.0512319	0.490935	-0.199394
FBgn0029843	FlyBase	26.2132	0.354898	0.0514065	0.491776	0.195473
FBgn0039936	FlyBase	1295.65	0.320312	0.0514869	0.491776	-0.356166
FBgn0085430	FlyBase	1507.38	0.29383	0.0514573	0.491776	0.34894
FBgn0041712	FlyBase	5.05085	0.29001	0.0516083	0.492401	-0.094897
FBgn0004513	FlyBase	19.1422	0.344632	0.052215	0.496042	-0.181479
FBgn0010453	FlyBase	7.61543	0.283267	0.0521231	0.496042	-0.0794308
FBgn0025627	FlyBase	4.45834	0.284364	0.0520978	0.496042	0.0814392
FBgn0033603	FlyBase	4.93676	0.285906	0.0521808	0.496042	-0.086134
FBgn0034976	FlyBase	422.262	0.265246	0.052361	0.496894	0.334707
FBgn0028540	FlyBase	13.6119	0.326582	0.0525786	0.497887	-0.158184
FBgn0044328	FlyBase	17.7757	0.353374	0.0525549	0.497887	0.194
FBgn0033792	FlyBase	7.95447	0.285631	0.0526372	0.497908	-0.0855181
FBgn0036502	FlyBase	6.5761	0.287716	0.0527726	0.498653	-0.0893938
FBgn0085256	FlyBase	18.8532	0.297407	0.0529162	0.499474	0.111003
FBgn0035813	FlyBase	6.05602	0.281187	0.0530492	0.499971	-0.0724386
FBgn0037138	FlyBase	223.782	0.33533	0.0530822	0.499971	-0.354268
FBgn0030218	FlyBase	14.0577	0.322632	0.0532357	0.500881	0.153455
FBgn0034031	FlyBase	9.70826	0.278817	0.0533301	0.50103	-0.0655151
FBgn0259173	FlyBase	625.634	0.249327	0.0533652	0.50103	0.324943
FBgn0032840	FlyBase	31.4625	0.355845	0.0534673	0.501298	0.196766
FBgn0052088	FlyBase	7.62247	0.280847	0.0535074	0.501298	-0.0716162
FBgn0000451	FlyBase	13.7237	0.309395	0.0539524	0.501994	-0.132727
FBgn0002930	FlyBase	41.8451	0.390528	0.0542618	0.501994	0.240791
FBgn0004404	FlyBase	30.3913	0.358479	0.0542253	0.501994	0.20046
FBgn0013812	FlyBase	42.7954	0.369878	0.0542481	0.501994	-0.215329
FBgn0030643	FlyBase	11.4891	0.304779	0.054322	0.501994	0.125441
FBgn0031688	FlyBase	83.0415	0.391246	0.0541405	0.501994	0.346186
FBgn0031948	FlyBase	695.301	0.42598	0.0539236	0.501994	-0.320651
FBgn0033650	FlyBase	88.8182	0.416852	0.0542488	0.501994	-0.331653
FBgn0035499	FlyBase	56.7912	0.427391	0.0539204	0.501994	0.306145
FBgn0039165	FlyBase	53.3398	0.426162	0.053847	0.501994	-0.330965
FBgn0039879	FlyBase	4.55794	0.279197	0.0542699	0.501994	-0.0682383
FBgn0259143	FlyBase	176.805	0.315284	0.0540493	0.501994	0.347677
FBgn0259171	FlyBase	149.195	0.312322	0.0540455	0.501994	0.34671
FBgn0032921	FlyBase	5.1889	0.279766	0.054654	0.504006	-0.0683748
FBgn0040389	FlyBase	5.60372	0.287751	0.0546295	0.504006	-0.0896324
FBgn0034500	FlyBase	8.89397	0.29215	0.0550872	0.507074	-0.101244
FBgn0039846	FlyBase	19.634	0.375091	0.0551593	0.507074	-0.221238
FBgn0052793	FlyBase	6.1636	0.289234	0.0551321	0.507074	-0.093134
FBgn0034377	FlyBase	69.5029	0.398064	0.0555024	0.509323	-0.339911
FBgn0037756	FlyBase	38.4416	0.403945	0.0555195	0.509323	-0.261452
FBgn0029810	FlyBase	53.5146	0.390365	0.0556511	0.51	0.244055
FBgn0086778	FlyBase	240.453	0.333016	0.0558241	0.511054	0.345752
FBgn0032109	FlyBase	1180.72	0.291717	0.0560395	0.511963	0.336979
FBgn0037683	FlyBase	4.29638	0.286499	0.0560372	0.511963	-0.0873107
FBgn0002773	FlyBase	99.3176	0.415315	0.0562755	0.512109	-0.313771
FBgn0010328	FlyBase	368.666	0.388636	0.0563301	0.512109	0.333546
FBgn0030040	FlyBase	9.86322	0.294166	0.0562011	0.512109	0.105301
FBgn0037105	FlyBase	25.4351	0.325979	0.0563459	0.512109	-0.157869
FBgn0260861	FlyBase	6.62562	0.300365	0.0562291	0.512109	-0.117052
FBgn0003250	FlyBase	61.5589	0.399808	0.0565208	0.51317	0.255641
FBgn0033884	FlyBase	42.8992	0.417916	0.0566302	0.513634	-0.298804
FBgn0033372	FlyBase	9.45149	0.277309	0.0568021	0.514663	-0.0603924
FBgn0000577	FlyBase	5.02339	0.278655	0.0573019	0.518659	-0.0656596
FBgn0015625	FlyBase	6.86117	0.275099	0.0575171	0.518818	-0.0522244
FBgn0015777	FlyBase	346.166	0.26898	0.0576137	0.518818	0.326336
FBgn0029828	FlyBase	12.7432	0.31191	0.0576076	0.518818	0.138305
FBgn0034345	FlyBase	542.516	0.248346	0.0574477	0.518818	0.317559
FBgn0040372	FlyBase	334.28	0.280454	0.0575945	0.518818	-0.332179
FBgn0029922	FlyBase	23.928	0.359306	0.0577579	0.519585	0.204955
FBgn0041191	FlyBase	36.4478	0.412954	0.0580116	0.520804	-0.284991
FBgn0261975	FlyBase	35.672	0.399394	0.0579556	0.520804	-0.256319
FBgn0026393	FlyBase	36.8126	0.407263	0.0584941	0.523006	0.274468
FBgn0031968	FlyBase	30.5993	0.409401	0.0584845	0.523006	-0.27529
FBgn0036727	FlyBase	6.52463	0.292613	0.0584262	0.523006	-0.101651
FBgn0050284	FlyBase	11.5217	0.289829	0.058331	0.523006	-0.0947952
FBgn0002931	FlyBase	6.27436	0.281896	0.0593811	0.525395	-0.0754022
FBgn0023023	FlyBase	1065.65	0.274335	0.0593383	0.525395	0.32493
FBgn0028879	FlyBase	1623.87	0.268383	0.0593121	0.525395	-0.327586
FBgn0030660	FlyBase	5.55792	0.280637	0.0590812	0.525395	-0.0722444
FBgn0032913	FlyBase	7.12932	0.286341	0.0590672	0.525395	-0.08881
FBgn0034156	FlyBase	14.4236	0.328026	0.0590054	0.525395	-0.162448
FBgn0034200	FlyBase	21.6754	0.364159	0.0593272	0.525395	0.211262
FBgn0034542	FlyBase	43.9626	0.40794	0.0592278	0.525395	0.297003
FBgn0034552	FlyBase	5.57378	0.272367	0.059668	0.525395	-0.0404693
FBgn0036801	FlyBase	410.162	0.259786	0.0594669	0.525395	-0.321087
FBgn0037242	FlyBase	35.5204	0.367886	0.0596305	0.525395	-0.216444
FBgn0038153	FlyBase	7.07123	0.273575	0.0597087	0.525395	-0.0468592
FBgn0040514	FlyBase	5.67619	0.285203	0.0595105	0.525395	-0.0838544
FBgn0050355	FlyBase	7.23539	0.281914	0.0597148	0.525395	-0.0749901
FBgn0051321	FlyBase	10.4704	0.318294	0.0593387	0.525395	-0.148643
FBgn0262111	FlyBase	8.40574	0.288692	0.0593833	0.525395	-0.0934906
FBgn0001216	FlyBase	129.119	0.401751	0.0600086	0.525504	0.305838
FBgn0003997	FlyBase	24.2537	0.343537	0.0598401	0.525504	-0.184027
FBgn0033716	FlyBase	18.7017	0.356638	0.0601565	0.525504	-0.201278
FBgn0035733	FlyBase	11.5581	0.291853	0.059911	0.525504	-0.100445
FBgn0038494	FlyBase	43.6985	0.406904	0.0600716	0.525504	-0.29953
FBgn0040382	FlyBase	230.779	0.405306	0.060204	0.525504	0.280513
FBgn0086785	FlyBase	5.06691	0.285779	0.0601883	0.525504	-0.0857241
FBgn0250907	FlyBase	22.9388	0.30943	0.0599795	0.525504	-0.133933
FBgn0000114	FlyBase	82.6449	0.387367	0.0606673	0.52657	0.246459
FBgn0037261	FlyBase	286.421	0.281883	0.0606846	0.52657	-0.326963
FBgn0039590	FlyBase	668.824	0.316868	0.0605423	0.52657	-0.33489
FBgn0041622	FlyBase	5.53788	0.274304	0.0606647	0.52657	-0.0491042
FBgn0050008	FlyBase	4.31747	0.284491	0.0604995	0.52657	-0.082601
FBgn0262617	FlyBase	1074.44	0.237511	0.0604248	0.52657	0.306319
FBgn0036117	FlyBase	25.4916	0.339417	0.0609129	0.528032	0.17921
FBgn0031902	FlyBase	6.08901	0.283943	0.0611115	0.528195	-0.0814475
FBgn0037447	FlyBase	5.78124	0.283649	0.0610379	0.528195	-0.0808242
FBgn0264561	FlyBase	439.865	0.38848	0.0610555	0.528195	0.318761
FBgn0032720	FlyBase	8.30375	0.29955	0.0612459	0.528838	-0.116958
FBgn0011723	FlyBase	5.74793	0.27156	0.0619102	0.533529	-0.0373901
FBgn0053517	FlyBase	145.628	0.393581	0.0618941	0.533529	0.308101
FBgn0263021	FlyBase	4.16026	0.28259	0.0622958	0.536328	-0.0772608
FBgn0030486	FlyBase	487.809	0.385998	0.0625223	0.537753	0.312507
FBgn0019650	FlyBase	1581.08	0.405905	0.0626307	0.538019	-0.288942
FBgn0035811	FlyBase	31.7984	0.387479	0.0626753	0.538019	0.249278
FBgn0000351	FlyBase	10.3138	0.302938	0.0630632	0.538319	0.123878
FBgn0000579	FlyBase	265.724	0.355576	0.0628984	0.538319	0.32678
FBgn0028984	FlyBase	10.4003	0.301969	0.0630588	0.538319	-0.122315
FBgn0037616	FlyBase	9.14936	0.312072	0.0630766	0.538319	-0.139473
FBgn0037624	FlyBase	58.6348	0.383964	0.0630375	0.538319	0.245831
FBgn0286778	FlyBase	10659.5	0.307055	0.0627832	0.538319	0.330725
FBgn0003371	FlyBase	5215.71	0.242498	0.063231	0.539115	0.302338
FBgn0023526	FlyBase	469.741	0.283058	0.0635577	0.541184	-0.323035
FBgn0250732	FlyBase	69.1461	0.379666	0.0635965	0.541184	0.316281
FBgn0000116	FlyBase	222.239	0.336308	0.0652745	0.541254	0.324164
FBgn0000547	FlyBase	603.541	0.281256	0.0656856	0.541254	-0.318886
FBgn0001185	FlyBase	23.6977	0.34352	0.0644664	0.541254	-0.184583
FBgn0002873	FlyBase	8.2581	0.276569	0.0644991	0.541254	-0.0592787
FBgn0004197	FlyBase	16.6969	0.296522	0.0641343	0.541254	-0.111481
FBgn0014163	FlyBase	117.533	0.331248	0.0654883	0.541254	0.32393
FBgn0019940	FlyBase	50.6236	0.392865	0.0660285	0.541254	0.278283
FBgn0020429	FlyBase	5.57443	0.271411	0.0661219	0.541254	-0.0366955
FBgn0024740	FlyBase	6.05044	0.275363	0.0651027	0.541254	-0.0536557
FBgn0027376	FlyBase	9.1216	0.280888	0.065002	0.541254	-0.0728928
FBgn0027872	FlyBase	39.0282	0.39554	0.0645211	0.541254	-0.270291
FBgn0028543	FlyBase	26.5173	0.342982	0.0657826	0.541254	0.187529
FBgn0031168	FlyBase	183.608	0.282946	0.0639299	0.541254	-0.320954
FBgn0031749	FlyBase	5.21849	0.280839	0.0663061	0.541254	-0.0724054
FBgn0031971	FlyBase	17.1031	0.33292	0.0662998	0.541254	-0.172457
FBgn0032233	FlyBase	46.2922	0.397402	0.0647771	0.541254	-0.284846
FBgn0032538	FlyBase	12.1957	0.314981	0.0638756	0.541254	-0.143819
FBgn0032774	FlyBase	47.6306	0.390363	0.0639222	0.541254	0.300708
FBgn0033608	FlyBase	13.0712	0.329537	0.0661879	0.541254	-0.166791
FBgn0033654	FlyBase	17.4488	0.334545	0.0645413	0.541254	-0.17341
FBgn0033856	FlyBase	9.61892	0.276862	0.0660323	0.541254	-0.0606359
FBgn0033985	FlyBase	24.1274	0.3647	0.0652224	0.541254	-0.216558
FBgn0035148	FlyBase	23.4713	0.367544	0.065432	0.541254	-0.219354
FBgn0035401	FlyBase	24.6917	0.359465	0.0653109	0.541254	0.209704
FBgn0035598	FlyBase	6.65652	0.282444	0.0656124	0.541254	-0.076964
FBgn0035649	FlyBase	47.2207	0.391842	0.0662637	0.541254	-0.29268
FBgn0035986	FlyBase	139.95	0.319375	0.0655609	0.541254	-0.327009
FBgn0037162	FlyBase	183.426	0.367847	0.0652783	0.541254	0.22243
FBgn0037944	FlyBase	292.32	0.307299	0.0646092	0.541254	0.323672
FBgn0039728	FlyBase	10.7429	0.31154	0.0652747	0.541254	-0.139049
FBgn0039840	FlyBase	5.57443	0.271411	0.0661219	0.541254	-0.0366955
FBgn0040334	FlyBase	21.5624	0.358064	0.0643303	0.541254	-0.207158
FBgn0043900	FlyBase	131.247	0.333823	0.066197	0.541254	0.322432
FBgn0050096	FlyBase	8.82263	0.306018	0.0660915	0.541254	-0.129175
FBgn0051345	FlyBase	6.0537	0.280708	0.0661576	0.541254	-0.0737049
FBgn0052815	FlyBase	72.0999	0.37506	0.0653638	0.541254	0.315157
FBgn0052985	FlyBase	5.36689	0.274059	0.0649088	0.541254	-0.0482364
FBgn0085414	FlyBase	96.3602	0.330067	0.0657129	0.541254	0.323872
FBgn0086346	FlyBase	107.843	0.35551	0.0651722	0.541254	0.321648
FBgn0259222	FlyBase	1454.61	0.242801	0.0638325	0.541254	-0.306113
FBgn0261461	FlyBase	671.368	0.301444	0.0648907	0.541254	-0.32343
FBgn0262869	FlyBase	193.013	0.361595	0.0643487	0.541254	0.322275
FBgn0263219	FlyBase	146.101	0.392057	0.0653532	0.541254	0.292211
FBgn0275436	FlyBase	32.874	0.390365	0.0653597	0.541254	0.259767
FBgn0035432	FlyBase	281.374	0.342163	0.0665776	0.541965	0.320997
FBgn0040212	FlyBase	122.364	0.331232	0.066542	0.541965	0.321017
FBgn0263038	FlyBase	9.57264	0.283417	0.0665142	0.541965	-0.0816014
FBgn0035577	FlyBase	8.04015	0.283744	0.0667448	0.542825	-0.0818468
FBgn0015520	FlyBase	42.6861	0.388432	0.0673215	0.54701	0.272128
FBgn0011591	FlyBase	28.277	0.361127	0.0676378	0.54711	-0.211046
FBgn0013972	FlyBase	40.4426	0.362139	0.0677682	0.54711	0.216988
FBgn0031495	FlyBase	41.1058	0.388621	0.0677493	0.54711	0.284779
FBgn0032348	FlyBase	165.057	0.347822	0.06746	0.54711	0.314731
FBgn0033058	FlyBase	8.1004	0.276055	0.0676882	0.54711	-0.0569988
FBgn0039737	FlyBase	108.992	0.388013	0.0676965	0.54711	0.271939
FBgn0266450	FlyBase	1263.44	0.311991	0.0677608	0.54711	0.318696
FBgn0026438	FlyBase	4480.55	0.259133	0.0679502	0.547706	0.3062
FBgn0038959	FlyBase	5.7928	0.283223	0.0680284	0.547706	-0.0801532
FBgn0283427	FlyBase	2467.24	0.337904	0.0679784	0.547706	0.319468
FBgn0025865	FlyBase	46.1886	0.373759	0.0683937	0.550145	0.237648
FBgn0028695	FlyBase	116.105	0.383153	0.0687264	0.551312	0.258935
FBgn0032649	FlyBase	12.4233	0.289605	0.0687224	0.551312	-0.0970025
FBgn0038662	FlyBase	21.8633	0.332456	0.0686297	0.551312	-0.17123
FBgn0010226	FlyBase	82.0844	0.370672	0.069091	0.553733	-0.305373
FBgn0003319	FlyBase	7.83702	0.275852	0.0698175	0.553832	-0.0557999
FBgn0004102	FlyBase	4187.15	0.358858	0.0696936	0.553832	-0.302617
FBgn0010382	FlyBase	22.9017	0.316551	0.0698488	0.553832	-0.148208
FBgn0015034	FlyBase	7.70793	0.280672	0.0699705	0.553832	-0.0724703
FBgn0028527	FlyBase	271.302	0.308317	0.0698312	0.553832	0.315127
FBgn0028980	FlyBase	41.2898	0.388941	0.0698287	0.553832	-0.273136
FBgn0030412	FlyBase	2241.46	0.268068	0.0698782	0.553832	-0.308184
FBgn0031099	FlyBase	34.3479	0.374525	0.0693883	0.553832	0.240282
FBgn0035410	FlyBase	10.2245	0.28335	0.0700456	0.553832	-0.0815298
FBgn0036510	FlyBase	42.5418	0.388425	0.0700426	0.553832	-0.268888
FBgn0036734	FlyBase	290.431	0.30115	0.0693512	0.553832	0.313994
FBgn0038799	FlyBase	7.91469	0.288931	0.0698248	0.553832	-0.0954724
FBgn0039482	FlyBase	20.4547	0.337327	0.0693621	0.553832	0.180698
FBgn0261955	FlyBase	140.441	0.365098	0.0691987	0.553832	0.304953
FBgn0263239	FlyBase	14.9356	0.324844	0.0694592	0.553832	-0.161032
FBgn0024320	FlyBase	449.719	0.366305	0.0705246	0.555129	-0.306555
FBgn0032699	FlyBase	27.6583	0.356706	0.070511	0.555129	-0.210017
FBgn0038590	FlyBase	13.3192	0.312415	0.0704886	0.555129	0.141649
FBgn0265272	FlyBase	95.4714	0.371295	0.0703542	0.555129	-0.305198
FBgn0266757	FlyBase	9.75498	0.285486	0.0703366	0.555129	-0.0864904
FBgn0000109	FlyBase	7.55556	0.297358	0.0713801	0.555333	-0.113611
FBgn0000404	FlyBase	6.1015	0.281407	0.0708027	0.555333	-0.0755104
FBgn0004654	FlyBase	33.6987	0.310992	0.0711089	0.555333	0.139221
FBgn0011566	FlyBase	17.4805	0.34553	0.0711147	0.555333	0.193512
FBgn0028496	FlyBase	141.009	0.340595	0.0711644	0.555333	0.309132
FBgn0030963	FlyBase	17.3549	0.328345	0.0706679	0.555333	0.167237
FBgn0030976	FlyBase	641.194	0.263989	0.071277	0.555333	0.302897
FBgn0033236	FlyBase	100.9	0.348079	0.0714324	0.555333	-0.311414
FBgn0037566	FlyBase	5.83321	0.284944	0.0708729	0.555333	-0.0842384
FBgn0039510	FlyBase	24.9016	0.290006	0.0713185	0.555333	-0.0975467
FBgn0046296	FlyBase	11.4236	0.311714	0.071179	0.555333	-0.139793
FBgn0053260	FlyBase	8.42225	0.30046	0.0713545	0.555333	-0.119551
FBgn0259234	FlyBase	3486.18	0.277244	0.0711429	0.555333	-0.312057
FBgn0286898	FlyBase	366.108	0.273356	0.0713593	0.555333	0.305822
FBgn0011361	FlyBase	63.7907	0.382828	0.0717454	0.557261	-0.284459
FBgn0014368	FlyBase	68.5663	0.365628	0.0721993	0.557261	0.295044
FBgn0016078	FlyBase	451.393	0.376128	0.0720624	0.557261	-0.291974
FBgn0024366	FlyBase	5.06926	0.280165	0.0720414	0.557261	-0.0708301
FBgn0032614	FlyBase	121.715	0.358576	0.0720694	0.557261	-0.30707
FBgn0037133	FlyBase	6.00989	0.276623	0.0718709	0.557261	-0.0605502
FBgn0040973	FlyBase	171.376	0.380935	0.0722492	0.557261	-0.283943
FBgn0041181	FlyBase	22.3999	0.34359	0.0721802	0.557261	-0.191513
FBgn0261804	FlyBase	122.289	0.358921	0.0718417	0.557261	0.301226
FBgn0033190	FlyBase	19.6144	0.323398	0.0727381	0.560041	0.160519
FBgn0035286	FlyBase	43.8549	0.355818	0.0727999	0.560041	0.211605
FBgn0051102	FlyBase	6.16627	0.282606	0.0728002	0.560041	-0.078087
FBgn0013981	FlyBase	23.7623	0.336687	0.0728695	0.560085	0.180871
FBgn0033982	FlyBase	16.8745	0.296819	0.0732335	0.562393	-0.112168
FBgn0004583	FlyBase	33.5525	0.364513	0.0738626	0.562592	-0.226926
FBgn0026372	FlyBase	198.529	0.37106	0.0737127	0.562592	0.243568
FBgn0029705	FlyBase	8.1389	0.286713	0.0735946	0.562592	-0.089025
FBgn0031077	FlyBase	79.1445	0.368611	0.0736828	0.562592	0.236967
FBgn0033710	FlyBase	671.224	0.330832	0.0739249	0.562592	0.305759
FBgn0034885	FlyBase	49.8264	0.375639	0.07392	0.562592	0.261468
FBgn0036237	FlyBase	29.8649	0.336299	0.0735467	0.562592	0.1815
FBgn0038733	FlyBase	11.8275	0.296225	0.0740091	0.562592	-0.111643
FBgn0039214	FlyBase	872.289	0.335117	0.0738065	0.562592	0.305328
FBgn0052668	FlyBase	6.3508	0.285101	0.0740253	0.562592	-0.0849535
FBgn0067102	FlyBase	171.872	0.346303	0.0739688	0.562592	-0.306094
FBgn0265998	FlyBase	50150.5	0.290876	0.0737139	0.562592	-0.30527
FBgn0001316	FlyBase	3844.26	0.238821	0.074184	0.562793	-0.290435
FBgn0025629	FlyBase	17.9566	0.310736	0.0745624	0.562793	-0.138253
FBgn0031044	FlyBase	28.5875	0.363223	0.0743709	0.562793	0.225101
FBgn0033544	FlyBase	1061.45	0.364854	0.0744927	0.562793	-0.299417
FBgn0037012	FlyBase	11.2499	0.29344	0.0742589	0.562793	-0.105481
FBgn0038108	FlyBase	799.725	0.304925	0.0742307	0.562793	0.306843
FBgn0039048	FlyBase	93.21	0.353807	0.0744735	0.562793	0.299281
FBgn0039209	FlyBase	529.44	0.336689	0.0745416	0.562793	-0.306918
FBgn0038819	FlyBase	8.81846	0.29988	0.0746487	0.562962	-0.119529
FBgn0038789	FlyBase	6.37719	0.272867	0.0748211	0.562965	-0.0442156
FBgn0039492	FlyBase	254.204	0.329889	0.0748406	0.562965	0.303871
FBgn0260399	FlyBase	6.53821	0.278926	0.0748007	0.562965	-0.0676057
FBgn0024555	FlyBase	763.235	0.242461	0.0749729	0.563336	-0.291677
FBgn0039359	FlyBase	52.8485	0.373509	0.0750177	0.563336	0.260878
FBgn0028969	FlyBase	114.47	0.373219	0.0751022	0.56349	0.260173
FBgn0004400	FlyBase	13.1913	0.319694	0.0752056	0.563786	-0.154071
FBgn0052681	FlyBase	7.22493	0.294643	0.0754345	0.565022	-0.108058
FBgn0010194	FlyBase	18.3119	0.327719	0.0756368	0.565576	-0.168327
FBgn0260660	FlyBase	183.621	0.312988	0.0756122	0.565576	0.303629
FBgn0085411	FlyBase	7.29788	0.279869	0.0757534	0.565968	-0.0715792
FBgn0026749	FlyBase	37.5434	0.372017	0.0758853	0.566473	-0.240927
FBgn0004369	FlyBase	1208.93	0.30203	0.0759562	0.566523	-0.305801
FBgn0286508	FlyBase	17.6262	0.325371	0.0760718	0.566906	0.16497
FBgn0031456	FlyBase	95.4632	0.322948	0.0761525	0.567027	0.303049
FBgn0028694	FlyBase	21.517	0.338603	0.076232	0.567141	-0.185118
FBgn0038678	FlyBase	8.80583	0.305227	0.0764038	0.567461	-0.130349
FBgn0051040	FlyBase	38.3995	0.369303	0.076375	0.567461	0.245867
FBgn0031232	FlyBase	6.58234	0.277522	0.0765297	0.567917	-0.0638362
FBgn0027580	FlyBase	966.822	0.314736	0.0766394	0.568253	-0.305596
FBgn0037171	FlyBase	48.4197	0.348657	0.0767705	0.568299	0.201784
FBgn0038547	FlyBase	14.9722	0.30263	0.0767745	0.568299	0.125475
FBgn0036101	FlyBase	6.40175	0.278952	0.0769949	0.569042	-0.0674272
FBgn0036552	FlyBase	5.52095	0.280794	0.077004	0.569042	-0.0731274
FBgn0034645	FlyBase	21.2596	0.335457	0.0771446	0.569604	-0.179642
FBgn0000229	FlyBase	286.914	0.355801	0.0773921	0.570475	-0.294858
FBgn0085400	FlyBase	80.6498	0.369368	0.0773871	0.570475	0.263508
FBgn0053998	FlyBase	13.1338	0.307305	0.077712	0.571877	-0.133062
FBgn0261285	FlyBase	157.992	0.327869	0.0776883	0.571877	-0.301585
FBgn0004181	FlyBase	7.75483	0.287664	0.0779925	0.573462	-0.0925623
FBgn0029158	FlyBase	47.2152	0.374128	0.0780812	0.573637	-0.259807
FBgn0005642	FlyBase	69.4028	0.360071	0.0782771	0.573899	0.281886
FBgn0024994	FlyBase	20.8495	0.338006	0.0783123	0.573899	0.186718
FBgn0250788	FlyBase	809.698	0.362963	0.0781823	0.573899	0.278458
FBgn0038455	FlyBase	8.31133	0.297245	0.0784461	0.574402	0.114738
FBgn0015776	FlyBase	52.3647	0.368846	0.0786458	0.574562	0.260496
FBgn0035308	FlyBase	10.4935	0.284201	0.0786634	0.574562	-0.0841794
FBgn0053125	FlyBase	6.58025	0.27499	0.0786479	0.574562	-0.0543078
FBgn0264908	FlyBase	923.495	0.307227	0.0790628	0.577001	0.298828
FBgn0261287	FlyBase	20.6397	0.300132	0.0794742	0.579524	-0.11974
FBgn0028394	FlyBase	11.3618	0.299785	0.0798876	0.581074	-0.11983
FBgn0030706	FlyBase	223.619	0.329272	0.0797859	0.581074	0.294542
FBgn0039682	FlyBase	82.2004	0.326613	0.0799504	0.581074	0.168455
FBgn0053181	FlyBase	897.608	0.347244	0.07993	0.581074	-0.292307
FBgn0033988	FlyBase	173.254	0.292553	0.0800177	0.581084	-0.298407
FBgn0020224	FlyBase	883.022	0.343228	0.0804761	0.582505	-0.290658
FBgn0025725	FlyBase	134.073	0.342104	0.0803452	0.582505	0.288494
FBgn0032391	FlyBase	11.1698	0.305293	0.0804567	0.582505	-0.131622
FBgn0035627	FlyBase	5.07531	0.277845	0.080551	0.582505	-0.0643675
FBgn0086686	FlyBase	971.964	0.296541	0.0806098	0.582505	0.296844
FBgn0265523	FlyBase	2032.42	0.261938	0.0804954	0.582505	0.289979
FBgn0035032	FlyBase	73.5918	0.369503	0.0807208	0.582829	-0.267448
FBgn0008635	FlyBase	126.242	0.338427	0.0809912	0.582872	0.290647
FBgn0036757	FlyBase	5.7329	0.274984	0.0809905	0.582872	-0.0531485
FBgn0037218	FlyBase	795.576	0.353231	0.0809184	0.582872	0.281629
FBgn0260942	FlyBase	14.3111	0.303978	0.0809158	0.582872	-0.129346
FBgn0031418	FlyBase	13.6539	0.299392	0.0811412	0.583475	0.120403
FBgn0023407	FlyBase	304.675	0.267067	0.0814274	0.585056	-0.291863
FBgn0003382	FlyBase	11.4559	0.277179	0.0816156	0.585454	-0.0618401
FBgn0042627	FlyBase	31.477	0.339312	0.0816116	0.585454	-0.191438
FBgn0035911	FlyBase	14.5506	0.314448	0.0817314	0.585808	0.148946
FBgn0011592	FlyBase	246.538	0.259501	0.0819169	0.586185	-0.289164
FBgn0034694	FlyBase	55.955	0.365336	0.0819128	0.586185	-0.263057
FBgn0036654	FlyBase	12.8635	0.287366	0.0819846	0.586193	-0.0916526
FBgn0033636	FlyBase	1442.31	0.278233	0.0820704	0.586331	0.291721
FBgn0027453	FlyBase	236.459	0.318504	0.0824125	0.586966	0.293269
FBgn0030327	FlyBase	55.0642	0.355405	0.0825683	0.586966	0.273923
FBgn0037931	FlyBase	94.0829	0.345258	0.0823302	0.586966	-0.28543
FBgn0038365	FlyBase	20.9901	0.335645	0.0823949	0.586966	0.185329
FBgn0039685	FlyBase	10.4343	0.304513	0.0825652	0.586966	0.130189
FBgn0261269	FlyBase	13.5724	0.290003	0.0826253	0.586966	-0.0998575
FBgn0283471	FlyBase	26.9469	0.334433	0.0825312	0.586966	-0.183812
FBgn0285963	FlyBase	682.294	0.269984	0.0827298	0.587235	-0.290607
FBgn0036462	FlyBase	23.7844	0.332366	0.0830139	0.588778	-0.178028
FBgn0002781	FlyBase	1011.31	0.317015	0.0832076	0.589056	0.29307
FBgn0015621	FlyBase	6.14769	0.280133	0.0831641	0.589056	-0.0715452
FBgn0029174	FlyBase	56.3395	0.360411	0.0833204	0.589056	0.257862
FBgn0051352	FlyBase	323.953	0.299196	0.08329	0.589056	0.292117
FBgn0259111	FlyBase	703.002	0.262666	0.0834145	0.589249	0.287363
FBgn0015778	FlyBase	332.822	0.271115	0.0837898	0.590561	0.288623
FBgn0038195	FlyBase	164.729	0.296622	0.0838012	0.590561	-0.292637
FBgn0038617	FlyBase	160.585	0.346565	0.0837024	0.590561	-0.281902
FBgn0263220	FlyBase	7010.68	0.274567	0.0838972	0.590765	-0.296581
FBgn0003372	FlyBase	21.7279	0.305551	0.0846759	0.591116	0.133162
FBgn0027598	FlyBase	644.179	0.271701	0.0842117	0.591116	0.287305
FBgn0029720	FlyBase	93.5253	0.351443	0.0844522	0.591116	0.274532
FBgn0030038	FlyBase	60.9378	0.359722	0.0845435	0.591116	0.248432
FBgn0030778	FlyBase	22.6868	0.343559	0.0842698	0.591116	0.200703
FBgn0030876	FlyBase	7.57355	0.295358	0.0844109	0.591116	-0.111234
FBgn0031692	FlyBase	8.81401	0.296328	0.0841523	0.591116	-0.113084
FBgn0035754	FlyBase	13.6724	0.295244	0.0843013	0.591116	0.111902
FBgn0036032	FlyBase	425.318	0.309748	0.0846393	0.591116	0.289975
FBgn0037408	FlyBase	13.4575	0.306936	0.0846846	0.591116	-0.135131
FBgn0038679	FlyBase	60.456	0.358239	0.0844198	0.591116	-0.262705
FBgn0004379	FlyBase	5.59439	0.274183	0.0849958	0.591795	-0.0510567
FBgn0037565	FlyBase	13.4597	0.29545	0.0848837	0.591795	-0.112248
FBgn0038697	FlyBase	11.4704	0.31042	0.0849694	0.591795	-0.14071
FBgn0052549	FlyBase	496.372	0.340724	0.0850504	0.591795	0.28046
FBgn0035251	FlyBase	74.8803	0.358829	0.0851889	0.592292	0.260107
FBgn0034534	FlyBase	12.2837	0.309663	0.0852645	0.59235	-0.14138
FBgn0035523	FlyBase	53.7159	0.354657	0.0853359	0.592379	-0.271033
FBgn0031561	FlyBase	9.60449	0.294825	0.0854044	0.592388	0.110258
FBgn0000658	FlyBase	9.59122	0.285191	0.0855365	0.592513	-0.0877181
FBgn0016794	FlyBase	259.224	0.297798	0.0855568	0.592513	0.289643
FBgn0005390	FlyBase	7.47184	0.289064	0.0858606	0.593144	-0.0974769
FBgn0031118	FlyBase	714.169	0.250616	0.0859171	0.593144	0.280562
FBgn0031497	FlyBase	22.8493	0.308726	0.0857911	0.593144	0.139167
FBgn0038113	FlyBase	4.60806	0.279263	0.0858143	0.593144	-0.0689889
FBgn0030576	FlyBase	5.69003	0.281261	0.0860953	0.59391	-0.0757746
FBgn0052026	FlyBase	59.3965	0.343775	0.0862568	0.594558	0.27676
FBgn0044812	FlyBase	12.928	0.296445	0.0864593	0.595488	0.114504
FBgn0036053	FlyBase	240.218	0.305108	0.0865471	0.595628	0.287685
FBgn0020255	FlyBase	50.765	0.355561	0.0870518	0.59633	0.259854
FBgn0032446	FlyBase	5.00456	0.278349	0.0870691	0.59633	-0.0668117
FBgn0033454	FlyBase	15.2475	0.302045	0.0874246	0.59633	0.126849
FBgn0033995	FlyBase	54.4519	0.341274	0.087342	0.59633	-0.195201
FBgn0036030	FlyBase	1103.58	0.312026	0.0873658	0.59633	-0.288411
FBgn0037513	FlyBase	7.3224	0.284436	0.087275	0.59633	-0.0857827
FBgn0038422	FlyBase	12.2529	0.30144	0.0870384	0.59633	-0.123607
FBgn0038468	FlyBase	5.64913	0.273574	0.0870503	0.59633	-0.0469797
FBgn0038516	FlyBase	14.3167	0.313768	0.0874609	0.59633	0.148971
FBgn0039152	FlyBase	17.3313	0.297699	0.0874505	0.59633	-0.117038
FBgn0261477	FlyBase	122.508	0.325798	0.0872587	0.59633	-0.285983
FBgn0267398	FlyBase	371.02	0.333958	0.0870941	0.59633	0.279576
FBgn0032956	FlyBase	466.474	0.355183	0.0876117	0.596597	-0.268987
FBgn0266456	FlyBase	5.03104	0.284375	0.0876353	0.596597	-0.0849483
FBgn0002593	FlyBase	51.2856	0.338481	0.0877915	0.596795	0.193975
FBgn0027491	FlyBase	300.176	0.334881	0.088036	0.596795	-0.281228
FBgn0030067	FlyBase	17.2799	0.328104	0.0883658	0.596795	0.175472
FBgn0031298	FlyBase	106.976	0.325458	0.088409	0.596795	0.28036
FBgn0037064	FlyBase	15.8705	0.29763	0.0879304	0.596795	0.117688
FBgn0037502	FlyBase	5.42024	0.27361	0.0883065	0.596795	-0.0476947
FBgn0039769	FlyBase	5.84719	0.277255	0.0882974	0.596795	-0.0634672
FBgn0050469	FlyBase	6.8359	0.282317	0.0883328	0.596795	-0.0789885
FBgn0051901	FlyBase	5.65777	0.273846	0.0879573	0.596795	-0.0496435
FBgn0262699	FlyBase	976.708	0.254428	0.0883034	0.596795	0.278442
FBgn0266916	FlyBase	14.5932	0.282191	0.087801	0.596795	-0.0789087
FBgn0031830	FlyBase	52.4767	0.356643	0.0885978	0.597612	-0.239211
FBgn0027794	FlyBase	46.7389	0.332598	0.0887135	0.597934	0.183209
FBgn0027945	FlyBase	11.5883	0.306372	0.0888918	0.598678	-0.134935
FBgn0037188	FlyBase	70.0313	0.346826	0.0889857	0.598853	0.210824
FBgn0032946	FlyBase	9414.93	0.358169	0.0893753	0.599768	-0.252904
FBgn0034179	FlyBase	77.6551	0.348619	0.0894202	0.599768	-0.212651
FBgn0034726	FlyBase	6.43303	0.287927	0.0895214	0.599768	-0.094303
FBgn0036396	FlyBase	5.70064	0.284212	0.0894826	0.599768	-0.0846378
FBgn0041180	FlyBase	152.563	0.30656	0.0891927	0.599768	0.282783
FBgn0083975	FlyBase	70.2119	0.349194	0.0895298	0.599768	0.259296
FBgn0037934	FlyBase	10.095	0.287332	0.0896409	0.60004	-0.0926121
FBgn0040601	FlyBase	10.436	0.285841	0.0897284	0.60004	-0.0887425
FBgn0051019	FlyBase	8.10554	0.282051	0.0897746	0.60004	-0.0778538
FBgn0000565	FlyBase	33.2396	0.34827	0.0898724	0.600239	-0.219679
FBgn0036417	FlyBase	5.40733	0.278567	0.0900447	0.600934	-0.0669458
FBgn0000024	FlyBase	2047.78	0.248022	0.0902268	0.601248	-0.276171
FBgn0027106	FlyBase	43.8945	0.351298	0.0902281	0.601248	0.235286
FBgn0266581	FlyBase	34.5235	0.3424	0.0903362	0.601514	-0.206142
FBgn0262570	FlyBase	16.8238	0.284474	0.0905634	0.602571	-0.086022
FBgn0002525	FlyBase	56.7348	0.351464	0.0909708	0.604825	-0.253312
FBgn0002031	FlyBase	48.5113	0.352059	0.0913965	0.605541	-0.246516
FBgn0019662	FlyBase	589.504	0.290076	0.0914219	0.605541	-0.282126
FBgn0021795	FlyBase	18.2863	0.317782	0.091159	0.605541	0.157123
FBgn0031263	FlyBase	25.7376	0.320673	0.0912388	0.605541	0.163759
FBgn0032934	FlyBase	111.936	0.334688	0.0912993	0.605541	-0.273663
FBgn0023175	FlyBase	49.1154	0.350158	0.0916295	0.606449	-0.248632
FBgn0032684	FlyBase	9.31927	0.290687	0.0917168	0.606449	-0.10108
FBgn0284253	FlyBase	107.257	0.335126	0.0917654	0.606449	0.268499
FBgn0000163	FlyBase	1648.65	0.255506	0.092375	0.607002	-0.277447
FBgn0004244	FlyBase	440.578	0.332096	0.0921677	0.607002	0.271695
FBgn0027783	FlyBase	16.7564	0.302935	0.092247	0.607002	-0.128197
FBgn0030877	FlyBase	11.2564	0.295165	0.0923852	0.607002	-0.113686
FBgn0036696	FlyBase	4.78562	0.277361	0.0923566	0.607002	-0.0628686
FBgn0051223	FlyBase	6.56641	0.280275	0.0919427	0.607002	-0.074154
FBgn0261563	FlyBase	68.2701	0.338246	0.0923197	0.607002	-0.198606
FBgn0285912	FlyBase	9.45402	0.29998	0.0923998	0.607002	0.123342
FBgn0014184	FlyBase	410.369	0.320467	0.0930354	0.608169	0.274929
FBgn0030092	FlyBase	4.2655	0.279493	0.0928254	0.608169	-0.0703007
FBgn0033876	FlyBase	660.936	0.291969	0.0929238	0.608169	-0.281301
FBgn0034230	FlyBase	94.5444	0.328144	0.0929296	0.608169	-0.274169
FBgn0034503	FlyBase	19.3361	0.318335	0.0928974	0.608169	0.159759
FBgn0035488	FlyBase	113.744	0.309421	0.0930603	0.608169	0.276516
FBgn0038235	FlyBase	13.4228	0.300061	0.0929265	0.608169	-0.123835
FBgn0004620	FlyBase	5.98566	0.274202	0.0939669	0.609882	-0.0502095
FBgn0015737	FlyBase	73.7007	0.337553	0.0938128	0.609882	0.262445
FBgn0016081	FlyBase	3622.46	0.29401	0.093884	0.609882	0.279574
FBgn0024183	FlyBase	379.373	0.257155	0.0940834	0.609882	-0.274898
FBgn0030944	FlyBase	27.8945	0.31931	0.0934102	0.609882	0.161463
FBgn0031542	FlyBase	50.5055	0.349633	0.0936731	0.609882	0.238578
FBgn0036837	FlyBase	418.741	0.263793	0.0937809	0.609882	-0.276649
FBgn0038056	FlyBase	21.6037	0.32912	0.094073	0.609882	-0.180475
FBgn0039451	FlyBase	251.408	0.30715	0.0935275	0.609882	0.276555
FBgn0052436	FlyBase	19.8317	0.294156	0.0937835	0.609882	-0.111058
FBgn0265264	FlyBase	11.7024	0.281206	0.0939216	0.609882	-0.076629
FBgn0030074	FlyBase	28.4956	0.291539	0.0943075	0.610437	-0.103902
FBgn0052195	FlyBase	11.1005	0.286669	0.0942962	0.610437	-0.0923613
FBgn0033216	FlyBase	5.24921	0.271859	0.0943878	0.610509	-0.0383826
FBgn0028396	FlyBase	38.7835	0.33452	0.0945982	0.610526	0.190897
FBgn0036723	FlyBase	7.62113	0.281587	0.0945583	0.610526	-0.0781473
FBgn0039507	FlyBase	182.369	0.284413	0.0945409	0.610526	-0.277814
FBgn0001083	FlyBase	17.8776	0.307099	0.0947189	0.610857	-0.136445
FBgn0283680	FlyBase	47.8047	0.344166	0.0949699	0.612028	0.218647
FBgn0000100	FlyBase	108.291	0.336642	0.0951581	0.612346	0.260853
FBgn0016061	FlyBase	92.4365	0.332996	0.095147	0.612346	0.265279
FBgn0002069	FlyBase	48.9533	0.344952	0.0955522	0.613538	0.237054
FBgn0262477	FlyBase	428.142	0.337988	0.0955305	0.613538	0.258761
FBgn0285949	FlyBase	47.0256	0.346624	0.0955405	0.613538	0.245308
FBgn0027868	FlyBase	31.9464	0.297484	0.0959182	0.61544	0.118678
FBgn0033782	FlyBase	12.3015	0.308542	0.0960953	0.615636	0.141122
FBgn0034128	FlyBase	8.37456	0.287175	0.0960235	0.615636	-0.0944261
FBgn0037798	FlyBase	9.35058	0.295113	0.096228	0.615636	-0.112197
FBgn0085249	FlyBase	93.7158	0.315309	0.0961946	0.615636	0.27042
FBgn0000014	FlyBase	9.47682	0.277818	0.0963138	0.615738	-0.0661764
FBgn0032221	FlyBase	364.812	0.346403	0.0966338	0.616957	-0.245627
FBgn0032923	FlyBase	8.55263	0.281423	0.0966444	0.616957	-0.0766724
FBgn0027329	FlyBase	29.0671	0.339521	0.0970372	0.61723	0.207314
FBgn0029888	FlyBase	27.5042	0.322337	0.0970186	0.61723	-0.170156
FBgn0031422	FlyBase	7.70974	0.287715	0.0970229	0.61723	-0.0957645
FBgn0051221	FlyBase	221.225	0.343745	0.0969463	0.61723	0.220711
FBgn0264432	FlyBase	12.6861	0.297749	0.0970125	0.61723	0.119413
FBgn0031505	FlyBase	14.7037	0.297087	0.0971817	0.617703	-0.11678
FBgn0036574	FlyBase	12.3054	0.285429	0.0974484	0.618952	-0.0897648
FBgn0004652	FlyBase	3345.11	0.328311	0.0976712	0.618981	-0.270693
FBgn0025885	FlyBase	460.955	0.289854	0.0975547	0.618981	0.272882
FBgn0036474	FlyBase	26.5245	0.307015	0.097804	0.618981	-0.138129
FBgn0037747	FlyBase	42.9626	0.346118	0.0977626	0.618981	-0.223585
FBgn0038607	FlyBase	8.74285	0.274379	0.0977117	0.618981	-0.0525429
FBgn0033100	FlyBase	5.47054	0.278141	0.0980519	0.619987	-0.0681487
FBgn0039312	FlyBase	28.815	0.340081	0.0981037	0.619987	0.208535
FBgn0024985	FlyBase	399.678	0.331205	0.0987027	0.622434	0.25758
FBgn0038165	FlyBase	53.195	0.342056	0.0986982	0.622434	0.239653
FBgn0051869	FlyBase	45.6033	0.334623	0.0986983	0.622434	0.195645
FBgn0037594	FlyBase	5.50359	0.275469	0.0988007	0.622607	-0.056629
FBgn0003575	FlyBase	147.884	0.327467	0.0991266	0.623366	0.259261
FBgn0031500	FlyBase	17.759	0.315478	0.0990398	0.623366	-0.157302
FBgn0037003	FlyBase	122.176	0.343887	0.0991333	0.623366	-0.219388
FBgn0004050	FlyBase	47.541	0.341566	0.099343	0.623902	0.229061
FBgn0032078	FlyBase	64.332	0.336374	0.0993601	0.623902	-0.253304
FBgn0029646	FlyBase	3.88457	0.276199	0.099642	0.624435	-0.0589032
FBgn0039346	FlyBase	26.9737	0.318898	0.0995608	0.624435	0.162342
FBgn0045038	FlyBase	11.1924	0.294341	0.0996574	0.624435	-0.111006
FBgn0011826	FlyBase	197.562	0.301387	0.0999034	0.624785	0.267712
FBgn0027330	FlyBase	12.6611	0.301449	0.100171	0.624785	0.128719
FBgn0029935	FlyBase	159.038	0.340067	0.0999369	0.624785	-0.248857
FBgn0030421	FlyBase	196.286	0.331521	0.10019	0.624785	-0.259571
FBgn0033912	FlyBase	37.4415	0.332234	0.100209	0.624785	0.193402
FBgn0035508	FlyBase	6.81181	0.278247	0.100084	0.624785	-0.0678872
FBgn0041629	FlyBase	27.7561	0.30375	0.0999898	0.624785	0.132942
FBgn0015589	FlyBase	335.911	0.291915	0.100341	0.624812	0.269199
FBgn0285917	FlyBase	1246.52	0.263191	0.100356	0.624812	0.26668
FBgn0032191	FlyBase	58.3248	0.339913	0.100523	0.62496	0.228554
FBgn0033316	FlyBase	30.5554	0.333243	0.100533	0.62496	-0.19514
FBgn0261822	FlyBase	4147.51	0.336359	0.100592	0.62496	-0.255908
FBgn0004919	FlyBase	9578.82	0.32076	0.101145	0.625459	-0.269414
FBgn0011785	FlyBase	515.266	0.335391	0.101433	0.625459	0.249756
FBgn0028965	FlyBase	26.7165	0.31971	0.101393	0.625459	0.165905
FBgn0031060	FlyBase	13.8839	0.304155	0.101736	0.625459	0.133818
FBgn0033155	FlyBase	168.75	0.33556	0.10124	0.625459	0.246254
FBgn0033853	FlyBase	349.692	0.293425	0.101454	0.625459	-0.270622
FBgn0034505	FlyBase	18.108	0.308978	0.101371	0.625459	0.144639
FBgn0034530	FlyBase	8.60855	0.283072	0.101486	0.625459	-0.0825885
FBgn0038445	FlyBase	5.50965	0.271937	0.101225	0.625459	-0.0404673
FBgn0038751	FlyBase	26.1499	0.327145	0.101381	0.625459	-0.177964
FBgn0053017	FlyBase	13.6146	0.277156	0.101136	0.625459	-0.0640348
FBgn0085261	FlyBase	9.15478	0.291134	0.101595	0.625459	0.105035
FBgn0261016	FlyBase	13.2851	0.280057	0.101587	0.625459	-0.0738568
FBgn0262057	FlyBase	16.6404	0.310353	0.10173	0.625459	0.147493
FBgn0286784	FlyBase	148.598	0.334328	0.101528	0.625459	0.246452
FBgn0031997	FlyBase	22.0509	0.318168	0.101967	0.626005	0.16283
FBgn0032033	FlyBase	12.0843	0.304645	0.101919	0.626005	-0.134592
FBgn0038435	FlyBase	7.22753	0.278647	0.10216	0.626752	-0.068688
FBgn0032870	FlyBase	53.8696	0.337299	0.102384	0.627255	-0.242861
FBgn0038519	FlyBase	16.9462	0.315341	0.102373	0.627255	-0.155919
FBgn0000352	FlyBase	114.331	0.333122	0.102637	0.62782	0.24441
FBgn0004456	FlyBase	42.0821	0.340622	0.102746	0.62782	-0.234365
FBgn0030890	FlyBase	191.419	0.323309	0.102833	0.62782	-0.259841
FBgn0037630	FlyBase	29.8266	0.285997	0.102766	0.62782	-0.0906239
FBgn0086656	FlyBase	75.6156	0.319293	0.102582	0.62782	0.259055
FBgn0035104	FlyBase	7.39503	0.278075	0.102973	0.628139	-0.0667267
FBgn0041096	FlyBase	32.4414	0.332507	0.103099	0.628139	-0.192262
FBgn0261119	FlyBase	30.4472	0.337202	0.103093	0.628139	0.213353
FBgn0015558	FlyBase	117.337	0.310674	0.103772	0.628153	0.261707
FBgn0022774	FlyBase	4.33042	0.277363	0.103702	0.628153	-0.0636659
FBgn0023518	FlyBase	640.596	0.313544	0.103504	0.628153	0.260094
FBgn0030087	FlyBase	382.228	0.274891	0.103832	0.628153	0.264342
FBgn0031030	FlyBase	5040.27	0.240206	0.103538	0.628153	0.259018
FBgn0034045	FlyBase	9.74107	0.290128	0.103614	0.628153	-0.102061
FBgn0034497	FlyBase	19.7558	0.308932	0.10377	0.628153	-0.145154
FBgn0037659	FlyBase	279.281	0.315739	0.103632	0.628153	0.258313
FBgn0040813	FlyBase	74.2871	0.314504	0.103325	0.628153	0.155543
FBgn0259237	FlyBase	5.45278	0.275051	0.103885	0.628153	-0.0551611
FBgn0261938	FlyBase	102.935	0.33647	0.10344	0.628153	-0.238437
FBgn0003507	FlyBase	51.122	0.336599	0.104398	0.630636	0.223767
FBgn0026402	FlyBase	35.9815	0.334534	0.104603	0.630636	-0.19904
FBgn0031245	FlyBase	215.734	0.280139	0.104559	0.630636	0.264033
FBgn0033067	FlyBase	4.77112	0.281934	0.104704	0.630636	-0.079648
FBgn0036316	FlyBase	77.4281	0.336856	0.104667	0.630636	0.221899
FBgn0037963	FlyBase	83.6356	0.325784	0.104745	0.630636	-0.253138
FBgn0050083	FlyBase	30.8235	0.32522	0.104796	0.630636	0.178835
FBgn0033820	FlyBase	62.676	0.323813	0.104931	0.631016	0.177006
FBgn0027582	FlyBase	114.871	0.306005	0.105012	0.631045	0.261872
FBgn0037902	FlyBase	26.1232	0.321198	0.10515	0.631045	-0.169024
FBgn0262579	FlyBase	590.561	0.251038	0.105117	0.631045	0.26073
FBgn0020440	FlyBase	484.413	0.270975	0.10525	0.631212	-0.265102
FBgn0285951	FlyBase	5.16797	0.279743	0.105335	0.631293	-0.0726444
FBgn0003255	FlyBase	14.5875	0.282669	0.105784	0.633349	-0.0823914
FBgn0022724	FlyBase	5.59479	0.282713	0.106037	0.633349	-0.0817151
FBgn0032405	FlyBase	5.80038	0.281916	0.105825	0.633349	-0.0801677
FBgn0034138	FlyBase	97.0055	0.326507	0.106037	0.633349	0.184508
FBgn0037031	FlyBase	48.5418	0.338393	0.105932	0.633349	-0.225407
FBgn0031381	FlyBase	71.7226	0.329013	0.106263	0.633909	0.191785
FBgn0086384	FlyBase	51.1129	0.332181	0.106275	0.633909	0.239854
FBgn0003261	FlyBase	2186.09	0.244287	0.106954	0.63426	0.256652
FBgn0032210	FlyBase	275.607	0.303513	0.106981	0.63426	-0.261972
FBgn0032218	FlyBase	22.4475	0.309044	0.106783	0.63426	-0.144836
FBgn0032910	FlyBase	140.069	0.314195	0.106695	0.63426	-0.257691
FBgn0035589	FlyBase	17.5136	0.302795	0.106798	0.63426	0.13252
FBgn0037364	FlyBase	7.68576	0.284589	0.106595	0.63426	-0.0877547
FBgn0259210	FlyBase	9156.15	0.292284	0.106696	0.63426	-0.26362
FBgn0260764	FlyBase	22.642	0.314803	0.106533	0.63426	-0.155641
FBgn0263968	FlyBase	532.015	0.319114	0.106963	0.63426	0.249937
FBgn0036765	FlyBase	6.97756	0.27927	0.107088	0.634284	-0.0708153
FBgn0261675	FlyBase	9.41988	0.288995	0.107129	0.634284	-0.0998238
FBgn0011701	FlyBase	32.9955	0.312798	0.107266	0.634672	0.154942
FBgn0016685	FlyBase	23.0205	0.323667	0.107389	0.634973	0.178132
FBgn0026250	FlyBase	92.6247	0.319799	0.107655	0.635253	0.250856
FBgn0028692	FlyBase	145.321	0.330566	0.107584	0.635253	0.236425
FBgn0036684	FlyBase	367.495	0.301757	0.107526	0.635253	-0.261344
FBgn0261530	FlyBase	48.2889	0.333998	0.107725	0.635253	0.227968
FBgn0028552	FlyBase	72.5982	0.319934	0.10804	0.635595	-0.2522
FBgn0031360	FlyBase	11.1306	0.294836	0.108243	0.635595	0.115735
FBgn0032471	FlyBase	7.53416	0.277469	0.108303	0.635595	-0.0654939
FBgn0035033	FlyBase	32.3406	0.329061	0.108165	0.635595	0.195768
FBgn0035134	FlyBase	5.92799	0.279053	0.10836	0.635595	-0.0700082
FBgn0038950	FlyBase	36.3977	0.334179	0.108057	0.635595	0.221982
FBgn0052100	FlyBase	20.3953	0.304304	0.108211	0.635595	-0.134726
FBgn0085391	FlyBase	148.788	0.323436	0.108124	0.635595	-0.250887
FBgn0002354	FlyBase	10.8015	0.30127	0.108929	0.636053	-0.129349
FBgn0010228	FlyBase	148.82	0.313544	0.108943	0.636053	-0.25538
FBgn0015509	FlyBase	434.773	0.271267	0.108847	0.636053	-0.260928
FBgn0017578	FlyBase	42.3439	0.333159	0.108579	0.636053	-0.204767
FBgn0033893	FlyBase	57.3946	0.332816	0.108926	0.636053	0.217282
FBgn0034644	FlyBase	1967.82	0.268645	0.108707	0.636053	-0.261404
FBgn0050440	FlyBase	22.2198	0.301371	0.108935	0.636053	-0.129381
FBgn0036821	FlyBase	962.036	0.255276	0.10913	0.636722	-0.258852
FBgn0003710	FlyBase	83.2756	0.315691	0.109272	0.63713	0.248501
FBgn0010504	FlyBase	296.64	0.321233	0.109664	0.637657	0.246132
FBgn0032187	FlyBase	316.183	0.291537	0.109713	0.637657	-0.260519
FBgn0036842	FlyBase	55.203	0.333714	0.109666	0.637657	-0.206017
FBgn0052150	FlyBase	5.58293	0.277525	0.109724	0.637657	-0.0646843
FBgn0261995	FlyBase	17.6488	0.305528	0.109599	0.637657	0.140149
FBgn0013763	FlyBase	100.081	0.330492	0.109923	0.63782	0.203835
FBgn0019686	FlyBase	5.21147	0.274083	0.110222	0.63782	-0.0514929
FBgn0032157	FlyBase	113.468	0.327395	0.110173	0.63782	0.234455
FBgn0033519	FlyBase	6.89562	0.274408	0.110068	0.63782	-0.0519908
FBgn0036194	FlyBase	472.109	0.266974	0.109873	0.63782	0.25802
FBgn0039664	FlyBase	30.6235	0.317327	0.110132	0.63782	0.165922
FBgn0051852	FlyBase	11.7969	0.299465	0.110258	0.63782	-0.127032
FBgn0039303	FlyBase	46.0164	0.32397	0.11042	0.638227	-0.177489
FBgn0264270	FlyBase	3199.83	0.333904	0.110474	0.638227	-0.214844
FBgn0027657	FlyBase	29.5458	0.318723	0.110596	0.638426	0.170825
FBgn0264695	FlyBase	544.796	0.332767	0.110653	0.638426	-0.228751
FBgn0034012	FlyBase	7.30252	0.273763	0.110848	0.638521	-0.0490378
FBgn0036585	FlyBase	6.69568	0.287471	0.110959	0.638521	0.0972225
FBgn0037918	FlyBase	319.149	0.267481	0.110828	0.638521	0.257293
FBgn0260456	FlyBase	23.3313	0.307339	0.110931	0.638521	0.14499
FBgn0040011	FlyBase	228.757	0.291689	0.111374	0.640105	-0.258166
FBgn0260795	FlyBase	589.441	0.29894	0.111379	0.640105	0.253579
FBgn0026315	FlyBase	11.6811	0.280636	0.111551	0.640254	-0.0772961
FBgn0032252	FlyBase	34.144	0.320997	0.111549	0.640254	-0.173259
FBgn0003248	FlyBase	21.0754	0.316473	0.115036	0.640595	0.166141
FBgn0003941	FlyBase	54.1672	0.327536	0.112264	0.640595	0.226249
FBgn0004956	FlyBase	5.37672	0.273589	0.113379	0.640595	-0.0502153
FBgn0004957	FlyBase	39.6751	0.324543	0.113825	0.640595	0.188223
FBgn0010314	FlyBase	116.9	0.321831	0.113654	0.640595	0.238951
FBgn0015379	FlyBase	6.08763	0.28603	0.112405	0.640595	-0.0927079
FBgn0024841	FlyBase	9.52056	0.283396	0.113096	0.640595	-0.0852169
FBgn0027600	FlyBase	9.38751	0.279313	0.114376	0.640595	-0.0736626
FBgn0028886	FlyBase	16.4068	0.30494	0.112117	0.640595	-0.139338
FBgn0029820	FlyBase	143.798	0.299064	0.11259	0.640595	-0.25457
FBgn0029861	FlyBase	65.7418	0.329496	0.112988	0.640595	0.209921
FBgn0030041	FlyBase	23.658	0.30926	0.115043	0.640595	0.149879
FBgn0030886	FlyBase	532.272	0.288941	0.114498	0.640595	-0.254947
FBgn0031116	FlyBase	963.916	0.250003	0.111888	0.640595	0.253975
FBgn0031250	FlyBase	39.8974	0.329913	0.114934	0.640595	-0.219239
FBgn0031452	FlyBase	38.0435	0.316246	0.113777	0.640595	0.166554
FBgn0031879	FlyBase	146.888	0.32803	0.112003	0.640595	-0.230631
FBgn0032850	FlyBase	11.6183	0.293587	0.114753	0.640595	-0.113898
FBgn0033286	FlyBase	5.99419	0.28199	0.11458	0.640595	-0.0808131
FBgn0033705	FlyBase	10.4346	0.286391	0.112239	0.640595	-0.0952242
FBgn0034062	FlyBase	23.9536	0.320539	0.114336	0.640595	-0.175075
FBgn0034435	FlyBase	10.1415	0.284609	0.115098	0.640595	-0.0893348
FBgn0035379	FlyBase	7.44242	0.280706	0.114023	0.640595	-0.0773
FBgn0036106	FlyBase	72.7537	0.325215	0.114273	0.640595	0.190613
FBgn0036136	FlyBase	14.4377	0.294753	0.113837	0.640595	-0.114219
FBgn0036259	FlyBase	30.7442	0.323867	0.112756	0.640595	-0.180118
FBgn0036336	FlyBase	7.19743	0.282176	0.11432	0.640595	-0.0812145
FBgn0037515	FlyBase	9.0264	0.281744	0.113679	0.640595	-0.0794197
FBgn0037537	FlyBase	142.357	0.313786	0.112988	0.640595	0.246594
FBgn0038233	FlyBase	19.1314	0.307169	0.113727	0.640595	-0.143442
FBgn0038429	FlyBase	9.60413	0.295753	0.112812	0.640595	-0.118025
FBgn0038535	FlyBase	512.101	0.220376	0.114526	0.640595	0.24285
FBgn0039153	FlyBase	45.0167	0.330224	0.114681	0.640595	-0.206954
FBgn0039219	FlyBase	9.09772	0.285382	0.11427	0.640595	-0.092195
FBgn0039244	FlyBase	7.88593	0.283386	0.114878	0.640595	-0.0868344
FBgn0039667	FlyBase	8.25438	0.276472	0.113033	0.640595	-0.0629101
FBgn0040080	FlyBase	167.49	0.298649	0.112447	0.640595	0.252496
FBgn0051632	FlyBase	8.26711	0.283934	0.114721	0.640595	-0.086592
FBgn0051719	FlyBase	16.9887	0.313781	0.113993	0.640595	-0.158251
FBgn0052062	FlyBase	206.872	0.325339	0.113061	0.640595	0.234177
FBgn0052170	FlyBase	12.3694	0.298971	0.112188	0.640595	-0.125851
FBgn0053265	FlyBase	7.18566	0.27369	0.114931	0.640595	-0.050225
FBgn0259246	FlyBase	13242	0.299937	0.114031	0.640595	0.251047
FBgn0260745	FlyBase	76.0089	0.327464	0.113251	0.640595	0.229129
FBgn0260749	FlyBase	319.041	0.291514	0.11239	0.640595	-0.257521
FBgn0261998	FlyBase	12.8708	0.278983	0.112942	0.640595	-0.0705997
FBgn0263603	FlyBase	795.591	0.270473	0.113853	0.640595	0.2544
FBgn0265598	FlyBase	1491.71	0.298737	0.112242	0.640595	-0.255052
FBgn0259241	FlyBase	19.5385	0.307385	0.115212	0.640824	0.14671
FBgn0000183	FlyBase	254.923	0.242537	0.115341	0.640899	0.249278
FBgn0038360	FlyBase	25.7019	0.309239	0.115371	0.640899	0.151054
FBgn0010408	FlyBase	98.4275	0.324312	0.115454	0.640957	0.189981
FBgn0030294	FlyBase	33.4971	0.325775	0.11558	0.641029	0.19269
FBgn0037930	FlyBase	11.1138	0.29444	0.115612	0.641029	0.11597
FBgn0259226	FlyBase	14.7023	0.292871	0.115745	0.641363	-0.112041
FBgn0035600	FlyBase	129.4	0.31425	0.116235	0.642219	-0.243216
FBgn0038549	FlyBase	36.4483	0.317042	0.11605	0.642219	0.170385
FBgn0052113	FlyBase	530.719	0.280379	0.116024	0.642219	-0.255049
FBgn0083953	FlyBase	6.44926	0.282295	0.116264	0.642219	-0.0817559
FBgn0263773	FlyBase	79.6671	0.316004	0.116257	0.642219	0.165671
FBgn0033691	FlyBase	4.49194	0.281154	0.116508	0.642363	-0.0783636
FBgn0052676	FlyBase	698.593	0.254949	0.11646	0.642363	0.250352
FBgn0260655	FlyBase	150.426	0.285512	0.11639	0.642363	-0.253866
FBgn0003944	FlyBase	7.85805	0.274672	0.117994	0.645371	-0.0542197
FBgn0004908	FlyBase	15.3126	0.303592	0.117888	0.645371	-0.137453
FBgn0013433	FlyBase	13.1884	0.296986	0.11832	0.645371	-0.12142
FBgn0027081	FlyBase	69.0742	0.322903	0.118317	0.645371	0.220635
FBgn0027493	FlyBase	76.8359	0.325617	0.117905	0.645371	0.205484
FBgn0027560	FlyBase	149.974	0.323779	0.117764	0.645371	0.223825
FBgn0030240	FlyBase	127.256	0.324366	0.118049	0.645371	0.195776
FBgn0031229	FlyBase	37.3722	0.327115	0.118329	0.645371	-0.20078
FBgn0034300	FlyBase	230.705	0.255874	0.117588	0.645371	-0.250932
FBgn0035722	FlyBase	14.2045	0.29052	0.118247	0.645371	-0.104584
FBgn0038476	FlyBase	97.7022	0.291573	0.11817	0.645371	-0.251372
FBgn0038548	FlyBase	18.3007	0.304826	0.118159	0.645371	0.14177
FBgn0039022	FlyBase	10.5092	0.285055	0.118254	0.645371	-0.0899979
FBgn0039131	FlyBase	5.52801	0.276559	0.117623	0.645371	-0.0624467
FBgn0041188	FlyBase	966.51	0.269268	0.117719	0.645371	0.251073
FBgn0051431	FlyBase	7.29953	0.286442	0.118009	0.645371	-0.0953957
FBgn0266084	FlyBase	1287.52	0.238008	0.118372	0.645371	-0.246008
FBgn0267408	FlyBase	44.1088	0.325749	0.117421	0.645371	0.200468
FBgn0037248	FlyBase	100.561	0.322324	0.118449	0.645396	-0.23175
FBgn0003870	FlyBase	1420.33	0.261439	0.118766	0.646556	-0.252156
FBgn0037262	FlyBase	42.196	0.327865	0.118809	0.646556	-0.202601
FBgn0032612	FlyBase	7.01615	0.277254	0.11923	0.646658	-0.0656479
FBgn0036278	FlyBase	13.1682	0.29374	0.119268	0.646658	-0.114524
FBgn0036714	FlyBase	89.6468	0.298846	0.119152	0.646658	-0.247639
FBgn0259221	FlyBase	2914.15	0.238234	0.119183	0.646658	-0.248539
FBgn0261800	FlyBase	26.6439	0.31394	0.119249	0.646658	-0.160545
FBgn0286070	FlyBase	117.098	0.304195	0.119075	0.646658	-0.245834
FBgn0000120	FlyBase	3579.92	0.235616	0.120845	0.647939	0.240858
FBgn0003977	FlyBase	156.305	0.321835	0.121194	0.647939	0.216906
FBgn0004394	FlyBase	7.3552	0.268907	0.120914	0.647939	-0.0151539
FBgn0010612	FlyBase	22.6423	0.297529	0.120426	0.647939	-0.122916
FBgn0010803	FlyBase	73.5951	0.324752	0.119636	0.647939	0.197753
FBgn0014073	FlyBase	28.0235	0.316712	0.119759	0.647939	-0.168796
FBgn0021979	FlyBase	270.126	0.307593	0.120003	0.647939	-0.242851
FBgn0022069	FlyBase	23.7684	0.313733	0.121159	0.647939	-0.163636
FBgn0024248	FlyBase	146.755	0.278341	0.119754	0.647939	-0.250499
FBgn0028360	FlyBase	43.2885	0.325423	0.120286	0.647939	0.209142
FBgn0028407	FlyBase	7.77837	0.274726	0.120667	0.647939	-0.054029
FBgn0028863	FlyBase	3121.61	0.246718	0.120987	0.647939	0.242535
FBgn0030667	FlyBase	16.0887	0.282271	0.120296	0.647939	0.083198
FBgn0031737	FlyBase	19.1953	0.308886	0.120402	0.647939	0.15209
FBgn0035923	FlyBase	48.485	0.323442	0.120337	0.647939	0.216824
FBgn0035988	FlyBase	78.3071	0.319437	0.120502	0.647939	0.229413
FBgn0037578	FlyBase	21.1264	0.311555	0.120153	0.647939	0.158911
FBgn0037613	FlyBase	6.98435	0.285755	0.120969	0.647939	-0.094208
FBgn0039324	FlyBase	13.1063	0.284149	0.120852	0.647939	-0.0892894
FBgn0039638	FlyBase	7.25988	0.27986	0.120825	0.647939	-0.0744749
FBgn0040071	FlyBase	41.9034	0.309635	0.120913	0.647939	-0.150842
FBgn0261268	FlyBase	548.935	0.245652	0.120996	0.647939	-0.246264
FBgn0265140	FlyBase	300.287	0.257968	0.121053	0.647939	0.247526
FBgn0003656	FlyBase	599.956	0.258339	0.12132	0.648165	-0.247594
FBgn0038946	FlyBase	18.8706	0.309556	0.121439	0.648165	-0.151537
FBgn0041781	FlyBase	149.419	0.308727	0.121457	0.648165	0.23895
FBgn0000588	FlyBase	1667.12	0.263872	0.121624	0.648662	-0.24793
FBgn0031566	FlyBase	77.486	0.316258	0.12178	0.648707	-0.23227
FBgn0031849	FlyBase	5.7688	0.271345	0.121758	0.648707	-0.036615
FBgn0000326	FlyBase	26.7581	0.314286	0.122211	0.650124	-0.166524
FBgn0040346	FlyBase	17.6081	0.288184	0.122323	0.650124	0.100865
FBgn0040502	FlyBase	11.0368	0.297952	0.122341	0.650124	-0.125749
FBgn0052110	FlyBase	57.9062	0.325539	0.122128	0.650124	-0.205715
FBgn0038454	FlyBase	11.7742	0.282608	0.122554	0.650474	-0.0836038
FBgn0038541	FlyBase	10.4571	0.282893	0.12248	0.650474	-0.0844014
FBgn0038725	FlyBase	82.4673	0.321556	0.122684	0.650774	0.196874
FBgn0032731	FlyBase	193.713	0.302753	0.122784	0.650909	-0.240477
FBgn0036583	FlyBase	6.22952	0.275242	0.122939	0.65134	-0.0566502
FBgn0013770	FlyBase	174.789	0.287172	0.12355	0.652617	-0.245754
FBgn0030276	FlyBase	442.176	0.277306	0.123529	0.652617	0.244956
FBgn0035228	FlyBase	131.551	0.319512	0.123406	0.652617	0.218393
FBgn0037981	FlyBase	4.15205	0.276695	0.123293	0.652617	-0.0628232
FBgn0265575	FlyBase	5.45562	0.281353	0.123443	0.652617	-0.0794408
FBgn0031392	FlyBase	46.9169	0.323088	0.124045	0.653663	-0.190594
FBgn0035865	FlyBase	7.11385	0.268905	0.123928	0.653663	-0.0151401
FBgn0039897	FlyBase	33.2889	0.310487	0.123964	0.653663	-0.15669
FBgn0052250	FlyBase	17.6811	0.294887	0.124011	0.653663	-0.116634
FBgn0003285	FlyBase	635.671	0.233617	0.124532	0.654119	0.239591
FBgn0005590	FlyBase	4.37926	0.2773	0.124712	0.654119	-0.0649938
FBgn0015799	FlyBase	104.956	0.306241	0.124562	0.654119	0.234272
FBgn0031939	FlyBase	7.73767	0.285676	0.124655	0.654119	-0.093063
FBgn0032082	FlyBase	7.05396	0.268905	0.124682	0.654119	-0.015136
FBgn0032833	FlyBase	94.3411	0.297952	0.124725	0.654119	-0.241684
FBgn0037664	FlyBase	7.0555	0.268905	0.124674	0.654119	-0.015136
FBgn0052602	FlyBase	15.1659	0.278471	0.124321	0.654119	0.0705501
FBgn0021796	FlyBase	283.88	0.28364	0.124818	0.65422	0.242593
FBgn0030195	FlyBase	62.1436	0.320813	0.124932	0.65443	0.201826
FBgn0027791	FlyBase	17.1443	0.29353	0.125088	0.65457	0.115685
FBgn0028699	FlyBase	26.9935	0.315859	0.125256	0.65457	-0.173067
FBgn0034258	FlyBase	250.469	0.308649	0.125231	0.65457	0.230798
FBgn0036203	FlyBase	10.3813	0.284162	0.125203	0.65457	-0.090163
FBgn0031696	FlyBase	121.153	0.283904	0.125417	0.655022	0.241915
FBgn0052846	FlyBase	5.56486	0.278179	0.125582	0.655495	-0.0700524
FBgn0036155	FlyBase	12.9586	0.297692	0.125764	0.655671	-0.12456
FBgn0263108	FlyBase	778.628	0.25908	0.12574	0.655671	0.242205
FBgn0002183	FlyBase	70.2919	0.317861	0.127502	0.65587	0.212536
FBgn0003654	FlyBase	315.396	0.277538	0.127247	0.65587	0.24211
FBgn0011710	FlyBase	91.1498	0.307452	0.127231	0.65587	0.229271
FBgn0011828	FlyBase	66.7481	0.311662	0.128183	0.65587	0.222854
FBgn0013342	FlyBase	2906.9	0.281709	0.127166	0.65587	0.242219
FBgn0015402	FlyBase	164.87	0.31907	0.127534	0.65587	0.195892
FBgn0023545	FlyBase	22.7757	0.306972	0.126064	0.65587	0.148542
FBgn0026086	FlyBase	3238.13	0.306761	0.127677	0.65587	-0.233084
FBgn0026403	FlyBase	9.58706	0.274332	0.128067	0.65587	-0.0538105
FBgn0027585	FlyBase	99.6098	0.310547	0.126584	0.65587	0.226818
FBgn0028836	FlyBase	122.904	0.305523	0.127144	0.65587	-0.234623
FBgn0030593	FlyBase	132.282	0.319935	0.126129	0.65587	0.20292
FBgn0030802	FlyBase	17.2718	0.303615	0.127913	0.65587	-0.141626
FBgn0031629	FlyBase	29.9938	0.319409	0.126047	0.65587	-0.182205
FBgn0033961	FlyBase	16.2948	0.301163	0.128083	0.65587	-0.133187
FBgn0034218	FlyBase	5.2883	0.278685	0.127297	0.65587	-0.0709093
FBgn0034513	FlyBase	6.94034	0.268904	0.126185	0.65587	-0.0151278
FBgn0034579	FlyBase	5.12173	0.276799	0.126949	0.65587	-0.0632284
FBgn0035122	FlyBase	15.3113	0.305948	0.126682	0.65587	-0.145824
FBgn0035541	FlyBase	6.48841	0.278699	0.127757	0.65587	-0.0704091
FBgn0035848	FlyBase	23.0742	0.308176	0.127817	0.65587	0.154276
FBgn0035914	FlyBase	1387.66	0.239076	0.126758	0.65587	-0.239797
FBgn0035977	FlyBase	10.1843	0.283957	0.127849	0.65587	-0.0886423
FBgn0035993	FlyBase	73.8852	0.318846	0.126818	0.65587	-0.220969
FBgn0038890	FlyBase	221.985	0.261274	0.127849	0.65587	-0.243154
FBgn0039321	FlyBase	13.2729	0.301546	0.126265	0.65587	-0.135288
FBgn0052365	FlyBase	7.80428	0.280961	0.128125	0.65587	-0.0791782
FBgn0052537	FlyBase	28.6565	0.309994	0.126756	0.65587	0.159021
FBgn0053096	FlyBase	9.2563	0.281026	0.127534	0.65587	0.0795886
FBgn0261458	FlyBase	120.625	0.300491	0.128042	0.65587	0.232325
FBgn0261799	FlyBase	6.03464	0.274331	0.127937	0.65587	-0.0527083
FBgn0262893	FlyBase	10.7497	0.285932	0.12733	0.65587	-0.0943437
FBgn0039201	FlyBase	5.35794	0.271393	0.12835	0.656341	-0.0367849
FBgn0039800	FlyBase	24.3675	0.303084	0.128504	0.656751	0.140979
FBgn0034331	FlyBase	22.6236	0.294036	0.12871	0.657232	0.117368
FBgn0261673	FlyBase	16.13	0.287839	0.128748	0.657232	-0.0996506
FBgn0052351	FlyBase	5.82661	0.282067	0.128836	0.657302	-0.0842634
FBgn0004573	FlyBase	21.2987	0.304529	0.129104	0.658286	-0.14453
FBgn0024189	FlyBase	72.5748	0.310513	0.12986	0.658896	0.221551
FBgn0035317	FlyBase	8.07738	0.27517	0.129917	0.658896	-0.0586877
FBgn0038499	FlyBase	88.2172	0.307417	0.129629	0.658896	0.22532
FBgn0039249	FlyBase	85.8216	0.300205	0.129605	0.658896	-0.233683
FBgn0040344	FlyBase	145.699	0.280963	0.129938	0.658896	0.2383
FBgn0052106	FlyBase	12.5336	0.26934	0.12993	0.658896	-0.0205406
FBgn0085478	FlyBase	1483.84	0.249072	0.129971	0.658896	0.238114
FBgn0260758	FlyBase	75.3581	0.318776	0.129534	0.658896	0.195375
FBgn0265784	FlyBase	149.669	0.271675	0.129421	0.658896	0.239851
FBgn0266670	FlyBase	96.4723	0.317475	0.129818	0.658896	0.190305
FBgn0028862	FlyBase	267.471	0.277322	0.13038	0.66059	0.237947
FBgn0029833	FlyBase	32.9384	0.316583	0.130712	0.661515	0.184601
FBgn0259722	FlyBase	10.444	0.28474	0.130676	0.661515	-0.0904579
FBgn0283440	FlyBase	6.59933	0.2689	0.130876	0.661963	-0.0151021
FBgn0043456	FlyBase	244.89	0.256139	0.131034	0.662002	0.23866
FBgn0085382	FlyBase	191.562	0.285652	0.130961	0.662002	-0.238871
FBgn0010113	FlyBase	230.191	0.283919	0.131187	0.662336	0.236493
FBgn0052392	FlyBase	6.46859	0.275097	0.13125	0.662336	-0.0570774
FBgn0034540	FlyBase	12.2298	0.284537	0.131578	0.66361	-0.0918918
FBgn0050464	FlyBase	5.10664	0.276261	0.13183	0.664503	-0.0614284
FBgn0026090	FlyBase	23.4485	0.312725	0.132146	0.664954	0.171324
FBgn0034033	FlyBase	4.13412	0.277187	0.132097	0.664954	-0.0663558
FBgn0037315	FlyBase	223.595	0.253472	0.132094	0.664954	0.237417
FBgn0020910	FlyBase	379.29	0.315239	0.132274	0.66522	0.206307
FBgn0017572	FlyBase	59.6394	0.311135	0.132911	0.665395	0.216887
FBgn0019928	FlyBase	7.31675	0.274333	0.132777	0.665395	-0.052928
FBgn0033558	FlyBase	20.7495	0.302576	0.132681	0.665395	-0.140712
FBgn0033686	FlyBase	6.26611	0.276838	0.132774	0.665395	-0.0642103
FBgn0033834	FlyBase	14.4404	0.277101	0.132986	0.665395	-0.065916
FBgn0034459	FlyBase	8.27358	0.279641	0.132989	0.665395	-0.0742574
FBgn0037009	FlyBase	5.86769	0.275937	0.132663	0.665395	-0.060133
FBgn0051778	FlyBase	12.4646	0.284162	0.132784	0.665395	0.090499
FBgn0086367	FlyBase	1061.21	0.303266	0.132521	0.665395	-0.229688
FBgn0037720	FlyBase	98.2157	0.293205	0.133178	0.665738	-0.232509
FBgn0264556	FlyBase	6.91062	0.273586	0.133208	0.665738	-0.051303
FBgn0003517	FlyBase	94.6528	0.314221	0.134422	0.666513	0.181548
FBgn0003733	FlyBase	7.57093	0.27237	0.133448	0.666513	-0.0434582
FBgn0030674	FlyBase	2252.16	0.294124	0.133671	0.666513	0.230507
FBgn0031659	FlyBase	42.4724	0.31235	0.133969	0.666513	0.169551
FBgn0032285	FlyBase	281.99	0.28109	0.133831	0.666513	0.0803264
FBgn0033551	FlyBase	44.5344	0.308531	0.134228	0.666513	-0.155627
FBgn0033653	FlyBase	59.447	0.314261	0.133562	0.666513	-0.173191
FBgn0034082	FlyBase	6.0322	0.27746	0.134058	0.666513	-0.0672174
FBgn0036579	FlyBase	139.606	0.295066	0.134204	0.666513	-0.231736
FBgn0036844	FlyBase	603.844	0.280368	0.134055	0.666513	0.234844
FBgn0038609	FlyBase	10.3026	0.283001	0.134404	0.666513	-0.0880533
FBgn0038753	FlyBase	14.3482	0.2932	0.133912	0.666513	0.116704
FBgn0039713	FlyBase	147.52	0.315194	0.134359	0.666513	0.195767
FBgn0051481	FlyBase	5.64303	0.277037	0.133798	0.666513	-0.0664839
FBgn0002466	FlyBase	13.3211	0.279798	0.134655	0.666545	-0.0761205
FBgn0032361	FlyBase	49.8493	0.314752	0.13464	0.666545	0.189701
FBgn0037921	FlyBase	58.4702	0.315208	0.134633	0.666545	-0.211598
FBgn0001248	FlyBase	66.4548	0.307132	0.134799	0.666882	0.219694
FBgn0031905	FlyBase	6.51702	0.27251	0.135084	0.667174	-0.0451582
FBgn0035150	FlyBase	26.4903	0.311852	0.134957	0.667174	0.171822
FBgn0261831	FlyBase	23.7318	0.30599	0.135048	0.667174	-0.14831
FBgn0031304	FlyBase	68.6444	0.309592	0.135223	0.667483	0.213636
FBgn0036560	FlyBase	7.54074	0.286244	0.135881	0.670127	-0.096559
FBgn0039124	FlyBase	12.4746	0.286206	0.135982	0.670127	0.0980347
FBgn0264389	FlyBase	8.42166	0.288144	0.135987	0.670127	-0.1019
FBgn0038268	FlyBase	24.8525	0.300253	0.136082	0.670224	-0.133818
FBgn0003076	FlyBase	76.0107	0.312983	0.136427	0.671295	0.199751
FBgn0025335	FlyBase	64.8799	0.313076	0.136452	0.671295	0.176782
FBgn0038877	FlyBase	488.119	0.256244	0.136715	0.672215	0.232871
FBgn0001227	FlyBase	4.93317	0.278766	0.137274	0.674587	-0.072172
FBgn0001323	FlyBase	16.2962	0.286955	0.138071	0.676027	-0.0996971
FBgn0026316	FlyBase	33.3645	0.309415	0.138065	0.676027	-0.160565
FBgn0032054	FlyBase	8.16289	0.280333	0.137923	0.676027	-0.0780707
FBgn0034000	FlyBase	5.6937	0.278072	0.138056	0.676027	-0.0700229
FBgn0035335	FlyBase	4.99557	0.278418	0.137928	0.676027	-0.0709678
FBgn0038366	FlyBase	7.18374	0.278776	0.138257	0.676027	-0.072897
FBgn0039485	FlyBase	5.37327	0.276239	0.13814	0.676027	0.0633458
FBgn0085447	FlyBase	3314.36	0.290754	0.137974	0.676027	-0.232644
FBgn0086408	FlyBase	8.69566	0.280041	0.138233	0.676027	-0.0774269
FBgn0031413	FlyBase	21.426	0.292381	0.138459	0.676263	-0.114166
FBgn0036402	FlyBase	34.6788	0.311213	0.138394	0.676263	-0.169335
FBgn0038460	FlyBase	127.01	0.293389	0.13879	0.677219	-0.226722
FBgn0259183	FlyBase	15.7536	0.278492	0.138808	0.677219	-0.0718342
FBgn0085425	FlyBase	10.1482	0.278347	0.138888	0.677235	-0.0714571
FBgn0004179	FlyBase	1043.76	0.286282	0.139264	0.677767	-0.229467
FBgn0030093	FlyBase	39.9341	0.307544	0.139363	0.677767	0.160493
FBgn0032685	FlyBase	18.6109	0.30159	0.139539	0.677767	-0.139392
FBgn0035876	FlyBase	5.15034	0.280497	0.139703	0.677767	-0.0796274
FBgn0036133	FlyBase	46.0448	0.311288	0.139641	0.677767	0.197361
FBgn0039406	FlyBase	24.8679	0.29254	0.139661	0.677767	0.117171
FBgn0050373	FlyBase	6.38644	0.280594	0.139533	0.677767	-0.0797576
FBgn0052119	FlyBase	7.22142	0.276899	0.139369	0.677767	-0.0672365
FBgn0260995	FlyBase	38.3745	0.303628	0.139766	0.677767	0.146586
FBgn0263599	FlyBase	214.124	0.284296	0.139312	0.677767	0.228086
FBgn0029897	FlyBase	80.8783	0.309969	0.140013	0.677923	0.200768
FBgn0039161	FlyBase	6.99902	0.277272	0.140106	0.677923	-0.0661708
FBgn0040064	FlyBase	36.2878	0.311913	0.139922	0.677923	0.182335
FBgn0266582	FlyBase	40.6392	0.312241	0.1401	0.677923	-0.180281
FBgn0002579	FlyBase	72.1565	0.309364	0.140444	0.678811	0.205357
FBgn0024319	FlyBase	11.3103	0.288791	0.140388	0.678811	-0.105241
FBgn0000427	FlyBase	7.26688	0.271664	0.141878	0.679161	-0.0402356
FBgn0000625	FlyBase	176.152	0.287203	0.142272	0.679161	-0.228654
FBgn0003302	FlyBase	7.01853	0.284603	0.143019	0.679161	-0.092724
FBgn0005596	FlyBase	87.5777	0.310368	0.142662	0.679161	0.17998
FBgn0015602	FlyBase	26.5138	0.306157	0.141599	0.679161	-0.154147
FBgn0016054	FlyBase	8.36066	0.275121	0.143212	0.679161	-0.0589208
FBgn0016756	FlyBase	383.358	0.283056	0.142311	0.679161	0.225128
FBgn0030251	FlyBase	29.5565	0.311501	0.14065	0.679161	0.177527
FBgn0030749	FlyBase	23.8271	0.308056	0.142281	0.679161	0.163932
FBgn0031020	FlyBase	90.976	0.309838	0.143067	0.679161	0.193492
FBgn0032646	FlyBase	31.9098	0.306401	0.141797	0.679161	-0.155243
FBgn0032654	FlyBase	13.1241	0.292781	0.14318	0.679161	-0.117334
FBgn0033212	FlyBase	221.685	0.249826	0.141069	0.679161	0.229542
FBgn0033582	FlyBase	6.00543	0.271568	0.142402	0.679161	-0.0400647
FBgn0033692	FlyBase	18.4659	0.297342	0.142395	0.679161	-0.131139
FBgn0034182	FlyBase	50.1221	0.310035	0.142084	0.679161	0.198356
FBgn0034521	FlyBase	106.704	0.299566	0.142848	0.679161	0.217564
FBgn0035703	FlyBase	28.3642	0.3101	0.142251	0.679161	-0.169929
FBgn0035998	FlyBase	21.2347	0.297073	0.141272	0.679161	-0.128188
FBgn0037057	FlyBase	25.6914	0.308339	0.143033	0.679161	0.167265
FBgn0037487	FlyBase	8.18446	0.278227	0.141522	0.679161	-0.0710787
FBgn0037634	FlyBase	7.24784	0.280629	0.142782	0.679161	-0.0793548
FBgn0037722	FlyBase	15.3713	0.295685	0.140909	0.679161	-0.125354
FBgn0038515	FlyBase	68.0252	0.304791	0.142287	0.679161	-0.212281
FBgn0039223	FlyBase	44.9663	0.3116	0.143016	0.679161	-0.176422
FBgn0039602	FlyBase	185.717	0.251238	0.143142	0.679161	-0.229598
FBgn0039640	FlyBase	15.3395	0.293328	0.142486	0.679161	-0.118172
FBgn0039766	FlyBase	6.48867	0.280008	0.141331	0.679161	-0.0785175
FBgn0040321	FlyBase	14.5063	0.293543	0.141349	0.679161	0.120624
FBgn0051126	FlyBase	8.50311	0.282859	0.14153	0.679161	-0.0870194
FBgn0051343	FlyBase	6.459	0.274587	0.141787	0.679161	-0.0549801
FBgn0052190	FlyBase	72.4981	0.310228	0.142694	0.679161	0.183713
FBgn0260970	FlyBase	789.92	0.268989	0.140939	0.679161	0.228761
FBgn0264449	FlyBase	1285.5	0.247676	0.141747	0.679161	-0.231074
FBgn0286198	FlyBase	122.293	0.281675	0.142559	0.679161	0.225249
FBgn0027660	FlyBase	31.1556	0.301571	0.143398	0.679435	-0.140085
FBgn0033186	FlyBase	7.64942	0.283118	0.143443	0.679435	-0.0886176
FBgn0033570	FlyBase	21.6481	0.29942	0.143503	0.679435	-0.135242
FBgn0033728	FlyBase	25.3848	0.301942	0.143655	0.679435	-0.145201
FBgn0034583	FlyBase	38.617	0.309583	0.143643	0.679435	0.184072
FBgn0052803	FlyBase	12.4438	0.295229	0.143796	0.679733	0.124529
FBgn0010905	FlyBase	2557.34	0.264913	0.144453	0.679789	0.229443
FBgn0011202	FlyBase	150.094	0.271206	0.144134	0.679789	0.226776
FBgn0033133	FlyBase	50.3446	0.304437	0.144439	0.679789	0.15319
FBgn0033378	FlyBase	5.75912	0.279281	0.144502	0.679789	-0.07463
FBgn0038145	FlyBase	371.984	0.275751	0.144146	0.679789	0.225971
FBgn0043578	FlyBase	5.7181	0.280671	0.144464	0.679789	0.0810579
FBgn0051068	FlyBase	7.60593	0.278237	0.144411	0.679789	-0.0702046
FBgn0266099	FlyBase	10.4917	0.27386	0.14437	0.679789	-0.0526202
FBgn0266671	FlyBase	25.9692	0.305551	0.144056	0.679789	-0.158464
FBgn0029839	FlyBase	158.385	0.291834	0.144653	0.680141	-0.22148
FBgn0011661	FlyBase	5796.44	0.267944	0.144969	0.680698	-0.227535
FBgn0036893	FlyBase	8.63374	0.282344	0.144976	0.680698	-0.0849405
FBgn0052685	FlyBase	895.189	0.223595	0.145003	0.680698	0.220854
FBgn0011606	FlyBase	7.27866	0.279118	0.145743	0.680732	-0.0757762
FBgn0013347	FlyBase	15.6926	0.298686	0.145648	0.680732	-0.134486
FBgn0030673	FlyBase	7.7311	0.284055	0.145642	0.680732	-0.0911241
FBgn0032429	FlyBase	14.8052	0.29851	0.145668	0.680732	0.135255
FBgn0032752	FlyBase	19.2606	0.298784	0.145569	0.680732	-0.133945
FBgn0035046	FlyBase	32.1252	0.310569	0.145607	0.680732	-0.179619
FBgn0035121	FlyBase	120.407	0.275032	0.145783	0.680732	0.224774
FBgn0036824	FlyBase	50.0747	0.307128	0.145635	0.680732	0.168369
FBgn0040294	FlyBase	36.3093	0.308142	0.1457	0.680732	0.166471
FBgn0285943	FlyBase	5.71019	0.271644	0.145707	0.680732	-0.0408074
FBgn0004556	FlyBase	8.58961	0.283276	0.145977	0.680916	-0.0896881
FBgn0261552	FlyBase	15355.6	0.303958	0.14591	0.680916	-0.201571
FBgn0022984	FlyBase	207.408	0.305052	0.146934	0.681403	-0.206857
FBgn0028968	FlyBase	319.536	0.254638	0.147086	0.681403	0.225518
FBgn0030507	FlyBase	7.66613	0.279805	0.147041	0.681403	0.0778709
FBgn0031305	FlyBase	11.5756	0.286741	0.147032	0.681403	0.100747
FBgn0031865	FlyBase	6.91522	0.277373	0.146502	0.681403	-0.0694826
FBgn0032805	FlyBase	7.50671	0.278284	0.14655	0.681403	-0.0717551
FBgn0033373	FlyBase	40.6623	0.306709	0.146905	0.681403	0.195694
FBgn0033778	FlyBase	4.74691	0.276059	0.146513	0.681403	-0.0628448
FBgn0035490	FlyBase	8.14432	0.280273	0.147042	0.681403	-0.0805801
FBgn0040319	FlyBase	138.665	0.275747	0.146327	0.681403	0.223763
FBgn0051231	FlyBase	5.05653	0.276168	0.146357	0.681403	-0.063525
FBgn0083960	FlyBase	8.23128	0.273117	0.146797	0.681403	-0.0486871
FBgn0259832	FlyBase	7.68635	0.282592	0.146243	0.681403	0.0876647
FBgn0027929	FlyBase	5.73085	0.276166	0.147324	0.682122	0.0637413
FBgn0028648	FlyBase	10.5019	0.287444	0.147451	0.682122	-0.104285
FBgn0259785	FlyBase	129.954	0.289872	0.147473	0.682122	0.21902
FBgn0261561	FlyBase	6.36222	0.276509	0.147555	0.682141	-0.0637225
FBgn0004656	FlyBase	2320.47	0.22749	0.147682	0.68237	0.221737
FBgn0264301	FlyBase	495.67	0.289769	0.147858	0.682828	-0.21923
FBgn0025631	FlyBase	32.1749	0.308574	0.148133	0.683723	0.181453
FBgn0032000	FlyBase	8.92164	0.28856	0.148207	0.683723	-0.106134
FBgn0031973	FlyBase	10.7671	0.289392	0.148441	0.684444	-0.109403
FBgn0004885	FlyBase	61.2587	0.306256	0.148778	0.685637	0.193533
FBgn0000063	FlyBase	5.0415	0.273854	0.14931	0.686655	-0.0520272
FBgn0004567	FlyBase	6.39118	0.277419	0.149162	0.686655	-0.0681722
FBgn0011576	FlyBase	185.296	0.257842	0.149239	0.686655	0.224214
FBgn0039094	FlyBase	91.7601	0.287035	0.149153	0.686655	0.218369
FBgn0259212	FlyBase	4698.01	0.235636	0.149416	0.686786	0.223543
FBgn0037135	FlyBase	172.647	0.302666	0.149748	0.687953	0.201327
FBgn0025645	FlyBase	4.93743	0.277293	0.14989	0.688075	-0.0680624
FBgn0032509	FlyBase	10.0442	0.282087	0.149931	0.688075	-0.0850238
FBgn0259113	FlyBase	7.6935	0.272697	0.150145	0.688696	-0.0456921
FBgn0027587	FlyBase	319.636	0.235847	0.150281	0.688962	0.221587
FBgn0004611	FlyBase	390.058	0.243083	0.150593	0.689155	0.222383
FBgn0005777	FlyBase	328.578	0.247187	0.150713	0.689155	0.223025
FBgn0032706	FlyBase	5.31618	0.274205	0.150541	0.689155	-0.0549851
FBgn0033365	FlyBase	5.61386	0.272842	0.15071	0.689155	-0.0471318
FBgn0034059	FlyBase	7.02701	0.28029	0.150417	0.689155	-0.0790628
FBgn0037848	FlyBase	21.9981	0.302293	0.150849	0.689418	-0.148091
FBgn0003187	FlyBase	5.78801	0.273383	0.151473	0.689965	-0.0506945
FBgn0004838	FlyBase	1057.72	0.29058	0.151474	0.689965	0.214911
FBgn0030792	FlyBase	10.8982	0.288408	0.151441	0.689965	0.107335
FBgn0033268	FlyBase	69.4746	0.305618	0.151121	0.689965	0.166097
FBgn0035715	FlyBase	203.647	0.302434	0.151517	0.689965	0.200137
FBgn0053002	FlyBase	11.8514	0.282292	0.151466	0.689965	-0.0873605
FBgn0062517	FlyBase	19.6964	0.297298	0.151283	0.689965	0.133136
FBgn0002562	FlyBase	6.44393	0.276933	0.151671	0.690091	-0.0663904
FBgn0024728	FlyBase	655.668	0.306693	0.151914	0.690091	-0.191584
FBgn0026430	FlyBase	149.175	0.276908	0.151746	0.690091	0.218743
FBgn0038292	FlyBase	5.1513	0.274469	0.151869	0.690091	-0.0559373
FBgn0038666	FlyBase	14.4706	0.293766	0.152014	0.690091	-0.122172
FBgn0050275	FlyBase	4.88544	0.27707	0.151956	0.690091	-0.0670713
FBgn0083970	FlyBase	8.79683	0.287382	0.152323	0.691136	0.104526
FBgn0035295	FlyBase	5.68769	0.276397	0.152532	0.691729	-0.0646298
FBgn0005624	FlyBase	217.307	0.295121	0.152628	0.691809	-0.211757
FBgn0029664	FlyBase	100.33	0.296707	0.152843	0.692072	-0.208715
FBgn0033031	FlyBase	87.493	0.307504	0.152809	0.692072	-0.188157
FBgn0262167	FlyBase	20.4809	0.288703	0.153002	0.692437	-0.109332
FBgn0004575	FlyBase	4485.72	0.237645	0.153382	0.69262	0.22077
FBgn0004852	FlyBase	70.3065	0.295341	0.153726	0.69262	0.205659
FBgn0010651	FlyBase	16.5359	0.295597	0.153699	0.69262	-0.12954
FBgn0030321	FlyBase	72.3822	0.304106	0.15323	0.69262	0.165591
FBgn0033312	FlyBase	9.89969	0.278888	0.153253	0.69262	-0.0749384
FBgn0035173	FlyBase	144.403	0.276376	0.153648	0.69262	0.216144
FBgn0038099	FlyBase	5.64018	0.271081	0.153726	0.69262	-0.0357664
FBgn0052163	FlyBase	9.85175	0.28273	0.15375	0.69262	-0.0883154
FBgn0262975	FlyBase	665.02	0.209996	0.153493	0.69262	0.2123
FBgn0003210	FlyBase	177.02	0.277915	0.153987	0.692627	0.216677
FBgn0031016	FlyBase	78.0459	0.284994	0.153888	0.692627	-0.215904
FBgn0037185	FlyBase	69.3066	0.307156	0.153967	0.692627	-0.174718
FBgn0052687	FlyBase	40.2491	0.304998	0.154239	0.693409	0.171478
FBgn0038063	FlyBase	121.94	0.292178	0.154321	0.693423	0.20808
FBgn0014380	FlyBase	5.61694	0.277309	0.154989	0.694651	-0.0688739
FBgn0026179	FlyBase	812.684	0.261929	0.154897	0.694651	0.21975
FBgn0028550	FlyBase	306.146	0.295989	0.154801	0.694651	0.205456
FBgn0030499	FlyBase	48.9569	0.304566	0.154938	0.694651	0.183227
FBgn0036382	FlyBase	26.4361	0.283299	0.154953	0.694651	-0.0897635
FBgn0013987	FlyBase	90.8505	0.306711	0.155123	0.694654	-0.177335
FBgn0032401	FlyBase	20.9258	0.295822	0.155147	0.694654	-0.130073
FBgn0001320	FlyBase	6.74027	0.276938	0.15662	0.694693	-0.0677872
FBgn0004629	FlyBase	24.583	0.300161	0.155967	0.694693	-0.144175
FBgn0004867	FlyBase	92.0025	0.301564	0.156344	0.694693	0.15442
FBgn0011336	FlyBase	61.5874	0.30074	0.155296	0.694693	0.194869
FBgn0016693	FlyBase	92.5207	0.286273	0.155603	0.694693	0.211924
FBgn0031518	FlyBase	11.6497	0.275018	0.156118	0.694693	-0.0593574
FBgn0032124	FlyBase	5.76343	0.27489	0.155695	0.694693	-0.057494
FBgn0032851	FlyBase	6.05196	0.279978	0.156473	0.694693	0.0804879
FBgn0032900	FlyBase	5.20192	0.273099	0.156579	0.694693	-0.0489933
FBgn0033289	FlyBase	11.054	0.281309	0.155741	0.694693	-0.0852791
FBgn0033668	FlyBase	155.463	0.283589	0.156507	0.694693	-0.2151
FBgn0036290	FlyBase	86.469	0.294445	0.156566	0.694693	0.202736
FBgn0037299	FlyBase	25.947	0.303245	0.156653	0.694693	0.161908
FBgn0038621	FlyBase	32.0055	0.300408	0.15602	0.694693	-0.149548
FBgn0038923	FlyBase	8.23405	0.285427	0.155697	0.694693	-0.098334
FBgn0039052	FlyBase	13.6601	0.275947	0.155606	0.694693	-0.0619966
FBgn0040377	FlyBase	8.62261	0.283342	0.155607	0.694693	0.0926005
FBgn0051797	FlyBase	30.4172	0.282412	0.155849	0.694693	0.0886981
FBgn0261797	FlyBase	2797.88	0.284564	0.156223	0.694693	0.210116
FBgn0031417	FlyBase	8.03799	0.282714	0.156863	0.694926	0.0898776
FBgn0283521	FlyBase	5440.93	0.266283	0.156793	0.694926	0.221353
FBgn0034308	FlyBase	583.168	0.224748	0.157314	0.696573	0.21423
FBgn0024980	FlyBase	309.024	0.267433	0.157741	0.697063	-0.21811
FBgn0035766	FlyBase	17.9195	0.289288	0.157699	0.697063	-0.111647
FBgn0261053	FlyBase	21.9842	0.290892	0.157622	0.697063	-0.116702
FBgn0283509	FlyBase	189.437	0.265587	0.157615	0.697063	0.217301
FBgn0000042	FlyBase	500.223	0.288181	0.157963	0.697349	0.207696
FBgn0261573	FlyBase	269.583	0.284087	0.157898	0.697349	0.209722
[truncated: 6,826 more rows]

## Sheet: Ctrl_D10-vs-D1
Supplemental 2 Table. Differentially expressed genes comparing Rh1>ClkDN relative to Rh1>Control (n=3)
Comparison: Rh1>Ctrl at D10 vs D1
gene_id	database	baseMean	lfcSE	pvalue	padj	log2FoldChange
FBgn0013276	FlyBase	264.953	0.751944	9.9e-24	4.36e-20	7.3635
FBgn0013275	FlyBase	18.3678	1.28526	2.83e-06	0.000593393	5.57827
FBgn0001233	FlyBase	1519.82	0.366761	2.06e-45	1.81e-41	5.1134
FBgn0001225	FlyBase	33.998	0.743043	2.91e-07	9.9e-05	3.30944
FBgn0035143	FlyBase	27.304	0.751426	9.21e-06	0.00160842	2.78681
FBgn0265139	FlyBase	20.0165	1.13303	0.000493821	0.0345518	2.69192
FBgn0002939	FlyBase	138.52	0.384367	1.48e-10	1.63e-07	2.27755
FBgn0034558	FlyBase	164.206	0.424583	9.16e-09	5.05e-06	2.21329
FBgn0050203	FlyBase	86.5794	0.586146	1.09e-05	0.00178293	2.12679
FBgn0263106	FlyBase	688.536	0.295922	3.1e-13	5.46e-10	2.03739
FBgn0024352	FlyBase	55.744	0.520202	4.41e-06	0.000884426	2.02663
FBgn0001230	FlyBase	41.2771	0.651668	7.07e-05	0.00769545	2.01727
FBgn0033367	FlyBase	20.6275	0.878799	0.000761955	0.0476411	1.96771
FBgn0029508	FlyBase	21.7339	0.866199	0.000816319	0.0492923	1.9027
FBgn0017558	FlyBase	168.608	0.363529	1.42e-08	6.94e-06	1.86809
FBgn0004425	FlyBase	35.1104	0.696356	0.000281639	0.0229901	1.85171
FBgn0013811	FlyBase	79.994	0.597118	8.62e-05	0.00869391	1.8191
FBgn0039114	FlyBase	46.6956	0.597048	9.8e-05	0.00929232	1.79555
FBgn0037712	FlyBase	136.806	0.58016	7.92e-05	0.00831127	1.78524
FBgn0039241	FlyBase	100.851	0.568993	7.06e-05	0.00769545	1.77426
FBgn0001218	FlyBase	396.468	0.404997	7.62e-07	0.000209889	1.74765
FBgn0022355	FlyBase	546.082	0.518042	4.8e-05	0.00579833	1.68463
FBgn0030086	FlyBase	65.3227	0.566053	0.000124703	0.0114519	1.67309
FBgn0004396	FlyBase	463.938	0.510064	4.39e-05	0.00545012	1.66874
FBgn0266599	FlyBase	1916.55	0.345737	1.12e-07	4.5e-05	1.63703
FBgn0035181	FlyBase	424.826	0.477116	2.68e-05	0.00369757	1.63494
FBgn0039663	FlyBase	130.176	0.463447	2.34e-05	0.0034989	1.60687
FBgn0035918	FlyBase	132.065	0.643663	0.000431471	0.0319651	1.60463
FBgn0035099	FlyBase	72.6196	0.482193	4.08e-05	0.00518717	1.59854
FBgn0017581	FlyBase	2484.54	0.28741	2.03e-09	1.79e-06	1.58247
FBgn0039562	FlyBase	191.431	0.542476	0.000155086	0.0138104	1.56892
FBgn0284243	FlyBase	105.704	0.405012	7.28e-06	0.0013663	1.54141
FBgn0039722	FlyBase	375.752	0.286335	4.28e-09	2.9e-06	1.5391
FBgn0032836	FlyBase	42.6514	0.587576	0.000379361	0.0290821	1.52687
FBgn0037607	FlyBase	99.0278	0.581092	0.000354604	0.0276654	1.5178
FBgn0003137	FlyBase	339.648	0.425234	2.67e-05	0.00369757	1.46568
FBgn0000121	FlyBase	9752.22	0.334046	6.08e-07	0.000178724	1.46541
FBgn0029990	FlyBase	166.41	0.489476	0.000142109	0.012784	1.44258
FBgn0264272	FlyBase	771.726	0.413161	2.48e-05	0.00358437	1.43495
FBgn0035186	FlyBase	296.63	0.403813	2.16e-05	0.00327866	1.42232
FBgn0025702	FlyBase	118.275	0.38643	1.41e-05	0.00221978	1.40378
FBgn0034493	FlyBase	63.6638	0.550595	0.000452847	0.0324577	1.38932
FBgn0035231	FlyBase	50.8447	0.52245	0.000423659	0.0316523	1.34932
FBgn0003499	FlyBase	211.234	0.446861	0.0002448	0.02036	1.25031
FBgn0052702	FlyBase	344.563	0.335979	1.12e-05	0.00178819	1.24974
FBgn0053080	FlyBase	298.004	0.427372	0.000178763	0.0154265	1.24146
FBgn0034996	FlyBase	382.004	0.358491	4.12e-05	0.00518717	1.20866
FBgn0261113	FlyBase	383.198	0.294679	2.65e-06	0.000569655	1.20489
FBgn0260658	FlyBase	120.026	0.408402	0.000195411	0.0165648	1.18238
FBgn0286818	FlyBase	198.7	0.488873	0.000708203	0.0452429	1.17879
FBgn0000568	FlyBase	1140.17	0.275395	1.49e-06	0.00038629	1.16446
FBgn0261999	FlyBase	828.334	0.277658	2e-06	0.000467674	1.15458
FBgn0037443	FlyBase	918.223	0.300382	9.45e-06	0.00160842	1.13696
FBgn0263257	FlyBase	598.126	0.276511	2.6e-06	0.000569655	1.13495
FBgn0010434	FlyBase	451.1	0.321091	2.66e-05	0.00369757	1.12723
FBgn0039536	FlyBase	384.941	0.324924	3.62e-05	0.00468848	1.11406
FBgn0039809	FlyBase	163.257	0.402319	0.000368955	0.0285325	1.08457
FBgn0265296	FlyBase	353.663	0.284559	1.03e-05	0.00171625	1.07453
FBgn0002940	FlyBase	22291.7	0.338214	0.000112772	0.0104653	1.05547
FBgn0003943	FlyBase	581.433	0.318494	6.23e-05	0.00713244	1.04747
FBgn0039430	FlyBase	771.248	0.327271	9.15e-05	0.00895816	1.0405
FBgn0262508	FlyBase	2144.62	0.399185	0.000543291	0.0369128	1.02826
FBgn0038693	FlyBase	346.738	0.322703	9.49e-05	0.00919655	1.02355
FBgn0264574	FlyBase	328.765	0.313092	6.94e-05	0.00769545	1.0231
FBgn0039647	FlyBase	190.191	0.312753	7.83e-05	0.00831127	1.01201
FBgn0041342	FlyBase	299.593	0.297279	7.02e-05	0.00769545	0.974474
FBgn0259099	FlyBase	1417.87	0.317465	0.000160372	0.0141384	0.961891
FBgn0265182	FlyBase	1447.55	0.312128	0.000180232	0.0154265	0.937494
FBgn0029167	FlyBase	163.843	0.366242	0.000733443	0.0465182	0.920446
FBgn0028509	FlyBase	1316.53	0.29967	0.000171432	0.0149638	0.910482
FBgn0023511	FlyBase	427.255	0.320537	0.000451265	0.0324577	0.872671
FBgn0010473	FlyBase	383.973	0.333134	0.00066464	0.0430843	0.862255
FBgn0040281	FlyBase	1033.61	0.344411	0.000838901	0.0499713	0.859382
FBgn0021872	FlyBase	298.573	0.328174	0.000782842	0.0482625	0.834269
FBgn0260003	FlyBase	987.382	0.297871	0.000645268	0.0421384	0.787389
FBgn0085434	FlyBase	855.9	0.296978	0.000804309	0.0489234	0.767103
FBgn0030968	FlyBase	13.0037	0.445594	0.000768255	0.0476967	0.231786
FBgn0087005	FlyBase	1416.01	0.290704	0.000617846	0.0409544	-0.778642
FBgn0259734	FlyBase	513.72	0.281488	0.000323818	0.0259525	-0.811259
FBgn0000206	FlyBase	1283.63	0.29718	0.000464229	0.0330052	-0.818178
FBgn0021764	FlyBase	3325.3	0.26941	9.64e-05	0.00924117	-0.87026
FBgn0050421	FlyBase	1259.95	0.283239	0.000141728	0.012784	-0.880004
FBgn0052264	FlyBase	1925.2	0.327376	0.000412664	0.031242	-0.895832
FBgn0265726	FlyBase	1737.66	0.30556	0.00022534	0.01892	-0.90274
FBgn0040752	FlyBase	10491.5	0.257403	2.44e-05	0.00358095	-0.925845
FBgn0052675	FlyBase	226.433	0.346988	0.000474025	0.033432	-0.934357
FBgn0040299	FlyBase	971.228	0.2767	5.23e-05	0.0062282	-0.936389
FBgn0264324	FlyBase	1219.2	0.293774	7.91e-05	0.00831127	-0.956712
FBgn0264753	FlyBase	233.739	0.367665	0.00056617	0.0378133	-0.959464
FBgn0027499	FlyBase	182.524	0.365703	0.000336555	0.0265094	-1.01162
FBgn0003963	FlyBase	316.451	0.361958	0.000302074	0.0244319	-1.01684
FBgn0052112	FlyBase	92.8987	0.413746	0.000437572	0.032147	-1.09448
FBgn0015919	FlyBase	189.438	0.425368	0.00045156	0.0324577	-1.12253
FBgn0004511	FlyBase	59.477	0.496671	0.000804662	0.0489234	-1.17395
FBgn0036415	FlyBase	315.576	0.310424	9.47e-06	0.00160842	-1.17627
FBgn0260866	FlyBase	2405.32	0.271321	8.76e-07	0.000233998	-1.18087
FBgn0259242	FlyBase	97.8117	0.428887	0.00025517	0.0210241	-1.20964
FBgn0028572	FlyBase	932.151	0.318457	7.07e-06	0.00135501	-1.22416
FBgn0262160	FlyBase	1896.39	0.269001	3.31e-07	0.000104597	-1.22629
FBgn0263046	FlyBase	195.707	0.365718	4.47e-05	0.00547869	-1.22972
FBgn0031999	FlyBase	137.301	0.398601	0.000103257	0.00968416	-1.23764
FBgn0038912	FlyBase	551.288	0.398091	6.21e-05	0.00713244	-1.29866
FBgn0036043	FlyBase	391.748	0.293824	3.32e-07	0.000104597	-1.33406
FBgn0053978	FlyBase	180.982	0.577334	0.00075985	0.0476411	-1.36055
FBgn0051036	FlyBase	74.7151	0.447766	8.68e-05	0.00869391	-1.39681
FBgn0266580	FlyBase	3724.11	0.456728	8.61e-05	0.00869391	-1.44435
FBgn0051522	FlyBase	931.054	0.389085	9.49e-06	0.00160842	-1.45645
FBgn0000317	FlyBase	319.621	0.319215	2.21e-07	8.13e-05	-1.47475
FBgn0036199	FlyBase	125.037	0.441537	3.56e-05	0.00467913	-1.48785
FBgn0263131	FlyBase	337.39	0.342013	3.53e-07	0.000107191	-1.54061
FBgn0005666	FlyBase	388.789	0.342208	2.92e-07	9.9e-05	-1.55415
FBgn0259938	FlyBase	3180.46	0.324746	3.96e-08	1.75e-05	-1.61218
FBgn0262889	FlyBase	157.024	0.471069	3.02e-05	0.00409462	-1.61849
FBgn0261547	FlyBase	4671.44	0.332229	2.23e-08	1.03e-05	-1.68022
FBgn0051973	FlyBase	294.578	0.425529	2.07e-06	0.000467674	-1.74763
FBgn0267792	FlyBase	2347.13	0.296264	1.46e-10	1.63e-07	-1.76226
FBgn0032484	FlyBase	172.555	0.430646	1.81e-06	0.000442301	-1.78459
FBgn0051324	FlyBase	2408.11	0.335425	3.06e-09	2.45e-06	-1.82407
FBgn0053519	FlyBase	74.1896	0.486481	6.93e-06	0.00135501	-1.83047
FBgn0016650	FlyBase	304.45	0.406415	1.41e-07	5.39e-05	-1.90858
FBgn0032694	FlyBase	935.567	0.387741	1.02e-08	5.31e-06	-2.01673
FBgn0024315	FlyBase	133.506	0.462283	6.29e-07	0.000178873	-2.02344
FBgn0032629	FlyBase	53.1138	0.592665	1.71e-05	0.00264721	-2.12424
FBgn0263980	FlyBase	2157.46	0.295806	1.11e-14	3.28e-11	-2.17372
FBgn0050089	FlyBase	253.215	0.416535	7.51e-09	4.41e-06	-2.18388
FBgn0039413	FlyBase	348.077	0.374697	2.27e-10	2.23e-07	-2.20203
FBgn0085380	FlyBase	96.9185	0.425589	3.4e-09	2.5e-06	-2.2917
FBgn0270925	FlyBase	16.0007	0.950655	0.000544313	0.0369128	-2.31593
FBgn0038720	FlyBase	232.865	0.335604	3.91e-14	8.61e-11	-2.41473
FBgn0267430	FlyBase	137.044	0.599352	1.61e-06	0.000405064	-2.48631
FBgn0037997	FlyBase	14.5301	1.04218	0.000561926	0.0378133	-2.50727
FBgn0036360	FlyBase	148.3	0.435954	1.21e-10	1.63e-07	-2.62102
FBgn0033921	FlyBase	59.7284	0.530555	5.19e-09	3.27e-06	-2.84679
FBgn0031942	FlyBase	41.4138	0.776843	8.2e-06	0.00150658	-2.90187
FBgn0036985	FlyBase	20.4648	1.16683	0.000414623	0.031242	-2.98979
FBgn0032707	FlyBase	13.0302	1.43453	0.000832874	0.0499498	-3.25164
FBgn0039078	FlyBase	19.8181	1.1566	8.03e-05	0.00833354	-3.43189
FBgn0033760	FlyBase	9.65672	1.5419	0.000706437	0.0452429	-3.74471
FBgn0039805	FlyBase	21.2414	0.917945	2.04e-06	0.000467674	-3.77153
FBgn0036881	FlyBase	9.17734	1.94268	0.000644186	0.0421384	-3.91957
FBgn0031940	FlyBase	19.5464	1.192	3.2e-05	0.00427045	-3.97845
FBgn0015036	FlyBase	32.558	0.808567	4.47e-08	1.88e-05	-4.07437
FBgn0038629	FlyBase	12.6178	1.67269	0.00053379	0.0369128	-4.29139
FBgn0260653	FlyBase	21.5941	1.02385	3.29e-06	0.000674347	-4.35349
FBgn0014143	FlyBase	9.04839	1.85722	0.000540301	0.0369128	-4.48733
FBgn0035844	FlyBase	17.8681	1.48736	5.78e-05	0.00679372	-4.69489
FBgn0004045	FlyBase	6.73972	2.90378	0.00033678	0.0265094	-5.69037
FBgn0040637	FlyBase	8.1303	2.81844	9e-05	0.00891785	-6.20662
FBgn0031959	FlyBase	7.97189	1.89845	0.000919893	0.054428	-3.95281
FBgn0015399	FlyBase	413.896	0.403864	0.000942315	0.055383	-0.973377
FBgn0259184	FlyBase	18.6032	1.55889	0.000972125	0.0567566	-3.49133
FBgn0086906	FlyBase	579.704	0.400817	0.000985016	0.057131	-0.953452
FBgn0039690	FlyBase	128.112	0.443395	0.000993516	0.0572473	-1.04033
FBgn0030296	FlyBase	27.9651	0.843383	0.00105608	0.0604569	1.75729
FBgn0028497	FlyBase	332.648	0.352269	0.00109459	0.0618582	0.847491
FBgn0261698	FlyBase	225.021	0.325171	0.00109277	0.0618582	0.793948
FBgn0010830	FlyBase	145.245	0.508476	0.00111037	0.0621347	1.12865
FBgn0051103	FlyBase	14.4003	1.04681	0.00111357	0.0621347	-2.24056
FBgn0023550	FlyBase	164.008	0.486468	0.00112176	0.0621978	1.08907
FBgn0001257	FlyBase	53.6862	0.577222	0.0011611	0.0639768	1.25581
FBgn0002643	FlyBase	1184.4	0.320066	0.00120616	0.0660467	0.773988
FBgn0010621	FlyBase	32.5479	0.733482	0.00126615	0.0681612	1.49603
FBgn0027341	FlyBase	50.4004	0.568517	0.00128343	0.0681612	-1.22774
FBgn0032444	FlyBase	48.4862	0.608571	0.00126679	0.0681612	1.28123
FBgn0043791	FlyBase	19.6051	0.862533	0.00127057	0.0681612	-1.76042
FBgn0259164	FlyBase	8.62191	1.63888	0.00128012	0.0681612	-3.64876
FBgn0051213	FlyBase	19.7126	1.12113	0.00132069	0.06972	-2.27087
FBgn0000064	FlyBase	383.973	0.346981	0.00136485	0.0716223	0.810473
FBgn0031299	FlyBase	165.303	0.421213	0.00139679	0.0728645	0.940073
FBgn0014018	FlyBase	214.45	0.355598	0.00142074	0.073247	-0.82498
FBgn0040732	FlyBase	21.3253	0.928411	0.00141958	0.073247	1.7983
FBgn0265714	FlyBase	136.732	0.399971	0.00144045	0.0738315	-0.898925
FBgn0040383	FlyBase	42.5182	0.626711	0.00144895	0.073838	-1.29671
FBgn0052647	FlyBase	1586.1	0.266919	0.00152199	0.0771139	0.651819
FBgn0035397	FlyBase	906.616	0.383198	0.00156542	0.0781122	-0.863628
FBgn0036619	FlyBase	95.6423	0.839584	0.00156064	0.0781122	1.58949
FBgn0263873	FlyBase	1125.98	0.270994	0.00156827	0.0781122	0.6569
FBgn0267432	FlyBase	8.44454	0.285705	0.00161577	0.0800259	-0.079397
FBgn0024289	FlyBase	36.1533	0.848838	0.00171364	0.0843993	1.58124
FBgn0265597	FlyBase	119.189	0.385902	0.00173289	0.0848733	0.849388
FBgn0053548	FlyBase	494.312	0.418532	0.00179036	0.0872033	0.897095
FBgn0026077	FlyBase	34.3854	0.647355	0.0018282	0.088557	-1.28366
FBgn0263132	FlyBase	58.7249	0.668653	0.00186974	0.0900744	-1.26643
FBgn0026418	FlyBase	395.656	0.357585	0.00191884	0.090511	0.789551
FBgn0029831	FlyBase	32.6926	0.820986	0.00190127	0.090511	1.48337
FBgn0031585	FlyBase	7.11831	0.287913	0.00191987	0.090511	-0.0844214
FBgn0040636	FlyBase	24.6685	0.857801	0.00190112	0.090511	1.5884
FBgn0050295	FlyBase	1258.77	0.307563	0.00194134	0.0910364	0.702452
FBgn0037614	FlyBase	46.2615	0.646618	0.00196513	0.0916645	-1.26796
FBgn0283473	FlyBase	224.451	0.433678	0.00199859	0.0927344	-0.909098
FBgn0032095	FlyBase	9.5041	0.299593	0.00206446	0.0947931	-0.106806
FBgn0037087	FlyBase	45.463	0.652969	0.00205959	0.0947931	-1.2692
FBgn0050115	FlyBase	463.679	0.436633	0.00210267	0.0960472	-0.907741
FBgn0015622	FlyBase	2180.01	0.380599	0.00219735	0.0966312	0.805981
FBgn0016930	FlyBase	10410	0.377714	0.00215205	0.0966312	-0.838525
FBgn0031251	FlyBase	8.78303	0.30228	0.00219354	0.0966312	-0.110233
FBgn0031649	FlyBase	413.484	0.312593	0.00213997	0.0966312	-0.703284
FBgn0032797	FlyBase	295.857	0.508061	0.00220314	0.0966312	0.99967
FBgn0034903	FlyBase	34.3873	0.758506	0.00214964	0.0966312	-1.37428
FBgn0037085	FlyBase	6.15362	0.290259	0.00218564	0.0966312	-0.0894534
FBgn0262636	FlyBase	435.266	0.495955	0.00217706	0.0966312	-0.994371
FBgn0036310	FlyBase	7.29685	0.28561	0.00222573	0.0971388	-0.0793977
FBgn0005558	FlyBase	230.394	0.418482	0.00228011	0.0977168	-0.869636
FBgn0020294	FlyBase	53.859	0.523115	0.00225621	0.0977168	-1.03257
FBgn0038755	FlyBase	300.107	0.297	0.00228331	0.0977168	-0.671869
FBgn0285913	FlyBase	261.174	0.478602	0.00228227	0.0977168	-0.961396
FBgn0052698	FlyBase	179.613	0.385624	0.00232547	0.0990405	0.808824
FBgn0036665	FlyBase	14.5402	1.44396	0.0025074	0.106275	-2.2625
FBgn0013810	FlyBase	37.6079	0.97976	0.00254169	0.107213	-1.57181
FBgn0020930	FlyBase	135.784	0.42048	0.00261347	0.109196	0.845985
FBgn0036262	FlyBase	42.6934	0.794271	0.00260156	0.109196	1.32537
FBgn0034391	FlyBase	18.8314	1.17402	0.00262868	0.109314	-1.86558
FBgn0035802	FlyBase	2200.22	0.33581	0.00264256	0.109375	-0.721682
FBgn0035553	FlyBase	7.53314	1.80811	0.0026684	0.109928	-3.2654
FBgn0000395	FlyBase	64.3776	0.676801	0.00271021	0.110376	1.16742
FBgn0031142	FlyBase	14.0229	1.1717	0.00270706	0.110376	1.83134
FBgn0036022	FlyBase	11.6916	1.2965	0.00271682	0.110376	-2.22071
FBgn0028544	FlyBase	12.4888	1.26674	0.00282692	0.114322	-2.09942
FBgn0027616	FlyBase	930.103	0.383939	0.00289278	0.115921	0.775655
FBgn0034301	FlyBase	6.77633	0.284444	0.00288461	0.115921	-0.0768545
FBgn0001311	FlyBase	22.8028	1.04025	0.00290945	0.116062	-1.71321
FBgn0052792	FlyBase	135.433	0.691161	0.00301038	0.119547	-1.18159
FBgn0052791	FlyBase	64.1252	0.528048	0.00309624	0.121859	0.959842
FBgn0264273	FlyBase	112.919	0.443931	0.00308414	0.121859	-0.856859
FBgn0038039	FlyBase	377.791	0.425373	0.0031534	0.123557	-0.826401
FBgn0031294	FlyBase	2125.36	0.388434	0.00319612	0.124677	0.761503
FBgn0085356	FlyBase	4.58686	0.293553	0.00322893	0.125402	-0.0963683
FBgn0000038	FlyBase	133.368	0.487207	0.00326796	0.126361	0.896982
FBgn0040001	FlyBase	35.2842	1.02151	0.00328366	0.126414	-1.54696
FBgn0000140	FlyBase	11.3816	1.90073	0.00330948	0.126854	-2.49744
FBgn0036663	FlyBase	735.306	0.398472	0.00332429	0.12687	0.775907
FBgn0031546	FlyBase	6.37347	0.284217	0.00334092	0.126955	-0.076422
FBgn0002772	FlyBase	28.8073	0.821811	0.00340554	0.128399	-1.26512
FBgn0034997	FlyBase	850.58	0.330643	0.00340806	0.128399	0.679554
FBgn0031872	FlyBase	7.28734	0.301281	0.00347896	0.129	-0.109185
FBgn0036454	FlyBase	4836.77	0.314175	0.00348557	0.129	0.653326
FBgn0037008	FlyBase	43.4937	0.602936	0.00345136	0.129	1.02512
FBgn0051077	FlyBase	10.0276	0.289634	0.00346489	0.129	-0.0882465
FBgn0259174	FlyBase	6701.76	0.325344	0.00349716	0.129	-0.677862
FBgn0011559	FlyBase	8.69789	0.318251	0.00355359	0.130535	-0.133385
FBgn0041194	FlyBase	46.5942	0.618848	0.00361757	0.132334	1.02289
FBgn0040634	FlyBase	6.53772	0.306266	0.00366303	0.133443	-0.118426
FBgn0030960	FlyBase	162.235	0.675348	0.00370477	0.133982	-1.09476
FBgn0033605	FlyBase	10.1055	1.64213	0.00370823	0.133982	-2.34633
FBgn0020300	FlyBase	6.08073	0.311137	0.00378179	0.136083	-0.124206
FBgn0014464	FlyBase	70.5041	0.793109	0.0038692	0.138662	1.17168
FBgn0035458	FlyBase	44.8506	0.692593	0.00392614	0.139007	-1.10385
FBgn0036121	FlyBase	103.524	0.624628	0.00392103	0.139007	-1.03281
FBgn0261714	FlyBase	892.652	0.516817	0.00392308	0.139007	-0.898016
FBgn0031545	FlyBase	4.75549	0.288803	0.00407949	0.143859	-0.0870695
FBgn0017430	FlyBase	23.7234	1.19999	0.00410224	0.144085	1.42837
FBgn0038820	FlyBase	36.9589	1.87031	0.0041325	0.144572	-1.54691
FBgn0052082	FlyBase	465.355	0.30398	0.00419696	0.146247	-0.620921
FBgn0032719	FlyBase	64.2848	0.644744	0.00425271	0.147606	0.995642
FBgn0011573	FlyBase	44.9295	0.776689	0.00432721	0.148661	1.10673
FBgn0035427	FlyBase	5.26247	0.285461	0.0043299	0.148661	-0.0796375
FBgn0264386	FlyBase	627.39	0.347763	0.0043337	0.148661	0.67455
FBgn0053752	FlyBase	11.1629	1.53011	0.00439651	0.150231	-2.05407
FBgn0285944	FlyBase	774.742	0.377833	0.00441392	0.150244	0.709967
FBgn0267795	FlyBase	174.523	0.33015	0.00446769	0.151489	0.648815
FBgn0039925	FlyBase	108.233	0.902756	0.00449769	0.151922	1.18655
FBgn0031926	FlyBase	12.7261	1.77722	0.00457543	0.153498	-1.94576
FBgn0039911	FlyBase	156.1	0.556703	0.00459658	0.153498	0.898724
FBgn0053056	FlyBase	41.5428	0.731445	0.00458779	0.153498	-1.08011
FBgn0034286	FlyBase	75.4655	0.664032	0.00465843	0.15361	-1.01111
FBgn0042132	FlyBase	228.631	0.415043	0.00465794	0.15361	-0.751289
FBgn0050015	FlyBase	721.227	0.295299	0.00468535	0.15361	0.596371
FBgn0262728	FlyBase	113.329	0.432642	0.00468563	0.15361	0.764812
FBgn0265174	FlyBase	25.9748	0.850668	0.00468707	0.15361	-1.15655
FBgn0025777	FlyBase	725.859	0.358038	0.00474605	0.154967	-0.672878
FBgn0036040	FlyBase	43.5114	0.668324	0.00479037	0.155837	0.986652
FBgn0037462	FlyBase	14559	0.274158	0.00482812	0.156099	-0.566185
FBgn0039479	FlyBase	60.4414	1.17567	0.00483382	0.156099	1.26336
FBgn0000416	FlyBase	968.133	0.43509	0.00523227	0.164156	0.742625
FBgn0003676	FlyBase	37.8839	0.689568	0.00520912	0.164156	0.978947
FBgn0003701	FlyBase	7.59011	0.31027	0.00515648	0.164156	-0.123037
FBgn0035235	FlyBase	172.468	0.507196	0.00514999	0.164156	0.821959
FBgn0036134	FlyBase	257.795	0.43873	0.00517516	0.164156	-0.760426
FBgn0039594	FlyBase	501.599	0.364037	0.00517654	0.164156	0.664414
FBgn0050018	FlyBase	15.9578	2.70509	0.00522543	0.164156	-1.86105
FBgn0263774	FlyBase	11.8358	0.290639	0.00514698	0.164156	-0.0908374
FBgn0014465	FlyBase	22.435	0.4265	0.00539269	0.168022	0.228586
FBgn0032821	FlyBase	506.03	0.337833	0.00539362	0.168022	0.635221
FBgn0024989	FlyBase	20.9941	1.20929	0.0055073	0.170821	-1.29873
FBgn0039064	FlyBase	209.528	0.37825	0.00552222	0.170821	0.679195
FBgn0086784	FlyBase	1440.95	0.340255	0.00556362	0.171499	-0.637679
FBgn0004430	FlyBase	10.7352	0.336196	0.00566773	0.173738	0.155775
FBgn0038993	FlyBase	57.4685	0.626165	0.00567566	0.173738	0.906173
FBgn0261444	FlyBase	786.717	0.317222	0.00572402	0.174612	0.604144
FBgn0029930	FlyBase	88.4178	0.67649	0.00577964	0.175097	-0.951385
FBgn0036935	FlyBase	1244.88	0.360383	0.0057769	0.175097	0.652968
FBgn0036544	FlyBase	9952.5	0.252904	0.00584896	0.175389	-0.522093
FBgn0039415	FlyBase	29.6904	0.864774	0.00584197	0.175389	-1.10246
FBgn0260007	FlyBase	383.931	0.598986	0.00581829	0.175389	-0.883286
FBgn0014454	FlyBase	17.3752	0.362439	0.00593515	0.177366	-0.18101
FBgn0051111	FlyBase	8.26418	2.2634	0.00595512	0.177366	-2.00478
FBgn0052801	FlyBase	42.4774	0.855446	0.00602286	0.17878	1.02775
FBgn0010238	FlyBase	152.605	0.395501	0.00610999	0.179415	0.684852
FBgn0051028	FlyBase	5.33242	0.28155	0.00612568	0.179415	-0.0701497
FBgn0052666	FlyBase	184.066	0.379418	0.00608603	0.179415	0.668381
FBgn0086855	FlyBase	30.0533	0.946352	0.00609624	0.179415	-1.10035
FBgn0034159	FlyBase	6.53901	0.29328	0.00615603	0.179707	-0.0958823
FBgn0003279	FlyBase	251.571	0.718144	0.00625987	0.180588	0.926182
FBgn0024244	FlyBase	12.6469	0.34869	0.0062585	0.180588	-0.168473
FBgn0026598	FlyBase	6.82419	0.291393	0.00620672	0.180588	-0.0922138
FBgn0039358	FlyBase	214.794	0.462671	0.00626813	0.180588	-0.751017
FBgn0262871	FlyBase	259.751	0.459201	0.00634968	0.182341	0.737804
FBgn0029895	FlyBase	307.53	0.375854	0.006472	0.184401	-0.658866
FBgn0033188	FlyBase	181.555	0.461188	0.00648417	0.184401	-0.739072
FBgn0037855	FlyBase	260.952	0.38926	0.00648101	0.184401	0.670712
FBgn0036335	FlyBase	5.20662	0.303182	0.00656297	0.185446	-0.113271
FBgn0260004	FlyBase	15.71	2.12252	0.00654874	0.185446	-1.3936
FBgn0053349	FlyBase	5.10752	0.304162	0.00659763	0.18583	-0.114841
FBgn0033448	FlyBase	13.687	0.379195	0.00662785	0.186086	-0.197058
FBgn0085480	FlyBase	6.37599	0.278273	0.00671768	0.18801	-0.0607454
FBgn0033706	FlyBase	5.10308	0.281348	0.00676441	0.188719	-0.0697018
FBgn0000097	FlyBase	266.358	0.403798	0.00687042	0.189674	-0.678568
FBgn0028554	FlyBase	96.9933	0.515531	0.00686732	0.189674	0.766317
FBgn0028892	FlyBase	5.49993	0.280082	0.00685267	0.189674	-0.0661715
FBgn0032693	FlyBase	8.75512	0.305218	0.00688471	0.189674	-0.115928
FBgn0023076	FlyBase	136.719	0.525496	0.0070863	0.193414	0.772921
FBgn0036880	FlyBase	4.8239	0.281848	0.00707088	0.193414	-0.0710994
FBgn0052432	FlyBase	167.269	0.373501	0.00707302	0.193414	0.63982
FBgn0029176	FlyBase	199.216	0.586428	0.00723806	0.196947	0.804169
FBgn0024963	FlyBase	315.988	0.462549	0.00729141	0.196961	0.716427
FBgn0033845	FlyBase	15.6522	0.343836	0.00728697	0.196961	-0.163922
FBgn0261989	FlyBase	7.24474	0.312933	0.00730559	0.196961	-0.128757
FBgn0031695	FlyBase	23.1599	0.415285	0.00737957	0.198348	-0.221689
FBgn0263256	FlyBase	30.3691	0.854863	0.00741526	0.198702	-0.958998
FBgn0036986	FlyBase	26.2406	1.27825	0.00745213	0.199085	0.96352
FBgn0040232	FlyBase	13.3789	0.292737	0.0075169	0.199605	-0.0947823
FBgn0045770	FlyBase	8.73604	0.303411	0.00750764	0.199605	-0.114932
FBgn0001321	FlyBase	49.0818	0.632051	0.00763727	0.200326	-0.834076
FBgn0031855	FlyBase	59.9414	0.958612	0.00759882	0.200326	0.941166
FBgn0037950	FlyBase	270.273	0.423799	0.00768038	0.200326	-0.677746
FBgn0083949	FlyBase	111.405	0.453357	0.00761623	0.200326	0.699948
FBgn0261341	FlyBase	47.668	0.923589	0.00765773	0.200326	-0.951497
FBgn0264489	FlyBase	86.8232	0.515526	0.00764199	0.200326	-0.754221
FBgn0028480	FlyBase	189.983	0.428757	0.00774014	0.200697	0.678051
FBgn0031908	FlyBase	5.59633	0.294395	0.00772006	0.200697	-0.0999166
FBgn0003249	FlyBase	64.3541	0.571913	0.0078483	0.202905	0.777779
FBgn0035921	FlyBase	450.286	0.446053	0.00791276	0.203973	0.686046
FBgn0040837	FlyBase	8.78545	0.323481	0.00797738	0.20504	-0.142934
FBgn0040805	FlyBase	35.8096	1.13391	0.00811117	0.207872	-0.970402
FBgn0038504	FlyBase	940.151	0.31085	0.00819944	0.209526	-0.560132
FBgn0002899	FlyBase	6.94089	0.286092	0.00827777	0.210916	-0.081249
FBgn0000017	FlyBase	491.457	0.315879	0.0084178	0.211428	0.560154
FBgn0025686	FlyBase	156.612	0.617962	0.00833726	0.211428	0.782421
FBgn0036212	FlyBase	33.3117	0.752202	0.00838822	0.211428	-0.86157
FBgn0039010	FlyBase	5.69787	0.29404	0.00834678	0.211428	-0.0983022
FBgn0265194	FlyBase	198.338	0.383951	0.00840642	0.211428	0.624178
FBgn0030528	FlyBase	17.2986	1.7067	0.00845448	0.211746	0.891274
FBgn0013813	FlyBase	560.285	0.341303	0.00854601	0.212789	0.583326
FBgn0052369	FlyBase	144.464	0.413689	0.00855254	0.212789	0.649189
FBgn0264606	FlyBase	156.865	0.443154	0.00856851	0.212789	0.669031
FBgn0031694	FlyBase	21.298	0.397999	0.0086787	0.21492	-0.211173
FBgn0020269	FlyBase	83.7644	0.448294	0.00875762	0.215663	-0.67582
FBgn0028935	FlyBase	5.6116	0.277958	0.00875711	0.215663	-0.0599733
FBgn0284245	FlyBase	1411.67	0.466916	0.00880459	0.216215	0.677785
FBgn0023531	FlyBase	2300.07	0.311346	0.00903195	0.220793	0.547414
FBgn0037410	FlyBase	20.1323	0.387931	0.00904109	0.220793	-0.205999
FBgn0015288	FlyBase	310.989	0.933252	0.00909005	0.221375	0.82624
FBgn0085217	FlyBase	7.74253	0.301156	0.00912889	0.221709	-0.111257
FBgn0000723	FlyBase	3105.96	0.300371	0.00918411	0.222437	-0.536712
FBgn0042201	FlyBase	115.841	0.955677	0.00924914	0.223398	-0.849424
FBgn0000083	FlyBase	84.3982	0.524302	0.00933306	0.224809	0.704642
FBgn0036423	FlyBase	6.41534	0.286422	0.00936199	0.224892	-0.0821784
FBgn0015019	FlyBase	30.6726	2.46695	0.00940994	0.225429	0.645838
FBgn0031998	FlyBase	219.819	0.347443	0.00949701	0.226899	-0.579181
FBgn0029858	FlyBase	25.0909	1.42978	0.00960589	0.22888	0.773212
FBgn0023506	FlyBase	84.2884	0.540997	0.00977959	0.231144	0.705343
FBgn0029881	FlyBase	668.692	0.271118	0.00974821	0.231144	0.497153
FBgn0032681	FlyBase	1281.56	0.333216	0.00976783	0.231144	-0.562431
FBgn0051999	FlyBase	84.5416	0.611482	0.00981073	0.23126	-0.753185
FBgn0035975	FlyBase	555.393	0.372259	0.00986441	0.231906	-0.596977
FBgn0030999	FlyBase	5.98708	0.309703	0.00993921	0.233043	-0.123972
FBgn0033943	FlyBase	6.67765	0.28567	0.00999243	0.233669	-0.080906
FBgn0000592	FlyBase	53.2247	0.690155	0.0100815	0.234646	0.755116
FBgn0262029	FlyBase	7.80298	0.290352	0.0100875	0.234646	-0.0905122
FBgn0032587	FlyBase	73.6045	0.568475	0.0101777	0.236123	-0.705627
FBgn0004650	FlyBase	29.4873	0.642541	0.0102699	0.237014	0.33442
FBgn0030151	FlyBase	105.771	0.503167	0.0102501	0.237014	0.676114
FBgn0051327	FlyBase	6.12961	0.275878	0.0105825	0.242083	-0.0530973
FBgn0053012	FlyBase	6.13464	0.275883	0.010559	0.242083	-0.0531129
FBgn0262624	FlyBase	8.15196	0.279929	0.0105519	0.242083	-0.0657543
FBgn0266429	FlyBase	61.6274	0.582754	0.0105994	0.242083	-0.709365
FBgn0003278	FlyBase	19.4156	0.49483	0.0107223	0.24374	-0.271782
FBgn0020257	FlyBase	245.257	0.430613	0.0107549	0.24374	0.624385
FBgn0024321	FlyBase	1220.78	0.338597	0.0107365	0.24374	0.553693
FBgn0286071	FlyBase	23.3482	0.484651	0.0109341	0.247166	-0.266426
FBgn0002917	FlyBase	139.251	0.475163	0.010981	0.247592	0.64483
FBgn0030317	FlyBase	232.411	0.568315	0.0110858	0.249318	0.676743
FBgn0037632	FlyBase	51.7114	0.729669	0.0111235	0.249529	0.720576
FBgn0031107	FlyBase	956.056	0.560646	0.0111606	0.249726	0.674415
FBgn0000047	FlyBase	17.4489	0.525084	0.0112773	0.249801	-0.287951
FBgn0004449	FlyBase	600.862	0.298191	0.0112544	0.249801	0.510778
FBgn0037836	FlyBase	24.8216	0.3233	0.0112216	0.249801	-0.142852
FBgn0083946	FlyBase	6.36398	0.275258	0.0112011	0.249801	-0.0508618
FBgn0015032	FlyBase	8.47022	0.285673	0.0113147	0.250001	-0.0804502
FBgn0036139	FlyBase	5.47419	0.287476	0.0113532	0.250224	-0.0864704
FBgn0085271	FlyBase	7.42259	0.321089	0.0114007	0.250644	-0.139521
FBgn0043364	FlyBase	615.052	0.332227	0.0115758	0.253861	0.539485
FBgn0031171	FlyBase	5.73179	0.275899	0.0117092	0.25615	-0.0532533
FBgn0020386	FlyBase	7771.08	0.334314	0.01177	0.25684	-0.541341
FBgn0029864	FlyBase	58.874	0.772494	0.011799	0.25684	0.707253
FBgn0028887	FlyBase	8.75439	0.277965	0.0119249	0.258304	-0.0609961
FBgn0038261	FlyBase	36.0037	0.926906	0.0119079	0.258304	0.71475
FBgn0020647	FlyBase	1594.21	0.325964	0.0120386	0.258859	0.528893
FBgn0026371	FlyBase	15.7024	0.377345	0.0119918	0.258859	-0.197613
FBgn0051708	FlyBase	9.76948	0.315116	0.0120303	0.258859	-0.131708
FBgn0012034	FlyBase	214.223	0.49712	0.0121382	0.260366	0.637741
FBgn0000253	FlyBase	6694.53	0.415092	0.0122825	0.261118	0.587191
FBgn0013718	FlyBase	2684.17	0.383516	0.0123351	0.261118	-0.573351
FBgn0030512	FlyBase	167.633	0.390409	0.0123806	0.261118	0.573891
FBgn0036381	FlyBase	85.4733	0.435075	0.0123754	0.261118	0.60261
FBgn0036975	FlyBase	86.628	0.614804	0.012246	0.261118	0.670704
FBgn0263780	FlyBase	151.548	1.16733	0.0123712	0.261118	0.637702
FBgn0266672	FlyBase	431.398	0.396005	0.0122878	0.261118	0.578501
FBgn0003089	FlyBase	32.78	0.389219	0.0124228	0.261382	-0.207586
FBgn0038387	FlyBase	18.4327	0.554966	0.0125802	0.264065	-0.305334
FBgn0037491	FlyBase	7.33071	0.311883	0.0126967	0.265876	-0.127147
FBgn0003638	FlyBase	1717.61	0.357247	0.0128182	0.266933	0.546123
FBgn0027596	FlyBase	433.931	0.288783	0.0128329	0.266933	-0.490487
FBgn0038260	FlyBase	36.0669	0.760433	0.012838	0.266933	0.683242
FBgn0037297	FlyBase	143.315	0.546698	0.0128976	0.267542	0.638351
FBgn0033667	FlyBase	7.39108	0.29343	0.0129779	0.267598	-0.0975533
FBgn0037186	FlyBase	68.0147	0.561332	0.0129914	0.267598	0.648847
FBgn0085357	FlyBase	52.2578	0.794547	0.0129811	0.267598	0.679109
FBgn0029660	FlyBase	153.496	0.399489	0.0130229	0.267622	-0.576248
FBgn0035625	FlyBase	421.991	0.344192	0.0131147	0.268883	0.534195
FBgn0032482	FlyBase	429.449	0.343632	0.0131841	0.269678	-0.53536
FBgn0005585	FlyBase	150.628	0.884602	0.0133321	0.271018	0.633273
FBgn0010225	FlyBase	192.837	0.36275	0.0133419	0.271018	0.545559
FBgn0032276	FlyBase	5.08548	0.276207	0.0133412	0.271018	-0.0544717
FBgn0010222	FlyBase	81.4171	0.867751	0.0134048	0.271647	-0.677326
FBgn0035798	FlyBase	7.22859	0.279562	0.0134345	0.271647	-0.0649575
FBgn0032967	FlyBase	5.49447	0.284859	0.0136435	0.275242	-0.0790877
FBgn0036150	FlyBase	423.172	0.278779	0.0137629	0.275812	-0.474871
FBgn0037018	FlyBase	12.84	0.442454	0.0137656	0.275812	-0.2459
FBgn0038967	FlyBase	6.73161	0.280383	0.013713	0.275812	-0.0687075
FBgn0033502	FlyBase	57.4809	0.542747	0.0140448	0.280386	0.626289
FBgn0034639	FlyBase	27.5297	1.071	0.0140574	0.280386	0.577303
FBgn0000422	FlyBase	78.6161	0.537075	0.0141137	0.280872	0.615763
FBgn0036372	FlyBase	166.917	0.411338	0.0141947	0.281849	0.566805
FBgn0005633	FlyBase	4.80993	0.28777	0.0143139	0.282505	-0.0859639
FBgn0020496	FlyBase	1342.33	0.264944	0.0143191	0.282505	0.45525
FBgn0037900	FlyBase	25.7269	0.850234	0.0143239	0.282505	0.421748
FBgn0264978	FlyBase	123.485	0.426512	0.0143876	0.283127	0.569389
FBgn0033574	FlyBase	12.602	0.34357	0.0144383	0.283493	-0.167165
FBgn0004428	FlyBase	11.0367	0.377896	0.0144799	0.283678	0.199674
FBgn0015766	FlyBase	661.229	0.592291	0.0145493	0.283894	0.620705
FBgn0034662	FlyBase	15.6188	0.33272	0.0145553	0.283894	-0.155852
FBgn0030183	FlyBase	115.057	0.544315	0.0147002	0.284417	-0.623181
FBgn0035097	FlyBase	7.84197	0.301696	0.0146782	0.284417	-0.112613
FBgn0039449	FlyBase	5.02867	0.275728	0.0147113	0.284417	-0.0528343
FBgn0267727	FlyBase	14.3851	0.437627	0.0146152	0.284417	-0.244584
FBgn0038294	FlyBase	64.5469	0.622029	0.0147584	0.284705	-0.638356
FBgn0028481	FlyBase	54.1686	0.564201	0.0149024	0.284989	0.613314
FBgn0035398	FlyBase	8.91499	0.306373	0.0148831	0.284989	-0.1202
FBgn0261794	FlyBase	1631.19	0.295631	0.0148173	0.284989	-0.481762
FBgn0283658	FlyBase	206.299	0.390502	0.0148661	0.284989	-0.551776
FBgn0000084	FlyBase	117.592	0.542471	0.0151878	0.285611	0.600405
FBgn0022786	FlyBase	35.9245	0.95983	0.0150957	0.285611	0.492061
FBgn0027835	FlyBase	736.258	0.290225	0.015173	0.285611	0.473261
FBgn0032503	FlyBase	60.8226	0.360034	0.0151103	0.285611	-0.183042
FBgn0033160	FlyBase	140.113	0.392872	0.0150634	0.285611	0.547154
FBgn0033315	FlyBase	9.22601	0.334287	0.0152246	0.285611	0.157575
FBgn0033663	FlyBase	90.891	0.433583	0.0152151	0.285611	0.566585
FBgn0033936	FlyBase	65.173	0.536724	0.0152335	0.285611	0.598843
FBgn0086673	FlyBase	13.9598	0.381031	0.0152589	0.285611	-0.202394
FBgn0261641	FlyBase	1350.64	0.460379	0.0150952	0.285611	0.577457
FBgn0263133	FlyBase	29.93	0.936489	0.0153107	0.285973	-0.58687
FBgn0036522	FlyBase	11.9696	0.299183	0.015397	0.286977	-0.108776
FBgn0051320	FlyBase	786.365	0.266073	0.0154444	0.287252	0.450218
FBgn0039053	FlyBase	9.6416	0.310595	0.0155002	0.287683	-0.125889
FBgn0004623	FlyBase	3027.68	0.292194	0.0157784	0.289163	-0.471487
FBgn0010019	FlyBase	38.7045	1.00094	0.0157913	0.289163	-0.51009
FBgn0020653	FlyBase	110.323	0.786914	0.0158129	0.289163	0.591984
FBgn0032222	FlyBase	34.4182	0.809771	0.015658	0.289163	-0.624356
FBgn0033679	FlyBase	4.55618	0.288748	0.0158447	0.289163	-0.0889191
FBgn0052069	FlyBase	14.1408	0.40999	0.0156728	0.289163	0.225839
FBgn0053988	FlyBase	211.447	0.308656	0.0157504	0.289163	0.484571
FBgn0260812	FlyBase	431.529	0.470385	0.0157496	0.289163	-0.580036
FBgn0263354	FlyBase	109.473	0.655386	0.0158751	0.289163	0.606065
FBgn0037672	FlyBase	35.616	0.89808	0.0159296	0.289558	0.467203
FBgn0002789	FlyBase	19.952	0.592581	0.0162512	0.293226	-0.326491
FBgn0019936	FlyBase	72.6532	0.637467	0.0162645	0.293226	0.348221
FBgn0024995	FlyBase	22.9675	0.679921	0.0162621	0.293226	-0.368503
FBgn0283531	FlyBase	18.6137	0.491574	0.0161668	0.293226	-0.277747
FBgn0037338	FlyBase	10.8013	0.299177	0.0164578	0.295502	-0.108477
FBgn0051198	FlyBase	7.61549	0.299342	0.0164436	0.295502	-0.108246
FBgn0003016	FlyBase	568.901	0.298272	0.0165453	0.29587	-0.47279
FBgn0025739	FlyBase	5.94535	0.308153	0.0165276	0.29587	-0.122919
FBgn0037549	FlyBase	139.992	0.409243	0.0166523	0.297179	0.53741
FBgn0037100	FlyBase	7.48148	0.277099	0.0169138	0.301236	-0.0587275
FBgn0003483	FlyBase	8.61026	0.284126	0.0170112	0.301752	-0.0776886
FBgn0031414	FlyBase	11536.7	0.351273	0.0169774	0.301752	-0.51746
FBgn0011206	FlyBase	1290.5	0.589962	0.0170946	0.302622	-0.586451
FBgn0002715	FlyBase	6.46903	0.303928	0.0173395	0.302904	-0.11704
FBgn0031093	FlyBase	11.2949	0.371604	0.0173418	0.302904	0.195911
FBgn0031738	FlyBase	1189.59	0.296353	0.0171704	0.302904	0.465719
FBgn0032286	FlyBase	19.2723	0.566191	0.0172985	0.302904	0.319118
FBgn0036287	FlyBase	8.99001	0.289904	0.0171974	0.302904	-0.0904008
FBgn0037837	FlyBase	27.1274	0.780268	0.017351	0.302904	-0.41411
FBgn0259110	FlyBase	268.221	0.354437	0.017258	0.302904	0.506303
FBgn0039613	FlyBase	7.96281	0.294966	0.0173915	0.30301	-0.100467
FBgn0000615	FlyBase	8.64759	0.298138	0.0174584	0.303576	-0.106303
FBgn0022893	FlyBase	72.3659	0.590405	0.017587	0.304733	0.568489
FBgn0031453	FlyBase	1345.78	0.26621	0.0176165	0.304733	0.438277
FBgn0037291	FlyBase	13.8546	0.3923	0.0176286	0.304733	-0.213384
FBgn0027793	FlyBase	10.927	0.29555	0.0178066	0.30531	0.102164
FBgn0031424	FlyBase	237.57	0.435107	0.0178698	0.30531	0.539708
FBgn0033060	FlyBase	6.9928	0.324838	0.0178651	0.30531	-0.146259
FBgn0034187	FlyBase	8.75772	0.296739	0.0178548	0.30531	-0.103848
FBgn0036125	FlyBase	10.3148	0.289232	0.017869	0.30531	-0.0890608
FBgn0085421	FlyBase	337.069	0.34985	0.0178371	0.30531	-0.499294
FBgn0004401	FlyBase	415.65	0.49064	0.0180678	0.307229	0.551604
FBgn0259683	FlyBase	7.1972	0.27788	0.0180238	0.307229	-0.0604809
FBgn0266377	FlyBase	690.77	0.322301	0.0180867	0.307229	0.479045
FBgn0028474	FlyBase	186.215	0.606189	0.0182164	0.308545	0.55958
FBgn0259918	FlyBase	467.776	0.341509	0.0182341	0.308545	-0.492343
FBgn0026255	FlyBase	10.2399	0.294049	0.0183312	0.309002	-0.0993957
FBgn0051710	FlyBase	439.995	0.444066	0.0183287	0.309002	-0.545212
FBgn0263598	FlyBase	49.3691	0.695404	0.0183764	0.309172	0.551211
FBgn0027608	FlyBase	578.291	0.275242	0.0185221	0.309345	0.441468
FBgn0032969	FlyBase	11.27	0.281854	0.018585	0.309345	-0.0724932
FBgn0033869	FlyBase	6.01807	0.28774	0.0185344	0.309345	-0.0860732
FBgn0037414	FlyBase	6.27195	0.278495	0.0185147	0.309345	-0.0635928
FBgn0038846	FlyBase	18.5219	0.48587	0.0185041	0.309345	0.277586
FBgn0250755	FlyBase	54.8344	0.611496	0.0185972	0.309345	-0.571958
FBgn0264329	FlyBase	177.106	0.523516	0.0186798	0.310134	-0.561062
FBgn0039350	FlyBase	102	0.407942	0.018774	0.311112	-0.524555
FBgn0033110	FlyBase	7.11577	0.292876	0.0189072	0.311633	-0.0969756
FBgn0052808	FlyBase	29.5193	0.718137	0.0188661	0.311633	0.400969
FBgn0264443	FlyBase	21.4075	0.566428	0.0189115	0.311633	-0.31943
FBgn0001297	FlyBase	1356.67	0.265116	0.019039	0.31202	-0.431435
FBgn0029834	FlyBase	765.49	0.391509	0.0190411	0.31202	0.510525
FBgn0263117	FlyBase	108.074	0.504107	0.0190305	0.31202	-0.55495
FBgn0264307	FlyBase	1318.99	0.530756	0.0191268	0.312842	0.546341
FBgn0039298	FlyBase	21.2726	0.32677	0.0192149	0.313701	0.149613
FBgn0025628	FlyBase	99.9553	0.71928	0.0194641	0.316652	0.515341
FBgn0036995	FlyBase	11.4718	0.292386	0.0194675	0.316652	-0.0959979
FBgn0037025	FlyBase	13.2377	0.282421	0.0196296	0.318701	-0.0732548
FBgn0032305	FlyBase	1638.3	0.328674	0.0196919	0.319125	-0.475748
FBgn0030943	FlyBase	13.8584	0.381988	0.0197718	0.319832	0.206374
FBgn0052103	FlyBase	1060.61	0.291425	0.0198892	0.321142	-0.447511
FBgn0036612	FlyBase	9.42675	0.284178	0.0199991	0.321737	-0.0788666
FBgn0263077	FlyBase	15968.2	0.295733	0.0199905	0.321737	-0.439992
FBgn0085289	FlyBase	6.41982	0.272709	0.0201004	0.322779	-0.0405656
FBgn0001994	FlyBase	223.524	0.364316	0.0201807	0.322891	0.491477
FBgn0038201	FlyBase	5.05772	0.282318	0.0201503	0.322891	-0.0738425
FBgn0028894	FlyBase	17.9644	0.383761	0.0202399	0.323252	-0.206659
FBgn0032289	FlyBase	6.96095	0.276391	0.020623	0.328181	-0.0566269
FBgn0036627	FlyBase	20.072	0.483469	0.0206094	0.328181	0.28039
FBgn0016660	FlyBase	7.39064	0.280762	0.0207563	0.329707	-0.068855
FBgn0015025	FlyBase	10.3649	0.3163	0.0211334	0.329756	-0.137247
FBgn0027611	FlyBase	82.1758	0.516112	0.0210258	0.329756	0.522512
FBgn0030970	FlyBase	32.6425	0.58154	0.0209669	0.329756	0.337372
FBgn0031057	FlyBase	181.971	0.346278	0.020832	0.329756	0.477144
FBgn0036015	FlyBase	9.25664	0.338234	0.0211144	0.329756	-0.163094
FBgn0038680	FlyBase	6.25732	0.2963	0.0211181	0.329756	-0.103908
FBgn0053288	FlyBase	9.29391	0.290058	0.0209208	0.329756	-0.0911866
FBgn0085486	FlyBase	4.99027	0.2958	0.02089	0.329756	-0.103201
FBgn0259145	FlyBase	113.005	0.483555	0.0211242	0.329756	0.518202
FBgn0262598	FlyBase	7.50583	0.284342	0.0210913	0.329756	-0.0786986
FBgn0028325	FlyBase	113.427	0.437665	0.0213571	0.332071	-0.515282
FBgn0264305	FlyBase	429.17	0.297749	0.0213338	0.332071	0.44365
FBgn0004648	FlyBase	375.976	0.435316	0.0215115	0.332129	0.507651
FBgn0015222	FlyBase	122.416	0.389213	0.0214991	0.332129	0.493515
FBgn0034087	FlyBase	180.504	0.411173	0.0214941	0.332129	-0.501357
FBgn0261373	FlyBase	7.45479	0.315631	0.02148	0.332129	-0.134623
FBgn0016047	FlyBase	12.2171	0.287737	0.0217261	0.333438	-0.0862354
FBgn0034253	FlyBase	46.5814	0.687046	0.0216442	0.333438	-0.497913
FBgn0052448	FlyBase	8.93811	0.294711	0.0217272	0.333438	-0.10244
FBgn0069242	FlyBase	10.77	0.332846	0.0217476	0.333438	0.157401
FBgn0003274	FlyBase	117.901	0.497549	0.0220258	0.334316	0.291182
FBgn0010406	FlyBase	23.1915	0.536394	0.0219495	0.334316	0.313551
FBgn0010602	FlyBase	38.7825	0.712534	0.02204	0.334316	0.455494
FBgn0020660	FlyBase	225.249	0.470491	0.0220251	0.334316	0.507556
FBgn0029093	FlyBase	65.0141	0.571028	0.0219759	0.334316	0.517588
FBgn0036210	FlyBase	6.89913	0.310342	0.0220199	0.334316	-0.127186
FBgn0263593	FlyBase	6613.19	0.398344	0.0221017	0.334316	0.486584
FBgn0266756	FlyBase	5019.99	0.360969	0.0221082	0.334316	0.469101
FBgn0004397	FlyBase	1833.38	0.567501	0.0222019	0.334951	0.50704
FBgn0017567	FlyBase	26.6249	0.550852	0.0222561	0.334951	-0.317868
FBgn0031623	FlyBase	7.67031	0.306694	0.0222776	0.334951	-0.121354
FBgn0034629	FlyBase	5.20482	0.289022	0.0223022	0.334951	-0.0893766
FBgn0286782	FlyBase	10.9513	0.291216	0.0224868	0.337148	-0.0940189
FBgn0000557	FlyBase	663.127	0.298939	0.0228376	0.337331	0.439489
FBgn0015522	FlyBase	547.396	0.368749	0.0228809	0.337331	-0.474243
FBgn0031148	FlyBase	18.686	0.479607	0.0227901	0.337331	-0.28074
FBgn0032798	FlyBase	246.066	0.679217	0.0227782	0.337331	0.439661
FBgn0036206	FlyBase	5.14397	0.279596	0.0228816	0.337331	-0.0658587
FBgn0037715	FlyBase	39.821	0.68554	0.0226344	0.337331	-0.487096
FBgn0040682	FlyBase	24.0827	0.434673	0.0226396	0.337331	0.249469
FBgn0052311	FlyBase	181.974	0.390629	0.022704	0.337331	-0.48537
FBgn0260960	FlyBase	117.459	0.636756	0.0228751	0.337331	-0.500751
FBgn0264308	FlyBase	5355.15	0.276338	0.0227034	0.337331	-0.423882
FBgn0039868	FlyBase	8.02628	0.305651	0.0230569	0.339348	-0.120067
FBgn0000633	FlyBase	968.339	0.292379	0.0232211	0.339463	-0.433348
FBgn0037972	FlyBase	6.0728	0.272455	0.0232572	0.339463	-0.0394374
FBgn0038248	FlyBase	12.3273	0.286305	0.0231798	0.339463	-0.083114
FBgn0085371	FlyBase	6.0728	0.272455	0.0232572	0.339463	-0.0394374
FBgn0261526	FlyBase	7.67679	0.278908	0.0231221	0.339463	-0.0635867
FBgn0053113	FlyBase	893.194	0.292902	0.0233234	0.339867	0.430436
FBgn0032666	FlyBase	823.561	0.288785	0.0234651	0.341366	-0.429801
FBgn0026428	FlyBase	174.871	0.494228	0.0236292	0.343187	0.499868
FBgn0029736	FlyBase	70.7358	0.529554	0.0236903	0.343409	0.495931
FBgn0032377	FlyBase	23.9521	0.387858	0.0237223	0.343409	0.214083
FBgn0040832	FlyBase	11.6098	0.372312	0.0239985	0.346838	-0.199491
FBgn0021895	FlyBase	72.0135	0.484353	0.0241696	0.347628	0.49486
FBgn0038540	FlyBase	7.86247	0.312114	0.0241715	0.347628	-0.131644
FBgn0052141	FlyBase	11.8888	0.316549	0.0241378	0.347628	-0.137757
FBgn0051116	FlyBase	7597.26	0.252491	0.0242769	0.348575	-0.398905
FBgn0013323	FlyBase	12.8575	0.373537	0.0243991	0.34976	0.201629
FBgn0085370	FlyBase	338.734	0.300476	0.0246041	0.352126	-0.431412
FBgn0028412	FlyBase	5.42564	0.285552	0.0247551	0.353378	-0.0816933
FBgn0034225	FlyBase	5.27616	0.278308	0.0247717	0.353378	-0.0620213
FBgn0031306	FlyBase	116.213	0.434864	0.0250558	0.356852	0.479959
FBgn0053286	FlyBase	6.67229	0.27541	0.0251268	0.357287	-0.0533734
FBgn0023529	FlyBase	80.113	0.616432	0.0252453	0.357818	0.393586
FBgn0085350	FlyBase	768.705	0.463284	0.025242	0.357818	-0.486569
FBgn0003149	FlyBase	74.9152	0.591272	0.0253799	0.358435	-0.366889
FBgn0030508	FlyBase	266.867	0.326794	0.0254515	0.358435	-0.444532
FBgn0085263	FlyBase	123.28	0.384207	0.0254297	0.358435	0.46565
FBgn0259108	FlyBase	22855.3	0.38112	0.0253997	0.358435	0.463556
FBgn0025641	FlyBase	178.218	0.522658	0.025493	0.358447	0.478737
FBgn0039494	FlyBase	21.873	0.439149	0.0256471	0.360039	0.256589
FBgn0001180	FlyBase	7.87978	0.278976	0.0258932	0.360127	-0.0641524
FBgn0033292	FlyBase	5.66701	0.277045	0.0258984	0.360127	-0.0579043
FBgn0036480	FlyBase	12.9368	0.289197	0.0258022	0.360127	-0.0906564
FBgn0037040	FlyBase	8.99169	0.287059	0.0258079	0.360127	-0.0851328
FBgn0039857	FlyBase	132.22	0.62407	0.0257246	0.360127	0.420397
FBgn0052683	FlyBase	38.1279	0.491983	0.0258201	0.360127	0.295068
FBgn0031292	FlyBase	17.2977	0.331763	0.02611	0.361622	-0.15702
FBgn0038814	FlyBase	7.12698	0.298936	0.0261066	0.361622	-0.109765
FBgn0086779	FlyBase	607.582	0.539302	0.026129	0.361622	-0.477796
FBgn0003353	FlyBase	346.861	0.316102	0.0264975	0.365575	-0.434021
FBgn0038280	FlyBase	6.559	0.27596	0.026493	0.365575	-0.0544704
FBgn0001942	FlyBase	292.036	0.349436	0.0266042	0.365902	0.446937
FBgn0261811	FlyBase	123.058	0.371151	0.0265974	0.365902	0.456335
FBgn0085428	FlyBase	7.77368	0.28333	0.0266777	0.366341	-0.0763699
FBgn0026415	FlyBase	112.799	0.605079	0.0267988	0.367431	0.416086
FBgn0021738	FlyBase	1054.26	0.578421	0.0269024	0.367708	-0.458622
FBgn0262816	FlyBase	6.49878	0.275185	0.0268921	0.367708	-0.0526459
FBgn0039007	FlyBase	5.72578	0.272196	0.0270399	0.368444	-0.0382537
FBgn0052054	FlyBase	5.72578	0.272196	0.0270399	0.368444	-0.0382537
FBgn0050456	FlyBase	69.1819	0.569642	0.0272786	0.371124	-0.44335
FBgn0051694	FlyBase	197.358	0.335318	0.0274241	0.372528	0.434262
FBgn0004368	FlyBase	916.045	0.283665	0.0274884	0.372603	0.408442
FBgn0051146	FlyBase	16.1729	0.320291	0.0275142	0.372603	-0.143513
FBgn0000045	FlyBase	23.209	0.440747	0.0275828	0.37261	-0.256489
FBgn0050054	FlyBase	130.03	0.447787	0.0275992	0.37261	-0.464033
FBgn0000330	FlyBase	188.104	0.372045	0.027724	0.373723	0.449961
FBgn0038181	FlyBase	78.8059	0.570901	0.0278232	0.374487	-0.433614
FBgn0027590	FlyBase	80.3917	0.562577	0.0278787	0.374538	0.454049
FBgn0039807	FlyBase	12.6976	0.334995	0.0279119	0.374538	-0.162803
FBgn0038246	FlyBase	61.9719	0.592373	0.0279692	0.374737	0.405387
FBgn0004198	FlyBase	199.006	0.368238	0.0280355	0.375055	0.445996
FBgn0032922	FlyBase	5.66354	0.287098	0.0281045	0.375408	-0.0862187
FBgn0000567	FlyBase	1794.77	0.321995	0.0283548	0.375784	-0.428224
FBgn0015570	FlyBase	7.02404	0.288642	0.0285038	0.375784	-0.0889924
FBgn0032495	FlyBase	5.8077	0.302237	0.0282367	0.375784	-0.115447
FBgn0035094	FlyBase	21.1151	0.32264	0.0284807	0.375784	-0.147203
FBgn0039801	FlyBase	19.06	0.414731	0.0285111	0.375784	0.240045
FBgn0039909	FlyBase	137.039	0.401397	0.0285163	0.375784	-0.454141
FBgn0040398	FlyBase	35.8815	0.471301	0.0282095	0.375784	0.28258
FBgn0051660	FlyBase	114.374	0.528234	0.028288	0.375784	0.451911
FBgn0259140	FlyBase	23.5265	0.316986	0.0284761	0.375784	-0.138807
FBgn0029714	FlyBase	9.99652	0.330152	0.0286303	0.376705	0.156745
FBgn0038016	FlyBase	107.588	0.420837	0.0286716	0.376705	0.455776
FBgn0038747	FlyBase	190.57	0.412378	0.0287337	0.376958	0.451967
FBgn0004387	FlyBase	334.226	0.296142	0.0288638	0.377616	0.410908
FBgn0039501	FlyBase	7.2707	0.288363	0.0289123	0.377616	-0.0894037
FBgn0040395	FlyBase	501.202	0.318897	0.0288891	0.377616	0.421559
FBgn0086251	FlyBase	12.4242	0.300449	0.0290294	0.378585	-0.112523
FBgn0031343	FlyBase	5.55227	0.272064	0.029217	0.378789	-0.0376366
FBgn0031869	FlyBase	16.1703	0.313362	0.0291743	0.378789	-0.133824
FBgn0042104	FlyBase	5.55227	0.272064	0.029217	0.378789	-0.0376366
FBgn0261049	FlyBase	118.537	0.419512	0.029216	0.378789	0.453225
FBgn0003748	FlyBase	399.869	0.291339	0.0293621	0.379555	0.406448
FBgn0039480	FlyBase	6.52365	0.284256	0.0293456	0.379555	-0.0788242
FBgn0031881	FlyBase	10.2907	0.325998	0.0294911	0.380664	-0.150393
FBgn0000146	FlyBase	5.54431	0.276205	0.0295858	0.381328	-0.0551725
FBgn0015546	FlyBase	117.563	0.472875	0.0296688	0.38184	0.447883
FBgn0003041	FlyBase	20.7147	0.314226	0.0299434	0.38225	-0.135198
FBgn0026722	FlyBase	77.623	0.439484	0.0299396	0.38225	0.449137
FBgn0034023	FlyBase	8.53179	0.302866	0.0299608	0.38225	-0.117705
FBgn0051792	FlyBase	6.55713	0.274441	0.0299406	0.38225	-0.0498387
FBgn0259678	FlyBase	703.91	0.275553	0.0298926	0.38225	-0.396264
FBgn0284257	FlyBase	4013.84	0.367093	0.0298237	0.38225	-0.451082
FBgn0025625	FlyBase	574.087	0.451663	0.0301109	0.382801	0.450285
FBgn0038047	FlyBase	8.30869	0.286674	0.0301158	0.382801	-0.0846991
FBgn0262782	FlyBase	71.6938	0.553587	0.0301343	0.382801	0.364125
FBgn0010300	FlyBase	516.923	0.456026	0.0301889	0.382943	0.447177
FBgn0034245	FlyBase	31.6887	0.442154	0.0304767	0.384381	-0.262135
FBgn0035199	FlyBase	11.2574	0.29373	0.0304669	0.384381	-0.100375
FBgn0037742	FlyBase	5.38739	0.289943	0.0304534	0.384381	-0.0921682
FBgn0038975	FlyBase	1920.39	0.304481	0.0304292	0.384381	0.410483
FBgn0034883	FlyBase	6.89065	0.304682	0.0305594	0.384874	-0.120325
FBgn0033403	FlyBase	83.784	0.443094	0.0309774	0.386405	0.443644
FBgn0035160	FlyBase	5.89059	0.295007	0.0309989	0.386405	-0.103749
FBgn0039557	FlyBase	12.9684	0.34883	0.0310317	0.386405	0.179788
FBgn0039808	FlyBase	695.223	0.334782	0.030961	0.386405	-0.423605
FBgn0051326	FlyBase	27.8645	0.531101	0.0307998	0.386405	0.339302
FBgn0261788	FlyBase	25858.5	0.287837	0.0308027	0.386405	0.407313
FBgn0264442	FlyBase	397.196	0.302697	0.0310054	0.386405	-0.409136
FBgn0264711	FlyBase	7.85762	0.282146	0.0309251	0.386405	-0.0747897
FBgn0001224	FlyBase	11.7879	0.306033	0.0312895	0.388816	0.122849
FBgn0040087	FlyBase	39.2775	0.506076	0.0313135	0.388816	0.318508
FBgn0032790	FlyBase	23.306	0.48512	0.031504	0.390631	-0.295752
FBgn0001978	FlyBase	174.498	0.41718	0.0316004	0.390883	0.436691
FBgn0039645	FlyBase	5.37877	0.271932	0.031613	0.390883	-0.0370039
FBgn0035917	FlyBase	44.4253	0.556412	0.0317869	0.391387	-0.36997
FBgn0037384	FlyBase	26.075	0.393003	0.0317347	0.391387	-0.221627
FBgn0265274	FlyBase	36.5648	0.475619	0.0317824	0.391387	-0.288406
FBgn0001977	FlyBase	58.6016	0.492112	0.0318532	0.391657	0.430964
FBgn0027932	FlyBase	65.1888	0.460997	0.0322549	0.395559	0.432223
FBgn0036369	FlyBase	87.9104	0.513919	0.0322603	0.395559	0.420531
FBgn0000527	FlyBase	42.6622	0.549178	0.0325219	0.397847	-0.413535
FBgn0035753	FlyBase	63.3147	0.541886	0.0325529	0.397847	0.375934
FBgn0036812	FlyBase	10.5943	0.332642	0.0325823	0.397847	-0.161117
FBgn0045980	FlyBase	5.86616	0.281386	0.0330288	0.402742	-0.0728462
FBgn0015037	FlyBase	33.9504	0.539686	0.0331735	0.402834	0.372598
FBgn0036773	FlyBase	28.205	0.357061	0.0331255	0.402834	-0.187724
FBgn0038290	FlyBase	124.751	0.412324	0.0331339	0.402834	-0.435204
FBgn0041627	FlyBase	11.5469	0.334095	0.0332926	0.403169	-0.162149
FBgn0050323	FlyBase	180.125	0.543232	0.0332671	0.403169	-0.392971
FBgn0030672	FlyBase	319.178	0.364553	0.0334886	0.404661	0.419718
FBgn0033886	FlyBase	64.6002	0.522882	0.0335076	0.404661	0.40812
FBgn0015239	FlyBase	145.107	0.447617	0.0336226	0.405495	0.424754
FBgn0027575	FlyBase	87.9524	0.511927	0.0338559	0.405535	0.400888
FBgn0033813	FlyBase	11.2961	0.342315	0.0338344	0.405535	-0.172547
FBgn0037094	FlyBase	291.19	0.280826	0.0338132	0.405535	-0.387218
FBgn0037874	FlyBase	214.838	0.371544	0.0337393	0.405535	0.420788
FBgn0040340	FlyBase	44.1898	0.513598	0.033708	0.405535	0.408867
FBgn0023090	FlyBase	19.7322	0.329488	0.0339548	0.405617	-0.156417
FBgn0037754	FlyBase	599.599	0.317497	0.0339384	0.405617	-0.409304
FBgn0039112	FlyBase	30.3641	0.529822	0.0341341	0.407207	-0.350212
FBgn0000052	FlyBase	73.2658	0.518678	0.0341832	0.407242	0.387264
FBgn0031064	FlyBase	139.235	0.42492	0.0344514	0.409884	0.423564
FBgn0033054	FlyBase	653.404	0.403763	0.0347204	0.411418	-0.425078
FBgn0034098	FlyBase	8.27904	0.290528	0.0347158	0.411418	-0.0952127
FBgn0040733	FlyBase	10.4959	0.32297	0.0347081	0.411418	0.149133
FBgn0031520	FlyBase	6.74271	0.293223	0.0349094	0.412694	-0.100109
FBgn0259985	FlyBase	358.676	0.446621	0.0349217	0.412694	0.419567
FBgn0027562	FlyBase	28.9059	0.51239	0.0349855	0.412895	0.342573
FBgn0038076	FlyBase	5.43166	0.275154	0.0351082	0.413236	-0.0515063
FBgn0052137	FlyBase	177.269	0.326632	0.0350721	0.413236	-0.404359
FBgn0001255	FlyBase	68.6391	0.50338	0.0353912	0.414536	-0.40392
FBgn0025814	FlyBase	36.7449	0.475961	0.0355948	0.414536	0.299887
FBgn0029105	FlyBase	563.494	0.294973	0.035453	0.414536	0.388654
FBgn0030400	FlyBase	387.095	0.318152	0.0354825	0.414536	0.398281
FBgn0035960	FlyBase	4.21903	0.286054	0.0355665	0.414536	-0.0840081
FBgn0039357	FlyBase	9.60548	0.296741	0.035365	0.414536	-0.107917
FBgn0086913	FlyBase	219.486	0.374502	0.0355045	0.414536	-0.418021
FBgn0261703	FlyBase	240.321	0.339902	0.0355512	0.414536	0.405795
FBgn0025835	FlyBase	7.26861	0.28799	0.035702	0.414869	-0.0882945
FBgn0030358	FlyBase	313.326	0.401198	0.0357175	0.414869	0.414648
FBgn0034420	FlyBase	121.078	0.395778	0.0360677	0.418385	0.414605
FBgn0000581	FlyBase	1165.76	0.302706	0.0361389	0.418661	0.388529
FBgn0038014	FlyBase	6.43211	0.291793	0.0363313	0.420337	0.0977611
FBgn0002924	FlyBase	14.7771	0.35892	0.0365504	0.420405	-0.193086
FBgn0003866	FlyBase	110.574	0.484238	0.0368786	0.420405	-0.403749
FBgn0028875	FlyBase	300.402	0.496477	0.0367711	0.420405	0.340012
FBgn0031646	FlyBase	4.93962	0.283561	0.0367725	0.420405	-0.0781605
FBgn0031739	FlyBase	36.4242	0.505159	0.0369094	0.420405	0.338258
FBgn0032773	FlyBase	33.4245	0.453779	0.0365036	0.420405	0.283806
FBgn0037709	FlyBase	17.3845	0.315492	0.0366699	0.420405	-0.137887
FBgn0038960	FlyBase	6.03912	0.273821	0.036698	0.420405	-0.0476519
FBgn0041585	FlyBase	2117.04	0.443459	0.0367118	0.420405	-0.413884
FBgn0259209	FlyBase	11.4619	0.321712	0.0368382	0.420405	-0.148368
FBgn0262473	FlyBase	321.186	0.310211	0.0364167	0.420405	-0.394343
FBgn0263258	FlyBase	268.6	0.338851	0.0368806	0.420405	0.400655
FBgn0036932	FlyBase	34.9971	0.504905	0.0370534	0.421501	-0.331511
FBgn0032269	FlyBase	10.6888	0.312694	0.0372577	0.422544	-0.13425
FBgn0034281	FlyBase	70.2644	0.458884	0.037258	0.422544	-0.409391
FBgn0039969	FlyBase	92.9188	0.455066	0.0372889	0.422544	-0.410299
FBgn0005619	FlyBase	1067.79	0.321069	0.0376644	0.426251	-0.395348
FBgn0033584	FlyBase	20.9518	0.347985	0.0377298	0.426443	-0.180821
FBgn0259228	FlyBase	434.297	0.281719	0.0379213	0.428059	0.374678
FBgn0020258	FlyBase	8.28646	0.286508	0.0381301	0.42877	-0.0856699
FBgn0028704	FlyBase	545.884	0.428362	0.0380982	0.42877	0.403877
FBgn0034081	FlyBase	6.30936	0.292422	0.0380723	0.42877	-0.0981445
FBgn0036656	FlyBase	9.5648	0.287222	0.0382135	0.42916	-0.0873577
FBgn0031260	FlyBase	40.383	0.431631	0.0385915	0.432303	0.265975
FBgn0037546	FlyBase	18.7664	0.33746	0.0385632	0.432303	-0.168153
FBgn0000181	FlyBase	99.9214	0.485354	0.0391395	0.435656	0.365137
FBgn0014388	FlyBase	100.767	0.414588	0.039155	0.435656	0.402615
FBgn0016917	FlyBase	1170.15	0.342311	0.0389909	0.435656	-0.396529
FBgn0036348	FlyBase	8.14479	0.296625	0.0389742	0.435656	-0.10759
FBgn0039110	FlyBase	30.8736	0.440445	0.0390814	0.435656	0.275481
FBgn0261046	FlyBase	113.248	0.487455	0.0391873	0.435656	0.356043
FBgn0031209	FlyBase	6.81964	0.286622	0.0393553	0.436506	-0.0870545
FBgn0032478	FlyBase	89.1911	0.486325	0.0393628	0.436506	0.349679
FBgn0263072	FlyBase	129.004	0.412043	0.0397004	0.439696	0.396472
FBgn0031273	FlyBase	19.5748	0.29602	0.0399855	0.442205	0.106602
FBgn0034494	FlyBase	32.8178	0.482915	0.0400272	0.442205	-0.326177
FBgn0032169	FlyBase	12.4989	0.319706	0.0401783	0.442725	-0.144791
FBgn0032815	FlyBase	32.2037	0.432899	0.0403254	0.442725	-0.26829
FBgn0033652	FlyBase	2759.91	0.461932	0.0402571	0.442725	-0.381803
FBgn0261705	FlyBase	7.98772	0.284246	0.0402313	0.442725	-0.0811181
FBgn0266566	FlyBase	10.233	0.286098	0.0402952	0.442725	-0.0847099
FBgn0030668	FlyBase	17.3402	0.346413	0.0405871	0.445044	-0.179108
FBgn0002564	FlyBase	10.0228	0.315472	0.0406785	0.445293	-0.139264
FBgn0036397	FlyBase	43.4995	0.479874	0.0407108	0.445293	-0.36621
FBgn0004370	FlyBase	317.39	0.280431	0.0408228	0.445965	-0.370235
FBgn0263916	FlyBase	11.4555	0.323083	0.0408958	0.44621	-0.151248
FBgn0034958	FlyBase	73.3072	0.460564	0.0410614	0.446399	-0.387745
FBgn0036686	FlyBase	54.1991	0.426912	0.0409977	0.446399	0.265454
FBgn0036814	FlyBase	353.628	0.270893	0.0411157	0.446399	0.361171
FBgn0040236	FlyBase	538.763	0.406146	0.0411127	0.446399	0.391004
FBgn0033615	FlyBase	54.3282	0.466594	0.0412407	0.447205	0.371906
FBgn0027537	FlyBase	23.2814	0.409265	0.0413302	0.447573	0.24705
FBgn0029915	FlyBase	6.8807	0.295248	0.0413761	0.447573	-0.104493
FBgn0030608	FlyBase	114.39	0.395961	0.0415016	0.447672	0.391725
FBgn0260657	FlyBase	264.692	0.306818	0.0415377	0.447672	0.376383
FBgn0261602	FlyBase	154.064	0.464989	0.0415363	0.447672	0.312422
FBgn0036062	FlyBase	28.7465	0.458081	0.0416891	0.448756	-0.29736
FBgn0002932	FlyBase	251.499	0.299794	0.042293	0.449671	0.371416
FBgn0004427	FlyBase	9.23292	0.310947	0.0424931	0.449671	0.132812
FBgn0015371	FlyBase	611.259	0.284276	0.0425818	0.449671	0.36411
FBgn0023181	FlyBase	4.85835	0.286361	0.0418253	0.449671	-0.0852123
FBgn0028895	FlyBase	19.5094	0.342021	0.0424652	0.449671	-0.174077
FBgn0031689	FlyBase	59.6019	0.467592	0.0425472	0.449671	0.359104
FBgn0033177	FlyBase	42.7819	0.437636	0.0419591	0.449671	0.279408
FBgn0033351	FlyBase	15.4671	0.324547	0.0425902	0.449671	0.15292
FBgn0033633	FlyBase	5.56833	0.279009	0.0425698	0.449671	-0.0654994
FBgn0034021	FlyBase	22.2941	0.43189	0.0424471	0.449671	-0.26873
FBgn0035237	FlyBase	2120.51	0.305365	0.0421171	0.449671	0.373527
FBgn0036782	FlyBase	6.00802	0.273232	0.0424985	0.449671	-0.0436726
FBgn0037076	FlyBase	27.1083	0.420593	0.0418878	0.449671	-0.25854
FBgn0053348	FlyBase	3.68471	0.277802	0.0422251	0.449671	-0.0614918
FBgn0063649	FlyBase	28.5732	0.425317	0.0422198	0.449671	-0.262272
FBgn0259193	FlyBase	5.82501	0.276861	0.042227	0.449671	-0.0580766
FBgn0035968	FlyBase	8.86322	0.287508	0.0426965	0.450254	-0.0885481
FBgn0033958	FlyBase	619.374	0.302727	0.0428984	0.451843	-0.376182
FBgn0262117	FlyBase	1511.33	0.438871	0.042999	0.452362	-0.377893
FBgn0052364	FlyBase	6.38159	0.284502	0.0432707	0.454677	-0.0813204
FBgn0052686	FlyBase	7.26916	0.288474	0.0434435	0.45595	-0.0901921
FBgn0025390	FlyBase	526.965	0.430276	0.0435225	0.456236	0.37672
FBgn0023091	FlyBase	5.34192	0.27435	0.0436686	0.457091	-0.0491168
FBgn0035022	FlyBase	4.60713	0.282272	0.0437078	0.457091	-0.0752992
FBgn0005660	FlyBase	15.7641	0.303648	0.0439802	0.458537	0.121341
FBgn0037270	FlyBase	31.6385	0.45511	0.0440541	0.458537	0.30751
FBgn0038752	FlyBase	8.35888	0.307333	0.0439268	0.458537	-0.126979
FBgn0261556	FlyBase	155.937	0.389573	0.0440441	0.458537	0.382124
FBgn0020249	FlyBase	83.752	0.391208	0.0441555	0.458801	-0.385621
FBgn0261004	FlyBase	12.2661	0.2943	0.0441835	0.458801	-0.103579
FBgn0041582	FlyBase	176.951	0.336694	0.0444329	0.460848	0.375505
FBgn0003444	FlyBase	92.3116	0.454234	0.0445475	0.461238	-0.366916
FBgn0038326	FlyBase	27.7297	0.417787	0.0445752	0.461238	-0.256632
FBgn0028888	FlyBase	1424.59	0.328121	0.0446851	0.461833	-0.375726
FBgn0259219	FlyBase	13.4941	0.291046	0.0450697	0.465263	-0.0968447
FBgn0045073	FlyBase	185.581	0.326205	0.0451393	0.465436	-0.375308
FBgn0259818	FlyBase	30.8853	0.392127	0.045246	0.465991	-0.231403
FBgn0039155	FlyBase	9.29358	0.302466	0.0453141	0.466148	-0.118292
FBgn0000308	FlyBase	386.691	0.364104	0.0456832	0.466677	0.37575
FBgn0011737	FlyBase	57.2526	0.455534	0.0457114	0.466677	0.338169
FBgn0015295	FlyBase	39.4513	0.336761	0.045808	0.466677	0.170446
FBgn0020443	FlyBase	229.52	0.432245	0.0458178	0.466677	0.361787
FBgn0031857	FlyBase	38.6273	0.445047	0.0457038	0.466677	-0.296089
FBgn0032151	FlyBase	234.674	0.424695	0.0458419	0.466677	0.269506
FBgn0034745	FlyBase	7.96364	0.277965	0.0454192	0.466677	-0.0619378
FBgn0040849	FlyBase	517.362	0.447126	0.0457376	0.466677	0.299808
FBgn0259150	FlyBase	71.0608	0.450077	0.045511	0.466677	0.347221
FBgn0053233	FlyBase	6.82523	0.280224	0.0459717	0.467458	-0.0698277
FBgn0037386	FlyBase	6.53061	0.28854	0.0460663	0.467881	-0.0908651
FBgn0031655	FlyBase	12.9982	0.349735	0.0461664	0.468358	-0.185673
FBgn0003559	FlyBase	310.764	0.303242	0.0464116	0.470305	0.362594
FBgn0003890	FlyBase	299.39	0.362365	0.0465904	0.471033	-0.375309
FBgn0034618	FlyBase	110.664	0.382355	0.0465546	0.471033	-0.374115
FBgn0002563	FlyBase	134.686	0.450848	0.0467074	0.471348	0.339982
FBgn0010638	FlyBase	21.6543	0.403731	0.0468982	0.471348	0.246556
FBgn0026259	FlyBase	853.396	0.446196	0.0468281	0.471348	0.311699
FBgn0029672	FlyBase	22.988	0.402001	0.0468329	0.471348	0.244205
FBgn0031267	FlyBase	7.39668	0.286773	0.0469888	0.471348	0.0873497
FBgn0031359	FlyBase	606.426	0.285644	0.0470056	0.471348	-0.355703
FBgn0031903	FlyBase	6.06347	0.278145	0.0470493	0.471348	-0.0631703
FBgn0264493	FlyBase	1319.04	0.367378	0.0470303	0.471348	-0.37902
FBgn0265297	FlyBase	1070.08	0.345038	0.0471495	0.471816	0.370374
FBgn0000578	FlyBase	85.6382	0.394235	0.0473085	0.472335	0.368271
FBgn0051105	FlyBase	6.32191	0.281362	0.0472933	0.472335	-0.0733512
FBgn0261991	FlyBase	9.00607	0.311068	0.0477273	0.475977	0.134498
FBgn0000044	FlyBase	86.411	0.439263	0.0480055	0.477133	-0.309422
FBgn0033651	FlyBase	4.27714	0.274979	0.0479987	0.477133	-0.0514146
FBgn0265623	FlyBase	831.992	0.31488	0.0479011	0.477133	-0.363774
FBgn0038744	FlyBase	24.32	0.355521	0.0481757	0.478285	-0.192497
FBgn0050429	FlyBase	7.76526	0.274247	0.0482478	0.478462	-0.0492295
FBgn0260642	FlyBase	15.8772	0.30694	0.0483694	0.479129	-0.127424
FBgn0025633	FlyBase	1482	0.262433	0.0484933	0.479547	-0.341813
FBgn0026257	FlyBase	8.00392	0.284888	0.0487249	0.479547	-0.0834563
FBgn0034132	FlyBase	4.87687	0.287835	0.0486943	0.479547	-0.0904483
FBgn0035916	FlyBase	68.2248	0.443719	0.0486021	0.479547	0.329453
FBgn0037612	FlyBase	19.5909	0.31496	0.0487863	0.479547	0.140721
FBgn0039270	FlyBase	12.0675	0.324717	0.0487924	0.479547	-0.153852
FBgn0052081	FlyBase	5.66101	0.27291	0.0485476	0.479547	-0.0423674
FBgn0011289	FlyBase	71.1056	0.435289	0.0488687	0.479762	0.335307
FBgn0262515	FlyBase	95.1525	0.378756	0.0492108	0.482583	0.366579
FBgn0004047	FlyBase	11.4005	0.31125	0.049949	0.483732	0.135411
FBgn0028675	FlyBase	16.1723	0.284454	0.0496024	0.483732	-0.0820635
FBgn0031379	FlyBase	78.6649	0.416243	0.0499457	0.483732	0.351682
FBgn0032130	FlyBase	78.4453	0.393791	0.0500112	0.483732	-0.359018
FBgn0034229	FlyBase	31.8845	0.377719	0.0499049	0.483732	0.222114
FBgn0035144	FlyBase	7.68633	0.28781	0.0498358	0.483732	-0.090588
FBgn0036211	FlyBase	129.299	0.401529	0.0499412	0.483732	-0.360703
FBgn0037942	FlyBase	10.9386	0.316846	0.0498394	0.483732	-0.144137
FBgn0038320	FlyBase	236.569	0.33929	0.0495156	0.483732	0.36159
FBgn0039116	FlyBase	19.1596	0.362753	0.0500316	0.483732	-0.202608
FBgn0052529	FlyBase	1022.05	0.337923	0.0495692	0.483732	0.361541
FBgn0067779	FlyBase	149.708	0.440278	0.0497394	0.483732	-0.339079
FBgn0086909	FlyBase	105.619	0.405385	0.0500412	0.483732	-0.362114
FBgn0037405	FlyBase	5.60223	0.275699	0.0503595	0.486074	-0.0542585
FBgn0054030	FlyBase	6.03618	0.276212	0.0503938	0.486074	-0.0573926
FBgn0001075	FlyBase	224.51	0.384315	0.050461	0.486191	0.358394
FBgn0262123	FlyBase	13.9048	0.311206	0.0507475	0.488417	-0.135019
FBgn0025800	FlyBase	265.307	0.351999	0.0509362	0.489699	0.358919
FBgn0015600	FlyBase	8083.06	0.257381	0.0511288	0.490935	0.332178
FBgn0028327	FlyBase	70.782	0.431933	0.0512016	0.490935	0.30863
FBgn0260741	FlyBase	16.3965	0.358664	0.0512319	0.490935	-0.199394
FBgn0029843	FlyBase	26.2132	0.354898	0.0514065	0.491776	0.195473
FBgn0039936	FlyBase	1295.65	0.320312	0.0514869	0.491776	-0.356166
FBgn0085430	FlyBase	1507.38	0.29383	0.0514573	0.491776	0.34894
FBgn0041712	FlyBase	5.05085	0.29001	0.0516083	0.492401	-0.094897
FBgn0004513	FlyBase	19.1422	0.344632	0.052215	0.496042	-0.181479
FBgn0010453	FlyBase	7.61543	0.283267	0.0521231	0.496042	-0.0794308
FBgn0025627	FlyBase	4.45834	0.284364	0.0520978	0.496042	0.0814392
FBgn0033603	FlyBase	4.93676	0.285906	0.0521808	0.496042	-0.086134
FBgn0034976	FlyBase	422.262	0.265246	0.052361	0.496894	0.334707
FBgn0028540	FlyBase	13.6119	0.326582	0.0525786	0.497887	-0.158184
FBgn0044328	FlyBase	17.7757	0.353374	0.0525549	0.497887	0.194
FBgn0033792	FlyBase	7.95447	0.285631	0.0526372	0.497908	-0.0855181
FBgn0036502	FlyBase	6.5761	0.287716	0.0527726	0.498653	-0.0893938
FBgn0085256	FlyBase	18.8532	0.297407	0.0529162	0.499474	0.111003
FBgn0035813	FlyBase	6.05602	0.281187	0.0530492	0.499971	-0.0724386
FBgn0037138	FlyBase	223.782	0.33533	0.0530822	0.499971	-0.354268
FBgn0030218	FlyBase	14.0577	0.322632	0.0532357	0.500881	0.153455
FBgn0034031	FlyBase	9.70826	0.278817	0.0533301	0.50103	-0.0655151
FBgn0259173	FlyBase	625.634	0.249327	0.0533652	0.50103	0.324943
FBgn0032840	FlyBase	31.4625	0.355845	0.0534673	0.501298	0.196766
FBgn0052088	FlyBase	7.62247	0.280847	0.0535074	0.501298	-0.0716162
FBgn0000451	FlyBase	13.7237	0.309395	0.0539524	0.501994	-0.132727
FBgn0002930	FlyBase	41.8451	0.390528	0.0542618	0.501994	0.240791
FBgn0004404	FlyBase	30.3913	0.358479	0.0542253	0.501994	0.20046
FBgn0013812	FlyBase	42.7954	0.369878	0.0542481	0.501994	-0.215329
FBgn0030643	FlyBase	11.4891	0.304779	0.054322	0.501994	0.125441
FBgn0031688	FlyBase	83.0415	0.391246	0.0541405	0.501994	0.346186
FBgn0031948	FlyBase	695.301	0.42598	0.0539236	0.501994	-0.320651
FBgn0033650	FlyBase	88.8182	0.416852	0.0542488	0.501994	-0.331653
FBgn0035499	FlyBase	56.7912	0.427391	0.0539204	0.501994	0.306145
FBgn0039165	FlyBase	53.3398	0.426162	0.053847	0.501994	-0.330965
FBgn0039879	FlyBase	4.55794	0.279197	0.0542699	0.501994	-0.0682383
FBgn0259143	FlyBase	176.805	0.315284	0.0540493	0.501994	0.347677
FBgn0259171	FlyBase	149.195	0.312322	0.0540455	0.501994	0.34671
FBgn0032921	FlyBase	5.1889	0.279766	0.054654	0.504006	-0.0683748
FBgn0040389	FlyBase	5.60372	0.287751	0.0546295	0.504006	-0.0896324
FBgn0034500	FlyBase	8.89397	0.29215	0.0550872	0.507074	-0.101244
FBgn0039846	FlyBase	19.634	0.375091	0.0551593	0.507074	-0.221238
FBgn0052793	FlyBase	6.1636	0.289234	0.0551321	0.507074	-0.093134
FBgn0034377	FlyBase	69.5029	0.398064	0.0555024	0.509323	-0.339911
FBgn0037756	FlyBase	38.4416	0.403945	0.0555195	0.509323	-0.261452
FBgn0029810	FlyBase	53.5146	0.390365	0.0556511	0.51	0.244055
FBgn0086778	FlyBase	240.453	0.333016	0.0558241	0.511054	0.345752
FBgn0032109	FlyBase	1180.72	0.291717	0.0560395	0.511963	0.336979
FBgn0037683	FlyBase	4.29638	0.286499	0.0560372	0.511963	-0.0873107
FBgn0002773	FlyBase	99.3176	0.415315	0.0562755	0.512109	-0.313771
FBgn0010328	FlyBase	368.666	0.388636	0.0563301	0.512109	0.333546
FBgn0030040	FlyBase	9.86322	0.294166	0.0562011	0.512109	0.105301
FBgn0037105	FlyBase	25.4351	0.325979	0.0563459	0.512109	-0.157869
FBgn0260861	FlyBase	6.62562	0.300365	0.0562291	0.512109	-0.117052
FBgn0003250	FlyBase	61.5589	0.399808	0.0565208	0.51317	0.255641
FBgn0033884	FlyBase	42.8992	0.417916	0.0566302	0.513634	-0.298804
FBgn0033372	FlyBase	9.45149	0.277309	0.0568021	0.514663	-0.0603924
FBgn0000577	FlyBase	5.02339	0.278655	0.0573019	0.518659	-0.0656596
FBgn0015625	FlyBase	6.86117	0.275099	0.0575171	0.518818	-0.0522244
FBgn0015777	FlyBase	346.166	0.26898	0.0576137	0.518818	0.326336
FBgn0029828	FlyBase	12.7432	0.31191	0.0576076	0.518818	0.138305
FBgn0034345	FlyBase	542.516	0.248346	0.0574477	0.518818	0.317559
FBgn0040372	FlyBase	334.28	0.280454	0.0575945	0.518818	-0.332179
FBgn0029922	FlyBase	23.928	0.359306	0.0577579	0.519585	0.204955
FBgn0041191	FlyBase	36.4478	0.412954	0.0580116	0.520804	-0.284991
FBgn0261975	FlyBase	35.672	0.399394	0.0579556	0.520804	-0.256319
FBgn0026393	FlyBase	36.8126	0.407263	0.0584941	0.523006	0.274468
FBgn0031968	FlyBase	30.5993	0.409401	0.0584845	0.523006	-0.27529
FBgn0036727	FlyBase	6.52463	0.292613	0.0584262	0.523006	-0.101651
FBgn0050284	FlyBase	11.5217	0.289829	0.058331	0.523006	-0.0947952
FBgn0002931	FlyBase	6.27436	0.281896	0.0593811	0.525395	-0.0754022
FBgn0023023	FlyBase	1065.65	0.274335	0.0593383	0.525395	0.32493
FBgn0028879	FlyBase	1623.87	0.268383	0.0593121	0.525395	-0.327586
FBgn0030660	FlyBase	5.55792	0.280637	0.0590812	0.525395	-0.0722444
FBgn0032913	FlyBase	7.12932	0.286341	0.0590672	0.525395	-0.08881
FBgn0034156	FlyBase	14.4236	0.328026	0.0590054	0.525395	-0.162448
FBgn0034200	FlyBase	21.6754	0.364159	0.0593272	0.525395	0.211262
FBgn0034542	FlyBase	43.9626	0.40794	0.0592278	0.525395	0.297003
FBgn0034552	FlyBase	5.57378	0.272367	0.059668	0.525395	-0.0404693
FBgn0036801	FlyBase	410.162	0.259786	0.0594669	0.525395	-0.321087
FBgn0037242	FlyBase	35.5204	0.367886	0.0596305	0.525395	-0.216444
FBgn0038153	FlyBase	7.07123	0.273575	0.0597087	0.525395	-0.0468592
FBgn0040514	FlyBase	5.67619	0.285203	0.0595105	0.525395	-0.0838544
FBgn0050355	FlyBase	7.23539	0.281914	0.0597148	0.525395	-0.0749901
FBgn0051321	FlyBase	10.4704	0.318294	0.0593387	0.525395	-0.148643
FBgn0262111	FlyBase	8.40574	0.288692	0.0593833	0.525395	-0.0934906
FBgn0001216	FlyBase	129.119	0.401751	0.0600086	0.525504	0.305838
FBgn0003997	FlyBase	24.2537	0.343537	0.0598401	0.525504	-0.184027
FBgn0033716	FlyBase	18.7017	0.356638	0.0601565	0.525504	-0.201278
FBgn0035733	FlyBase	11.5581	0.291853	0.059911	0.525504	-0.100445
FBgn0038494	FlyBase	43.6985	0.406904	0.0600716	0.525504	-0.29953
FBgn0040382	FlyBase	230.779	0.405306	0.060204	0.525504	0.280513
FBgn0086785	FlyBase	5.06691	0.285779	0.0601883	0.525504	-0.0857241
FBgn0250907	FlyBase	22.9388	0.30943	0.0599795	0.525504	-0.133933
FBgn0000114	FlyBase	82.6449	0.387367	0.0606673	0.52657	0.246459
FBgn0037261	FlyBase	286.421	0.281883	0.0606846	0.52657	-0.326963
FBgn0039590	FlyBase	668.824	0.316868	0.0605423	0.52657	-0.33489
FBgn0041622	FlyBase	5.53788	0.274304	0.0606647	0.52657	-0.0491042
FBgn0050008	FlyBase	4.31747	0.284491	0.0604995	0.52657	-0.082601
FBgn0262617	FlyBase	1074.44	0.237511	0.0604248	0.52657	0.306319
FBgn0036117	FlyBase	25.4916	0.339417	0.0609129	0.528032	0.17921
FBgn0031902	FlyBase	6.08901	0.283943	0.0611115	0.528195	-0.0814475
FBgn0037447	FlyBase	5.78124	0.283649	0.0610379	0.528195	-0.0808242
FBgn0264561	FlyBase	439.865	0.38848	0.0610555	0.528195	0.318761
FBgn0032720	FlyBase	8.30375	0.29955	0.0612459	0.528838	-0.116958
FBgn0011723	FlyBase	5.74793	0.27156	0.0619102	0.533529	-0.0373901
FBgn0053517	FlyBase	145.628	0.393581	0.0618941	0.533529	0.308101
FBgn0263021	FlyBase	4.16026	0.28259	0.0622958	0.536328	-0.0772608
FBgn0030486	FlyBase	487.809	0.385998	0.0625223	0.537753	0.312507
FBgn0019650	FlyBase	1581.08	0.405905	0.0626307	0.538019	-0.288942
FBgn0035811	FlyBase	31.7984	0.387479	0.0626753	0.538019	0.249278
FBgn0000351	FlyBase	10.3138	0.302938	0.0630632	0.538319	0.123878
FBgn0000579	FlyBase	265.724	0.355576	0.0628984	0.538319	0.32678
FBgn0028984	FlyBase	10.4003	0.301969	0.0630588	0.538319	-0.122315
FBgn0037616	FlyBase	9.14936	0.312072	0.0630766	0.538319	-0.139473
FBgn0037624	FlyBase	58.6348	0.383964	0.0630375	0.538319	0.245831
FBgn0286778	FlyBase	10659.5	0.307055	0.0627832	0.538319	0.330725
FBgn0003371	FlyBase	5215.71	0.242498	0.063231	0.539115	0.302338
FBgn0023526	FlyBase	469.741	0.283058	0.0635577	0.541184	-0.323035
FBgn0250732	FlyBase	69.1461	0.379666	0.0635965	0.541184	0.316281
FBgn0000116	FlyBase	222.239	0.336308	0.0652745	0.541254	0.324164
FBgn0000547	FlyBase	603.541	0.281256	0.0656856	0.541254	-0.318886
FBgn0001185	FlyBase	23.6977	0.34352	0.0644664	0.541254	-0.184583
FBgn0002873	FlyBase	8.2581	0.276569	0.0644991	0.541254	-0.0592787
FBgn0004197	FlyBase	16.6969	0.296522	0.0641343	0.541254	-0.111481
FBgn0014163	FlyBase	117.533	0.331248	0.0654883	0.541254	0.32393
FBgn0019940	FlyBase	50.6236	0.392865	0.0660285	0.541254	0.278283
FBgn0020429	FlyBase	5.57443	0.271411	0.0661219	0.541254	-0.0366955
FBgn0024740	FlyBase	6.05044	0.275363	0.0651027	0.541254	-0.0536557
FBgn0027376	FlyBase	9.1216	0.280888	0.065002	0.541254	-0.0728928
FBgn0027872	FlyBase	39.0282	0.39554	0.0645211	0.541254	-0.270291
FBgn0028543	FlyBase	26.5173	0.342982	0.0657826	0.541254	0.187529
FBgn0031168	FlyBase	183.608	0.282946	0.0639299	0.541254	-0.320954
FBgn0031749	FlyBase	5.21849	0.280839	0.0663061	0.541254	-0.0724054
FBgn0031971	FlyBase	17.1031	0.33292	0.0662998	0.541254	-0.172457
FBgn0032233	FlyBase	46.2922	0.397402	0.0647771	0.541254	-0.284846
FBgn0032538	FlyBase	12.1957	0.314981	0.0638756	0.541254	-0.143819
FBgn0032774	FlyBase	47.6306	0.390363	0.0639222	0.541254	0.300708
FBgn0033608	FlyBase	13.0712	0.329537	0.0661879	0.541254	-0.166791
FBgn0033654	FlyBase	17.4488	0.334545	0.0645413	0.541254	-0.17341
FBgn0033856	FlyBase	9.61892	0.276862	0.0660323	0.541254	-0.0606359
FBgn0033985	FlyBase	24.1274	0.3647	0.0652224	0.541254	-0.216558
FBgn0035148	FlyBase	23.4713	0.367544	0.065432	0.541254	-0.219354
FBgn0035401	FlyBase	24.6917	0.359465	0.0653109	0.541254	0.209704
FBgn0035598	FlyBase	6.65652	0.282444	0.0656124	0.541254	-0.076964
FBgn0035649	FlyBase	47.2207	0.391842	0.0662637	0.541254	-0.29268
FBgn0035986	FlyBase	139.95	0.319375	0.0655609	0.541254	-0.327009
FBgn0037162	FlyBase	183.426	0.367847	0.0652783	0.541254	0.22243
FBgn0037944	FlyBase	292.32	0.307299	0.0646092	0.541254	0.323672
FBgn0039728	FlyBase	10.7429	0.31154	0.0652747	0.541254	-0.139049
FBgn0039840	FlyBase	5.57443	0.271411	0.0661219	0.541254	-0.0366955
FBgn0040334	FlyBase	21.5624	0.358064	0.0643303	0.541254	-0.207158
FBgn0043900	FlyBase	131.247	0.333823	0.066197	0.541254	0.322432
FBgn0050096	FlyBase	8.82263	0.306018	0.0660915	0.541254	-0.129175
FBgn0051345	FlyBase	6.0537	0.280708	0.0661576	0.541254	-0.0737049
FBgn0052815	FlyBase	72.0999	0.37506	0.0653638	0.541254	0.315157
FBgn0052985	FlyBase	5.36689	0.274059	0.0649088	0.541254	-0.0482364
FBgn0085414	FlyBase	96.3602	0.330067	0.0657129	0.541254	0.323872
FBgn0086346	FlyBase	107.843	0.35551	0.0651722	0.541254	0.321648
FBgn0259222	FlyBase	1454.61	0.242801	0.0638325	0.541254	-0.306113
FBgn0261461	FlyBase	671.368	0.301444	0.0648907	0.541254	-0.32343
FBgn0262869	FlyBase	193.013	0.361595	0.0643487	0.541254	0.322275
FBgn0263219	FlyBase	146.101	0.392057	0.0653532	0.541254	0.292211
FBgn0275436	FlyBase	32.874	0.390365	0.0653597	0.541254	0.259767
FBgn0035432	FlyBase	281.374	0.342163	0.0665776	0.541965	0.320997
FBgn0040212	FlyBase	122.364	0.331232	0.066542	0.541965	0.321017
FBgn0263038	FlyBase	9.57264	0.283417	0.0665142	0.541965	-0.0816014
FBgn0035577	FlyBase	8.04015	0.283744	0.0667448	0.542825	-0.0818468
FBgn0015520	FlyBase	42.6861	0.388432	0.0673215	0.54701	0.272128
FBgn0011591	FlyBase	28.277	0.361127	0.0676378	0.54711	-0.211046
FBgn0013972	FlyBase	40.4426	0.362139	0.0677682	0.54711	0.216988
FBgn0031495	FlyBase	41.1058	0.388621	0.0677493	0.54711	0.284779
FBgn0032348	FlyBase	165.057	0.347822	0.06746	0.54711	0.314731
FBgn0033058	FlyBase	8.1004	0.276055	0.0676882	0.54711	-0.0569988
FBgn0039737	FlyBase	108.992	0.388013	0.0676965	0.54711	0.271939
FBgn0266450	FlyBase	1263.44	0.311991	0.0677608	0.54711	0.318696
FBgn0026438	FlyBase	4480.55	0.259133	0.0679502	0.547706	0.3062
FBgn0038959	FlyBase	5.7928	0.283223	0.0680284	0.547706	-0.0801532
FBgn0283427	FlyBase	2467.24	0.337904	0.0679784	0.547706	0.319468
FBgn0025865	FlyBase	46.1886	0.373759	0.0683937	0.550145	0.237648
FBgn0028695	FlyBase	116.105	0.383153	0.0687264	0.551312	0.258935
FBgn0032649	FlyBase	12.4233	0.289605	0.0687224	0.551312	-0.0970025
FBgn0038662	FlyBase	21.8633	0.332456	0.0686297	0.551312	-0.17123
FBgn0010226	FlyBase	82.0844	0.370672	0.069091	0.553733	-0.305373
FBgn0003319	FlyBase	7.83702	0.275852	0.0698175	0.553832	-0.0557999
FBgn0004102	FlyBase	4187.15	0.358858	0.0696936	0.553832	-0.302617
FBgn0010382	FlyBase	22.9017	0.316551	0.0698488	0.553832	-0.148208
FBgn0015034	FlyBase	7.70793	0.280672	0.0699705	0.553832	-0.0724703
FBgn0028527	FlyBase	271.302	0.308317	0.0698312	0.553832	0.315127
FBgn0028980	FlyBase	41.2898	0.388941	0.0698287	0.553832	-0.273136
FBgn0030412	FlyBase	2241.46	0.268068	0.0698782	0.553832	-0.308184
FBgn0031099	FlyBase	34.3479	0.374525	0.0693883	0.553832	0.240282
FBgn0035410	FlyBase	10.2245	0.28335	0.0700456	0.553832	-0.0815298
FBgn0036510	FlyBase	42.5418	0.388425	0.0700426	0.553832	-0.268888
FBgn0036734	FlyBase	290.431	0.30115	0.0693512	0.553832	0.313994
FBgn0038799	FlyBase	7.91469	0.288931	0.0698248	0.553832	-0.0954724
FBgn0039482	FlyBase	20.4547	0.337327	0.0693621	0.553832	0.180698
FBgn0261955	FlyBase	140.441	0.365098	0.0691987	0.553832	0.304953
FBgn0263239	FlyBase	14.9356	0.324844	0.0694592	0.553832	-0.161032
FBgn0024320	FlyBase	449.719	0.366305	0.0705246	0.555129	-0.306555
FBgn0032699	FlyBase	27.6583	0.356706	0.070511	0.555129	-0.210017
FBgn0038590	FlyBase	13.3192	0.312415	0.0704886	0.555129	0.141649
FBgn0265272	FlyBase	95.4714	0.371295	0.0703542	0.555129	-0.305198
FBgn0266757	FlyBase	9.75498	0.285486	0.0703366	0.555129	-0.0864904
FBgn0000109	FlyBase	7.55556	0.297358	0.0713801	0.555333	-0.113611
FBgn0000404	FlyBase	6.1015	0.281407	0.0708027	0.555333	-0.0755104
FBgn0004654	FlyBase	33.6987	0.310992	0.0711089	0.555333	0.139221
FBgn0011566	FlyBase	17.4805	0.34553	0.0711147	0.555333	0.193512
FBgn0028496	FlyBase	141.009	0.340595	0.0711644	0.555333	0.309132
FBgn0030963	FlyBase	17.3549	0.328345	0.0706679	0.555333	0.167237
FBgn0030976	FlyBase	641.194	0.263989	0.071277	0.555333	0.302897
FBgn0033236	FlyBase	100.9	0.348079	0.0714324	0.555333	-0.311414
FBgn0037566	FlyBase	5.83321	0.284944	0.0708729	0.555333	-0.0842384
FBgn0039510	FlyBase	24.9016	0.290006	0.0713185	0.555333	-0.0975467
FBgn0046296	FlyBase	11.4236	0.311714	0.071179	0.555333	-0.139793
FBgn0053260	FlyBase	8.42225	0.30046	0.0713545	0.555333	-0.119551
FBgn0259234	FlyBase	3486.18	0.277244	0.0711429	0.555333	-0.312057
FBgn0286898	FlyBase	366.108	0.273356	0.0713593	0.555333	0.305822
FBgn0011361	FlyBase	63.7907	0.382828	0.0717454	0.557261	-0.284459
FBgn0014368	FlyBase	68.5663	0.365628	0.0721993	0.557261	0.295044
FBgn0016078	FlyBase	451.393	0.376128	0.0720624	0.557261	-0.291974
FBgn0024366	FlyBase	5.06926	0.280165	0.0720414	0.557261	-0.0708301
FBgn0032614	FlyBase	121.715	0.358576	0.0720694	0.557261	-0.30707
FBgn0037133	FlyBase	6.00989	0.276623	0.0718709	0.557261	-0.0605502
FBgn0040973	FlyBase	171.376	0.380935	0.0722492	0.557261	-0.283943
FBgn0041181	FlyBase	22.3999	0.34359	0.0721802	0.557261	-0.191513
FBgn0261804	FlyBase	122.289	0.358921	0.0718417	0.557261	0.301226
FBgn0033190	FlyBase	19.6144	0.323398	0.0727381	0.560041	0.160519
FBgn0035286	FlyBase	43.8549	0.355818	0.0727999	0.560041	0.211605
FBgn0051102	FlyBase	6.16627	0.282606	0.0728002	0.560041	-0.078087
FBgn0013981	FlyBase	23.7623	0.336687	0.0728695	0.560085	0.180871
FBgn0033982	FlyBase	16.8745	0.296819	0.0732335	0.562393	-0.112168
FBgn0004583	FlyBase	33.5525	0.364513	0.0738626	0.562592	-0.226926
FBgn0026372	FlyBase	198.529	0.37106	0.0737127	0.562592	0.243568
FBgn0029705	FlyBase	8.1389	0.286713	0.0735946	0.562592	-0.089025
FBgn0031077	FlyBase	79.1445	0.368611	0.0736828	0.562592	0.236967
FBgn0033710	FlyBase	671.224	0.330832	0.0739249	0.562592	0.305759
FBgn0034885	FlyBase	49.8264	0.375639	0.07392	0.562592	0.261468
FBgn0036237	FlyBase	29.8649	0.336299	0.0735467	0.562592	0.1815
FBgn0038733	FlyBase	11.8275	0.296225	0.0740091	0.562592	-0.111643
FBgn0039214	FlyBase	872.289	0.335117	0.0738065	0.562592	0.305328
FBgn0052668	FlyBase	6.3508	0.285101	0.0740253	0.562592	-0.0849535
FBgn0067102	FlyBase	171.872	0.346303	0.0739688	0.562592	-0.306094
FBgn0265998	FlyBase	50150.5	0.290876	0.0737139	0.562592	-0.30527
FBgn0001316	FlyBase	3844.26	0.238821	0.074184	0.562793	-0.290435
FBgn0025629	FlyBase	17.9566	0.310736	0.0745624	0.562793	-0.138253
FBgn0031044	FlyBase	28.5875	0.363223	0.0743709	0.562793	0.225101
FBgn0033544	FlyBase	1061.45	0.364854	0.0744927	0.562793	-0.299417
FBgn0037012	FlyBase	11.2499	0.29344	0.0742589	0.562793	-0.105481
FBgn0038108	FlyBase	799.725	0.304925	0.0742307	0.562793	0.306843
FBgn0039048	FlyBase	93.21	0.353807	0.0744735	0.562793	0.299281
FBgn0039209	FlyBase	529.44	0.336689	0.0745416	0.562793	-0.306918
FBgn0038819	FlyBase	8.81846	0.29988	0.0746487	0.562962	-0.119529
FBgn0038789	FlyBase	6.37719	0.272867	0.0748211	0.562965	-0.0442156
FBgn0039492	FlyBase	254.204	0.329889	0.0748406	0.562965	0.303871
FBgn0260399	FlyBase	6.53821	0.278926	0.0748007	0.562965	-0.0676057
FBgn0024555	FlyBase	763.235	0.242461	0.0749729	0.563336	-0.291677
FBgn0039359	FlyBase	52.8485	0.373509	0.0750177	0.563336	0.260878
FBgn0028969	FlyBase	114.47	0.373219	0.0751022	0.56349	0.260173
FBgn0004400	FlyBase	13.1913	0.319694	0.0752056	0.563786	-0.154071
FBgn0052681	FlyBase	7.22493	0.294643	0.0754345	0.565022	-0.108058
FBgn0010194	FlyBase	18.3119	0.327719	0.0756368	0.565576	-0.168327
FBgn0260660	FlyBase	183.621	0.312988	0.0756122	0.565576	0.303629
FBgn0085411	FlyBase	7.29788	0.279869	0.0757534	0.565968	-0.0715792
FBgn0026749	FlyBase	37.5434	0.372017	0.0758853	0.566473	-0.240927
FBgn0004369	FlyBase	1208.93	0.30203	0.0759562	0.566523	-0.305801
FBgn0286508	FlyBase	17.6262	0.325371	0.0760718	0.566906	0.16497
FBgn0031456	FlyBase	95.4632	0.322948	0.0761525	0.567027	0.303049
FBgn0028694	FlyBase	21.517	0.338603	0.076232	0.567141	-0.185118
FBgn0038678	FlyBase	8.80583	0.305227	0.0764038	0.567461	-0.130349
FBgn0051040	FlyBase	38.3995	0.369303	0.076375	0.567461	0.245867
FBgn0031232	FlyBase	6.58234	0.277522	0.0765297	0.567917	-0.0638362
FBgn0027580	FlyBase	966.822	0.314736	0.0766394	0.568253	-0.305596
FBgn0037171	FlyBase	48.4197	0.348657	0.0767705	0.568299	0.201784
FBgn0038547	FlyBase	14.9722	0.30263	0.0767745	0.568299	0.125475
FBgn0036101	FlyBase	6.40175	0.278952	0.0769949	0.569042	-0.0674272
FBgn0036552	FlyBase	5.52095	0.280794	0.077004	0.569042	-0.0731274
FBgn0034645	FlyBase	21.2596	0.335457	0.0771446	0.569604	-0.179642
FBgn0000229	FlyBase	286.914	0.355801	0.0773921	0.570475	-0.294858
FBgn0085400	FlyBase	80.6498	0.369368	0.0773871	0.570475	0.263508
FBgn0053998	FlyBase	13.1338	0.307305	0.077712	0.571877	-0.133062
FBgn0261285	FlyBase	157.992	0.327869	0.0776883	0.571877	-0.301585
FBgn0004181	FlyBase	7.75483	0.287664	0.0779925	0.573462	-0.0925623
FBgn0029158	FlyBase	47.2152	0.374128	0.0780812	0.573637	-0.259807
FBgn0005642	FlyBase	69.4028	0.360071	0.0782771	0.573899	0.281886
FBgn0024994	FlyBase	20.8495	0.338006	0.0783123	0.573899	0.186718
FBgn0250788	FlyBase	809.698	0.362963	0.0781823	0.573899	0.278458
FBgn0038455	FlyBase	8.31133	0.297245	0.0784461	0.574402	0.114738
FBgn0015776	FlyBase	52.3647	0.368846	0.0786458	0.574562	0.260496
FBgn0035308	FlyBase	10.4935	0.284201	0.0786634	0.574562	-0.0841794
FBgn0053125	FlyBase	6.58025	0.27499	0.0786479	0.574562	-0.0543078
FBgn0264908	FlyBase	923.495	0.307227	0.0790628	0.577001	0.298828
FBgn0261287	FlyBase	20.6397	0.300132	0.0794742	0.579524	-0.11974
FBgn0028394	FlyBase	11.3618	0.299785	0.0798876	0.581074	-0.11983
FBgn0030706	FlyBase	223.619	0.329272	0.0797859	0.581074	0.294542
FBgn0039682	FlyBase	82.2004	0.326613	0.0799504	0.581074	0.168455
FBgn0053181	FlyBase	897.608	0.347244	0.07993	0.581074	-0.292307
FBgn0033988	FlyBase	173.254	0.292553	0.0800177	0.581084	-0.298407
FBgn0020224	FlyBase	883.022	0.343228	0.0804761	0.582505	-0.290658
FBgn0025725	FlyBase	134.073	0.342104	0.0803452	0.582505	0.288494
FBgn0032391	FlyBase	11.1698	0.305293	0.0804567	0.582505	-0.131622
FBgn0035627	FlyBase	5.07531	0.277845	0.080551	0.582505	-0.0643675
FBgn0086686	FlyBase	971.964	0.296541	0.0806098	0.582505	0.296844
FBgn0265523	FlyBase	2032.42	0.261938	0.0804954	0.582505	0.289979
FBgn0035032	FlyBase	73.5918	0.369503	0.0807208	0.582829	-0.267448
FBgn0008635	FlyBase	126.242	0.338427	0.0809912	0.582872	0.290647
FBgn0036757	FlyBase	5.7329	0.274984	0.0809905	0.582872	-0.0531485
FBgn0037218	FlyBase	795.576	0.353231	0.0809184	0.582872	0.281629
FBgn0260942	FlyBase	14.3111	0.303978	0.0809158	0.582872	-0.129346
FBgn0031418	FlyBase	13.6539	0.299392	0.0811412	0.583475	0.120403
FBgn0023407	FlyBase	304.675	0.267067	0.0814274	0.585056	-0.291863
FBgn0003382	FlyBase	11.4559	0.277179	0.0816156	0.585454	-0.0618401
FBgn0042627	FlyBase	31.477	0.339312	0.0816116	0.585454	-0.191438
FBgn0035911	FlyBase	14.5506	0.314448	0.0817314	0.585808	0.148946
FBgn0011592	FlyBase	246.538	0.259501	0.0819169	0.586185	-0.289164
FBgn0034694	FlyBase	55.955	0.365336	0.0819128	0.586185	-0.263057
FBgn0036654	FlyBase	12.8635	0.287366	0.0819846	0.586193	-0.0916526
FBgn0033636	FlyBase	1442.31	0.278233	0.0820704	0.586331	0.291721
FBgn0027453	FlyBase	236.459	0.318504	0.0824125	0.586966	0.293269
FBgn0030327	FlyBase	55.0642	0.355405	0.0825683	0.586966	0.273923
FBgn0037931	FlyBase	94.0829	0.345258	0.0823302	0.586966	-0.28543
FBgn0038365	FlyBase	20.9901	0.335645	0.0823949	0.586966	0.185329
FBgn0039685	FlyBase	10.4343	0.304513	0.0825652	0.586966	0.130189
FBgn0261269	FlyBase	13.5724	0.290003	0.0826253	0.586966	-0.0998575
FBgn0283471	FlyBase	26.9469	0.334433	0.0825312	0.586966	-0.183812
FBgn0285963	FlyBase	682.294	0.269984	0.0827298	0.587235	-0.290607
FBgn0036462	FlyBase	23.7844	0.332366	0.0830139	0.588778	-0.178028
FBgn0002781	FlyBase	1011.31	0.317015	0.0832076	0.589056	0.29307
FBgn0015621	FlyBase	6.14769	0.280133	0.0831641	0.589056	-0.0715452
FBgn0029174	FlyBase	56.3395	0.360411	0.0833204	0.589056	0.257862
FBgn0051352	FlyBase	323.953	0.299196	0.08329	0.589056	0.292117
FBgn0259111	FlyBase	703.002	0.262666	0.0834145	0.589249	0.287363
FBgn0015778	FlyBase	332.822	0.271115	0.0837898	0.590561	0.288623
FBgn0038195	FlyBase	164.729	0.296622	0.0838012	0.590561	-0.292637
FBgn0038617	FlyBase	160.585	0.346565	0.0837024	0.590561	-0.281902
FBgn0263220	FlyBase	7010.68	0.274567	0.0838972	0.590765	-0.296581
FBgn0003372	FlyBase	21.7279	0.305551	0.0846759	0.591116	0.133162
FBgn0027598	FlyBase	644.179	0.271701	0.0842117	0.591116	0.287305
FBgn0029720	FlyBase	93.5253	0.351443	0.0844522	0.591116	0.274532
FBgn0030038	FlyBase	60.9378	0.359722	0.0845435	0.591116	0.248432
FBgn0030778	FlyBase	22.6868	0.343559	0.0842698	0.591116	0.200703
FBgn0030876	FlyBase	7.57355	0.295358	0.0844109	0.591116	-0.111234
FBgn0031692	FlyBase	8.81401	0.296328	0.0841523	0.591116	-0.113084
FBgn0035754	FlyBase	13.6724	0.295244	0.0843013	0.591116	0.111902
FBgn0036032	FlyBase	425.318	0.309748	0.0846393	0.591116	0.289975
FBgn0037408	FlyBase	13.4575	0.306936	0.0846846	0.591116	-0.135131
FBgn0038679	FlyBase	60.456	0.358239	0.0844198	0.591116	-0.262705
FBgn0004379	FlyBase	5.59439	0.274183	0.0849958	0.591795	-0.0510567
FBgn0037565	FlyBase	13.4597	0.29545	0.0848837	0.591795	-0.112248
FBgn0038697	FlyBase	11.4704	0.31042	0.0849694	0.591795	-0.14071
FBgn0052549	FlyBase	496.372	0.340724	0.0850504	0.591795	0.28046
FBgn0035251	FlyBase	74.8803	0.358829	0.0851889	0.592292	0.260107
FBgn0034534	FlyBase	12.2837	0.309663	0.0852645	0.59235	-0.14138
FBgn0035523	FlyBase	53.7159	0.354657	0.0853359	0.592379	-0.271033
FBgn0031561	FlyBase	9.60449	0.294825	0.0854044	0.592388	0.110258
FBgn0000658	FlyBase	9.59122	0.285191	0.0855365	0.592513	-0.0877181
FBgn0016794	FlyBase	259.224	0.297798	0.0855568	0.592513	0.289643
FBgn0005390	FlyBase	7.47184	0.289064	0.0858606	0.593144	-0.0974769
FBgn0031118	FlyBase	714.169	0.250616	0.0859171	0.593144	0.280562
FBgn0031497	FlyBase	22.8493	0.308726	0.0857911	0.593144	0.139167
FBgn0038113	FlyBase	4.60806	0.279263	0.0858143	0.593144	-0.0689889
FBgn0030576	FlyBase	5.69003	0.281261	0.0860953	0.59391	-0.0757746
FBgn0052026	FlyBase	59.3965	0.343775	0.0862568	0.594558	0.27676
FBgn0044812	FlyBase	12.928	0.296445	0.0864593	0.595488	0.114504
FBgn0036053	FlyBase	240.218	0.305108	0.0865471	0.595628	0.287685
FBgn0020255	FlyBase	50.765	0.355561	0.0870518	0.59633	0.259854
FBgn0032446	FlyBase	5.00456	0.278349	0.0870691	0.59633	-0.0668117
FBgn0033454	FlyBase	15.2475	0.302045	0.0874246	0.59633	0.126849
FBgn0033995	FlyBase	54.4519	0.341274	0.087342	0.59633	-0.195201
FBgn0036030	FlyBase	1103.58	0.312026	0.0873658	0.59633	-0.288411
FBgn0037513	FlyBase	7.3224	0.284436	0.087275	0.59633	-0.0857827
FBgn0038422	FlyBase	12.2529	0.30144	0.0870384	0.59633	-0.123607
FBgn0038468	FlyBase	5.64913	0.273574	0.0870503	0.59633	-0.0469797
FBgn0038516	FlyBase	14.3167	0.313768	0.0874609	0.59633	0.148971
FBgn0039152	FlyBase	17.3313	0.297699	0.0874505	0.59633	-0.117038
FBgn0261477	FlyBase	122.508	0.325798	0.0872587	0.59633	-0.285983
FBgn0267398	FlyBase	371.02	0.333958	0.0870941	0.59633	0.279576
FBgn0032956	FlyBase	466.474	0.355183	0.0876117	0.596597	-0.268987
FBgn0266456	FlyBase	5.03104	0.284375	0.0876353	0.596597	-0.0849483
FBgn0002593	FlyBase	51.2856	0.338481	0.0877915	0.596795	0.193975
FBgn0027491	FlyBase	300.176	0.334881	0.088036	0.596795	-0.281228
FBgn0030067	FlyBase	17.2799	0.328104	0.0883658	0.596795	0.175472
FBgn0031298	FlyBase	106.976	0.325458	0.088409	0.596795	0.28036
FBgn0037064	FlyBase	15.8705	0.29763	0.0879304	0.596795	0.117688
FBgn0037502	FlyBase	5.42024	0.27361	0.0883065	0.596795	-0.0476947
FBgn0039769	FlyBase	5.84719	0.277255	0.0882974	0.596795	-0.0634672
FBgn0050469	FlyBase	6.8359	0.282317	0.0883328	0.596795	-0.0789885
FBgn0051901	FlyBase	5.65777	0.273846	0.0879573	0.596795	-0.0496435
FBgn0262699	FlyBase	976.708	0.254428	0.0883034	0.596795	0.278442
FBgn0266916	FlyBase	14.5932	0.282191	0.087801	0.596795	-0.0789087
FBgn0031830	FlyBase	52.4767	0.356643	0.0885978	0.597612	-0.239211
FBgn0027794	FlyBase	46.7389	0.332598	0.0887135	0.597934	0.183209
FBgn0027945	FlyBase	11.5883	0.306372	0.0888918	0.598678	-0.134935
FBgn0037188	FlyBase	70.0313	0.346826	0.0889857	0.598853	0.210824
FBgn0032946	FlyBase	9414.93	0.358169	0.0893753	0.599768	-0.252904
FBgn0034179	FlyBase	77.6551	0.348619	0.0894202	0.599768	-0.212651
FBgn0034726	FlyBase	6.43303	0.287927	0.0895214	0.599768	-0.094303
FBgn0036396	FlyBase	5.70064	0.284212	0.0894826	0.599768	-0.0846378
FBgn0041180	FlyBase	152.563	0.30656	0.0891927	0.599768	0.282783
FBgn0083975	FlyBase	70.2119	0.349194	0.0895298	0.599768	0.259296
FBgn0037934	FlyBase	10.095	0.287332	0.0896409	0.60004	-0.0926121
FBgn0040601	FlyBase	10.436	0.285841	0.0897284	0.60004	-0.0887425
FBgn0051019	FlyBase	8.10554	0.282051	0.0897746	0.60004	-0.0778538
FBgn0000565	FlyBase	33.2396	0.34827	0.0898724	0.600239	-0.219679
FBgn0036417	FlyBase	5.40733	0.278567	0.0900447	0.600934	-0.0669458
FBgn0000024	FlyBase	2047.78	0.248022	0.0902268	0.601248	-0.276171
FBgn0027106	FlyBase	43.8945	0.351298	0.0902281	0.601248	0.235286
FBgn0266581	FlyBase	34.5235	0.3424	0.0903362	0.601514	-0.206142
FBgn0262570	FlyBase	16.8238	0.284474	0.0905634	0.602571	-0.086022
FBgn0002525	FlyBase	56.7348	0.351464	0.0909708	0.604825	-0.253312
FBgn0002031	FlyBase	48.5113	0.352059	0.0913965	0.605541	-0.246516
FBgn0019662	FlyBase	589.504	0.290076	0.0914219	0.605541	-0.282126
FBgn0021795	FlyBase	18.2863	0.317782	0.091159	0.605541	0.157123
FBgn0031263	FlyBase	25.7376	0.320673	0.0912388	0.605541	0.163759
FBgn0032934	FlyBase	111.936	0.334688	0.0912993	0.605541	-0.273663
FBgn0023175	FlyBase	49.1154	0.350158	0.0916295	0.606449	-0.248632
FBgn0032684	FlyBase	9.31927	0.290687	0.0917168	0.606449	-0.10108
FBgn0284253	FlyBase	107.257	0.335126	0.0917654	0.606449	0.268499
FBgn0000163	FlyBase	1648.65	0.255506	0.092375	0.607002	-0.277447
FBgn0004244	FlyBase	440.578	0.332096	0.0921677	0.607002	0.271695
FBgn0027783	FlyBase	16.7564	0.302935	0.092247	0.607002	-0.128197
FBgn0030877	FlyBase	11.2564	0.295165	0.0923852	0.607002	-0.113686
FBgn0036696	FlyBase	4.78562	0.277361	0.0923566	0.607002	-0.0628686
FBgn0051223	FlyBase	6.56641	0.280275	0.0919427	0.607002	-0.074154
FBgn0261563	FlyBase	68.2701	0.338246	0.0923197	0.607002	-0.198606
FBgn0285912	FlyBase	9.45402	0.29998	0.0923998	0.607002	0.123342
FBgn0014184	FlyBase	410.369	0.320467	0.0930354	0.608169	0.274929
FBgn0030092	FlyBase	4.2655	0.279493	0.0928254	0.608169	-0.0703007
FBgn0033876	FlyBase	660.936	0.291969	0.0929238	0.608169	-0.281301
FBgn0034230	FlyBase	94.5444	0.328144	0.0929296	0.608169	-0.274169
FBgn0034503	FlyBase	19.3361	0.318335	0.0928974	0.608169	0.159759
FBgn0035488	FlyBase	113.744	0.309421	0.0930603	0.608169	0.276516
FBgn0038235	FlyBase	13.4228	0.300061	0.0929265	0.608169	-0.123835
FBgn0004620	FlyBase	5.98566	0.274202	0.0939669	0.609882	-0.0502095
FBgn0015737	FlyBase	73.7007	0.337553	0.0938128	0.609882	0.262445
FBgn0016081	FlyBase	3622.46	0.29401	0.093884	0.609882	0.279574
FBgn0024183	FlyBase	379.373	0.257155	0.0940834	0.609882	-0.274898
FBgn0030944	FlyBase	27.8945	0.31931	0.0934102	0.609882	0.161463
FBgn0031542	FlyBase	50.5055	0.349633	0.0936731	0.609882	0.238578
FBgn0036837	FlyBase	418.741	0.263793	0.0937809	0.609882	-0.276649
FBgn0038056	FlyBase	21.6037	0.32912	0.094073	0.609882	-0.180475
FBgn0039451	FlyBase	251.408	0.30715	0.0935275	0.609882	0.276555
FBgn0052436	FlyBase	19.8317	0.294156	0.0937835	0.609882	-0.111058
FBgn0265264	FlyBase	11.7024	0.281206	0.0939216	0.609882	-0.076629
FBgn0030074	FlyBase	28.4956	0.291539	0.0943075	0.610437	-0.103902
FBgn0052195	FlyBase	11.1005	0.286669	0.0942962	0.610437	-0.0923613
FBgn0033216	FlyBase	5.24921	0.271859	0.0943878	0.610509	-0.0383826
FBgn0028396	FlyBase	38.7835	0.33452	0.0945982	0.610526	0.190897
FBgn0036723	FlyBase	7.62113	0.281587	0.0945583	0.610526	-0.0781473
FBgn0039507	FlyBase	182.369	0.284413	0.0945409	0.610526	-0.277814
FBgn0001083	FlyBase	17.8776	0.307099	0.0947189	0.610857	-0.136445
FBgn0283680	FlyBase	47.8047	0.344166	0.0949699	0.612028	0.218647
FBgn0000100	FlyBase	108.291	0.336642	0.0951581	0.612346	0.260853
FBgn0016061	FlyBase	92.4365	0.332996	0.095147	0.612346	0.265279
FBgn0002069	FlyBase	48.9533	0.344952	0.0955522	0.613538	0.237054
FBgn0262477	FlyBase	428.142	0.337988	0.0955305	0.613538	0.258761
FBgn0285949	FlyBase	47.0256	0.346624	0.0955405	0.613538	0.245308
FBgn0027868	FlyBase	31.9464	0.297484	0.0959182	0.61544	0.118678
FBgn0033782	FlyBase	12.3015	0.308542	0.0960953	0.615636	0.141122
FBgn0034128	FlyBase	8.37456	0.287175	0.0960235	0.615636	-0.0944261
FBgn0037798	FlyBase	9.35058	0.295113	0.096228	0.615636	-0.112197
FBgn0085249	FlyBase	93.7158	0.315309	0.0961946	0.615636	0.27042
FBgn0000014	FlyBase	9.47682	0.277818	0.0963138	0.615738	-0.0661764
FBgn0032221	FlyBase	364.812	0.346403	0.0966338	0.616957	-0.245627
FBgn0032923	FlyBase	8.55263	0.281423	0.0966444	0.616957	-0.0766724
FBgn0027329	FlyBase	29.0671	0.339521	0.0970372	0.61723	0.207314
FBgn0029888	FlyBase	27.5042	0.322337	0.0970186	0.61723	-0.170156
FBgn0031422	FlyBase	7.70974	0.287715	0.0970229	0.61723	-0.0957645
FBgn0051221	FlyBase	221.225	0.343745	0.0969463	0.61723	0.220711
FBgn0264432	FlyBase	12.6861	0.297749	0.0970125	0.61723	0.119413
FBgn0031505	FlyBase	14.7037	0.297087	0.0971817	0.617703	-0.11678
FBgn0036574	FlyBase	12.3054	0.285429	0.0974484	0.618952	-0.0897648
FBgn0004652	FlyBase	3345.11	0.328311	0.0976712	0.618981	-0.270693
FBgn0025885	FlyBase	460.955	0.289854	0.0975547	0.618981	0.272882
FBgn0036474	FlyBase	26.5245	0.307015	0.097804	0.618981	-0.138129
FBgn0037747	FlyBase	42.9626	0.346118	0.0977626	0.618981	-0.223585
FBgn0038607	FlyBase	8.74285	0.274379	0.0977117	0.618981	-0.0525429
FBgn0033100	FlyBase	5.47054	0.278141	0.0980519	0.619987	-0.0681487
FBgn0039312	FlyBase	28.815	0.340081	0.0981037	0.619987	0.208535
FBgn0024985	FlyBase	399.678	0.331205	0.0987027	0.622434	0.25758
FBgn0038165	FlyBase	53.195	0.342056	0.0986982	0.622434	0.239653
FBgn0051869	FlyBase	45.6033	0.334623	0.0986983	0.622434	0.195645
FBgn0037594	FlyBase	5.50359	0.275469	0.0988007	0.622607	-0.056629
FBgn0003575	FlyBase	147.884	0.327467	0.0991266	0.623366	0.259261
FBgn0031500	FlyBase	17.759	0.315478	0.0990398	0.623366	-0.157302
FBgn0037003	FlyBase	122.176	0.343887	0.0991333	0.623366	-0.219388
FBgn0004050	FlyBase	47.541	0.341566	0.099343	0.623902	0.229061
FBgn0032078	FlyBase	64.332	0.336374	0.0993601	0.623902	-0.253304
FBgn0029646	FlyBase	3.88457	0.276199	0.099642	0.624435	-0.0589032
FBgn0039346	FlyBase	26.9737	0.318898	0.0995608	0.624435	0.162342
FBgn0045038	FlyBase	11.1924	0.294341	0.0996574	0.624435	-0.111006
FBgn0011826	FlyBase	197.562	0.301387	0.0999034	0.624785	0.267712
FBgn0027330	FlyBase	12.6611	0.301449	0.100171	0.624785	0.128719
FBgn0029935	FlyBase	159.038	0.340067	0.0999369	0.624785	-0.248857
FBgn0030421	FlyBase	196.286	0.331521	0.10019	0.624785	-0.259571
FBgn0033912	FlyBase	37.4415	0.332234	0.100209	0.624785	0.193402
FBgn0035508	FlyBase	6.81181	0.278247	0.100084	0.624785	-0.0678872
FBgn0041629	FlyBase	27.7561	0.30375	0.0999898	0.624785	0.132942
FBgn0015589	FlyBase	335.911	0.291915	0.100341	0.624812	0.269199
FBgn0285917	FlyBase	1246.52	0.263191	0.100356	0.624812	0.26668
FBgn0032191	FlyBase	58.3248	0.339913	0.100523	0.62496	0.228554
FBgn0033316	FlyBase	30.5554	0.333243	0.100533	0.62496	-0.19514
FBgn0261822	FlyBase	4147.51	0.336359	0.100592	0.62496	-0.255908
FBgn0004919	FlyBase	9578.82	0.32076	0.101145	0.625459	-0.269414
FBgn0011785	FlyBase	515.266	0.335391	0.101433	0.625459	0.249756
FBgn0028965	FlyBase	26.7165	0.31971	0.101393	0.625459	0.165905
FBgn0031060	FlyBase	13.8839	0.304155	0.101736	0.625459	0.133818
FBgn0033155	FlyBase	168.75	0.33556	0.10124	0.625459	0.246254
FBgn0033853	FlyBase	349.692	0.293425	0.101454	0.625459	-0.270622
FBgn0034505	FlyBase	18.108	0.308978	0.101371	0.625459	0.144639
FBgn0034530	FlyBase	8.60855	0.283072	0.101486	0.625459	-0.0825885
FBgn0038445	FlyBase	5.50965	0.271937	0.101225	0.625459	-0.0404673
FBgn0038751	FlyBase	26.1499	0.327145	0.101381	0.625459	-0.177964
FBgn0053017	FlyBase	13.6146	0.277156	0.101136	0.625459	-0.0640348
FBgn0085261	FlyBase	9.15478	0.291134	0.101595	0.625459	0.105035
FBgn0261016	FlyBase	13.2851	0.280057	0.101587	0.625459	-0.0738568
FBgn0262057	FlyBase	16.6404	0.310353	0.10173	0.625459	0.147493
FBgn0286784	FlyBase	148.598	0.334328	0.101528	0.625459	0.246452
FBgn0031997	FlyBase	22.0509	0.318168	0.101967	0.626005	0.16283
FBgn0032033	FlyBase	12.0843	0.304645	0.101919	0.626005	-0.134592
FBgn0038435	FlyBase	7.22753	0.278647	0.10216	0.626752	-0.068688
FBgn0032870	FlyBase	53.8696	0.337299	0.102384	0.627255	-0.242861
FBgn0038519	FlyBase	16.9462	0.315341	0.102373	0.627255	-0.155919
FBgn0000352	FlyBase	114.331	0.333122	0.102637	0.62782	0.24441
FBgn0004456	FlyBase	42.0821	0.340622	0.102746	0.62782	-0.234365
FBgn0030890	FlyBase	191.419	0.323309	0.102833	0.62782	-0.259841
FBgn0037630	FlyBase	29.8266	0.285997	0.102766	0.62782	-0.0906239
FBgn0086656	FlyBase	75.6156	0.319293	0.102582	0.62782	0.259055
FBgn0035104	FlyBase	7.39503	0.278075	0.102973	0.628139	-0.0667267
FBgn0041096	FlyBase	32.4414	0.332507	0.103099	0.628139	-0.192262
FBgn0261119	FlyBase	30.4472	0.337202	0.103093	0.628139	0.213353
FBgn0015558	FlyBase	117.337	0.310674	0.103772	0.628153	0.261707
FBgn0022774	FlyBase	4.33042	0.277363	0.103702	0.628153	-0.0636659
FBgn0023518	FlyBase	640.596	0.313544	0.103504	0.628153	0.260094
FBgn0030087	FlyBase	382.228	0.274891	0.103832	0.628153	0.264342
FBgn0031030	FlyBase	5040.27	0.240206	0.103538	0.628153	0.259018
FBgn0034045	FlyBase	9.74107	0.290128	0.103614	0.628153	-0.102061
FBgn0034497	FlyBase	19.7558	0.308932	0.10377	0.628153	-0.145154
FBgn0037659	FlyBase	279.281	0.315739	0.103632	0.628153	0.258313
FBgn0040813	FlyBase	74.2871	0.314504	0.103325	0.628153	0.155543
FBgn0259237	FlyBase	5.45278	0.275051	0.103885	0.628153	-0.0551611
FBgn0261938	FlyBase	102.935	0.33647	0.10344	0.628153	-0.238437
FBgn0003507	FlyBase	51.122	0.336599	0.104398	0.630636	0.223767
FBgn0026402	FlyBase	35.9815	0.334534	0.104603	0.630636	-0.19904
FBgn0031245	FlyBase	215.734	0.280139	0.104559	0.630636	0.264033
FBgn0033067	FlyBase	4.77112	0.281934	0.104704	0.630636	-0.079648
FBgn0036316	FlyBase	77.4281	0.336856	0.104667	0.630636	0.221899
FBgn0037963	FlyBase	83.6356	0.325784	0.104745	0.630636	-0.253138
FBgn0050083	FlyBase	30.8235	0.32522	0.104796	0.630636	0.178835
FBgn0033820	FlyBase	62.676	0.323813	0.104931	0.631016	0.177006
FBgn0027582	FlyBase	114.871	0.306005	0.105012	0.631045	0.261872
FBgn0037902	FlyBase	26.1232	0.321198	0.10515	0.631045	-0.169024
FBgn0262579	FlyBase	590.561	0.251038	0.105117	0.631045	0.26073
FBgn0020440	FlyBase	484.413	0.270975	0.10525	0.631212	-0.265102
FBgn0285951	FlyBase	5.16797	0.279743	0.105335	0.631293	-0.0726444
FBgn0003255	FlyBase	14.5875	0.282669	0.105784	0.633349	-0.0823914
FBgn0022724	FlyBase	5.59479	0.282713	0.106037	0.633349	-0.0817151
FBgn0032405	FlyBase	5.80038	0.281916	0.105825	0.633349	-0.0801677
FBgn0034138	FlyBase	97.0055	0.326507	0.106037	0.633349	0.184508
FBgn0037031	FlyBase	48.5418	0.338393	0.105932	0.633349	-0.225407
FBgn0031381	FlyBase	71.7226	0.329013	0.106263	0.633909	0.191785
FBgn0086384	FlyBase	51.1129	0.332181	0.106275	0.633909	0.239854
FBgn0003261	FlyBase	2186.09	0.244287	0.106954	0.63426	0.256652
FBgn0032210	FlyBase	275.607	0.303513	0.106981	0.63426	-0.261972
FBgn0032218	FlyBase	22.4475	0.309044	0.106783	0.63426	-0.144836
FBgn0032910	FlyBase	140.069	0.314195	0.106695	0.63426	-0.257691
FBgn0035589	FlyBase	17.5136	0.302795	0.106798	0.63426	0.13252
FBgn0037364	FlyBase	7.68576	0.284589	0.106595	0.63426	-0.0877547
FBgn0259210	FlyBase	9156.15	0.292284	0.106696	0.63426	-0.26362
FBgn0260764	FlyBase	22.642	0.314803	0.106533	0.63426	-0.155641
FBgn0263968	FlyBase	532.015	0.319114	0.106963	0.63426	0.249937
FBgn0036765	FlyBase	6.97756	0.27927	0.107088	0.634284	-0.0708153
FBgn0261675	FlyBase	9.41988	0.288995	0.107129	0.634284	-0.0998238
FBgn0011701	FlyBase	32.9955	0.312798	0.107266	0.634672	0.154942
FBgn0016685	FlyBase	23.0205	0.323667	0.107389	0.634973	0.178132
FBgn0026250	FlyBase	92.6247	0.319799	0.107655	0.635253	0.250856
FBgn0028692	FlyBase	145.321	0.330566	0.107584	0.635253	0.236425
FBgn0036684	FlyBase	367.495	0.301757	0.107526	0.635253	-0.261344
FBgn0261530	FlyBase	48.2889	0.333998	0.107725	0.635253	0.227968
FBgn0028552	FlyBase	72.5982	0.319934	0.10804	0.635595	-0.2522
FBgn0031360	FlyBase	11.1306	0.294836	0.108243	0.635595	0.115735
FBgn0032471	FlyBase	7.53416	0.277469	0.108303	0.635595	-0.0654939
FBgn0035033	FlyBase	32.3406	0.329061	0.108165	0.635595	0.195768
FBgn0035134	FlyBase	5.92799	0.279053	0.10836	0.635595	-0.0700082
FBgn0038950	FlyBase	36.3977	0.334179	0.108057	0.635595	0.221982
FBgn0052100	FlyBase	20.3953	0.304304	0.108211	0.635595	-0.134726
FBgn0085391	FlyBase	148.788	0.323436	0.108124	0.635595	-0.250887
FBgn0002354	FlyBase	10.8015	0.30127	0.108929	0.636053	-0.129349
FBgn0010228	FlyBase	148.82	0.313544	0.108943	0.636053	-0.25538
FBgn0015509	FlyBase	434.773	0.271267	0.108847	0.636053	-0.260928
FBgn0017578	FlyBase	42.3439	0.333159	0.108579	0.636053	-0.204767
FBgn0033893	FlyBase	57.3946	0.332816	0.108926	0.636053	0.217282
FBgn0034644	FlyBase	1967.82	0.268645	0.108707	0.636053	-0.261404
FBgn0050440	FlyBase	22.2198	0.301371	0.108935	0.636053	-0.129381
FBgn0036821	FlyBase	962.036	0.255276	0.10913	0.636722	-0.258852
FBgn0003710	FlyBase	83.2756	0.315691	0.109272	0.63713	0.248501
FBgn0010504	FlyBase	296.64	0.321233	0.109664	0.637657	0.246132
FBgn0032187	FlyBase	316.183	0.291537	0.109713	0.637657	-0.260519
FBgn0036842	FlyBase	55.203	0.333714	0.109666	0.637657	-0.206017
FBgn0052150	FlyBase	5.58293	0.277525	0.109724	0.637657	-0.0646843
FBgn0261995	FlyBase	17.6488	0.305528	0.109599	0.637657	0.140149
FBgn0013763	FlyBase	100.081	0.330492	0.109923	0.63782	0.203835
FBgn0019686	FlyBase	5.21147	0.274083	0.110222	0.63782	-0.0514929
FBgn0032157	FlyBase	113.468	0.327395	0.110173	0.63782	0.234455
FBgn0033519	FlyBase	6.89562	0.274408	0.110068	0.63782	-0.0519908
FBgn0036194	FlyBase	472.109	0.266974	0.109873	0.63782	0.25802
FBgn0039664	FlyBase	30.6235	0.317327	0.110132	0.63782	0.165922
FBgn0051852	FlyBase	11.7969	0.299465	0.110258	0.63782	-0.127032
FBgn0039303	FlyBase	46.0164	0.32397	0.11042	0.638227	-0.177489
FBgn0264270	FlyBase	3199.83	0.333904	0.110474	0.638227	-0.214844
FBgn0027657	FlyBase	29.5458	0.318723	0.110596	0.638426	0.170825
FBgn0264695	FlyBase	544.796	0.332767	0.110653	0.638426	-0.228751
FBgn0034012	FlyBase	7.30252	0.273763	0.110848	0.638521	-0.0490378
FBgn0036585	FlyBase	6.69568	0.287471	0.110959	0.638521	0.0972225
FBgn0037918	FlyBase	319.149	0.267481	0.110828	0.638521	0.257293
FBgn0260456	FlyBase	23.3313	0.307339	0.110931	0.638521	0.14499
FBgn0040011	FlyBase	228.757	0.291689	0.111374	0.640105	-0.258166
FBgn0260795	FlyBase	589.441	0.29894	0.111379	0.640105	0.253579
FBgn0026315	FlyBase	11.6811	0.280636	0.111551	0.640254	-0.0772961
FBgn0032252	FlyBase	34.144	0.320997	0.111549	0.640254	-0.173259
FBgn0003248	FlyBase	21.0754	0.316473	0.115036	0.640595	0.166141
FBgn0003941	FlyBase	54.1672	0.327536	0.112264	0.640595	0.226249
FBgn0004956	FlyBase	5.37672	0.273589	0.113379	0.640595	-0.0502153
FBgn0004957	FlyBase	39.6751	0.324543	0.113825	0.640595	0.188223
FBgn0010314	FlyBase	116.9	0.321831	0.113654	0.640595	0.238951
FBgn0015379	FlyBase	6.08763	0.28603	0.112405	0.640595	-0.0927079
FBgn0024841	FlyBase	9.52056	0.283396	0.113096	0.640595	-0.0852169
FBgn0027600	FlyBase	9.38751	0.279313	0.114376	0.640595	-0.0736626
FBgn0028886	FlyBase	16.4068	0.30494	0.112117	0.640595	-0.139338
FBgn0029820	FlyBase	143.798	0.299064	0.11259	0.640595	-0.25457
FBgn0029861	FlyBase	65.7418	0.329496	0.112988	0.640595	0.209921
FBgn0030041	FlyBase	23.658	0.30926	0.115043	0.640595	0.149879
FBgn0030886	FlyBase	532.272	0.288941	0.114498	0.640595	-0.254947
FBgn0031116	FlyBase	963.916	0.250003	0.111888	0.640595	0.253975
FBgn0031250	FlyBase	39.8974	0.329913	0.114934	0.640595	-0.219239
FBgn0031452	FlyBase	38.0435	0.316246	0.113777	0.640595	0.166554
FBgn0031879	FlyBase	146.888	0.32803	0.112003	0.640595	-0.230631
FBgn0032850	FlyBase	11.6183	0.293587	0.114753	0.640595	-0.113898
FBgn0033286	FlyBase	5.99419	0.28199	0.11458	0.640595	-0.0808131
FBgn0033705	FlyBase	10.4346	0.286391	0.112239	0.640595	-0.0952242
FBgn0034062	FlyBase	23.9536	0.320539	0.114336	0.640595	-0.175075
FBgn0034435	FlyBase	10.1415	0.284609	0.115098	0.640595	-0.0893348
FBgn0035379	FlyBase	7.44242	0.280706	0.114023	0.640595	-0.0773
FBgn0036106	FlyBase	72.7537	0.325215	0.114273	0.640595	0.190613
FBgn0036136	FlyBase	14.4377	0.294753	0.113837	0.640595	-0.114219
FBgn0036259	FlyBase	30.7442	0.323867	0.112756	0.640595	-0.180118
FBgn0036336	FlyBase	7.19743	0.282176	0.11432	0.640595	-0.0812145
FBgn0037515	FlyBase	9.0264	0.281744	0.113679	0.640595	-0.0794197
FBgn0037537	FlyBase	142.357	0.313786	0.112988	0.640595	0.246594
FBgn0038233	FlyBase	19.1314	0.307169	0.113727	0.640595	-0.143442
FBgn0038429	FlyBase	9.60413	0.295753	0.112812	0.640595	-0.118025
FBgn0038535	FlyBase	512.101	0.220376	0.114526	0.640595	0.24285
FBgn0039153	FlyBase	45.0167	0.330224	0.114681	0.640595	-0.206954
FBgn0039219	FlyBase	9.09772	0.285382	0.11427	0.640595	-0.092195
FBgn0039244	FlyBase	7.88593	0.283386	0.114878	0.640595	-0.0868344
FBgn0039667	FlyBase	8.25438	0.276472	0.113033	0.640595	-0.0629101
FBgn0040080	FlyBase	167.49	0.298649	0.112447	0.640595	0.252496
FBgn0051632	FlyBase	8.26711	0.283934	0.114721	0.640595	-0.086592
FBgn0051719	FlyBase	16.9887	0.313781	0.113993	0.640595	-0.158251
FBgn0052062	FlyBase	206.872	0.325339	0.113061	0.640595	0.234177
FBgn0052170	FlyBase	12.3694	0.298971	0.112188	0.640595	-0.125851
FBgn0053265	FlyBase	7.18566	0.27369	0.114931	0.640595	-0.050225
FBgn0259246	FlyBase	13242	0.299937	0.114031	0.640595	0.251047
FBgn0260745	FlyBase	76.0089	0.327464	0.113251	0.640595	0.229129
FBgn0260749	FlyBase	319.041	0.291514	0.11239	0.640595	-0.257521
FBgn0261998	FlyBase	12.8708	0.278983	0.112942	0.640595	-0.0705997
FBgn0263603	FlyBase	795.591	0.270473	0.113853	0.640595	0.2544
FBgn0265598	FlyBase	1491.71	0.298737	0.112242	0.640595	-0.255052
FBgn0259241	FlyBase	19.5385	0.307385	0.115212	0.640824	0.14671
FBgn0000183	FlyBase	254.923	0.242537	0.115341	0.640899	0.249278
FBgn0038360	FlyBase	25.7019	0.309239	0.115371	0.640899	0.151054
FBgn0010408	FlyBase	98.4275	0.324312	0.115454	0.640957	0.189981
FBgn0030294	FlyBase	33.4971	0.325775	0.11558	0.641029	0.19269
FBgn0037930	FlyBase	11.1138	0.29444	0.115612	0.641029	0.11597
FBgn0259226	FlyBase	14.7023	0.292871	0.115745	0.641363	-0.112041
FBgn0035600	FlyBase	129.4	0.31425	0.116235	0.642219	-0.243216
FBgn0038549	FlyBase	36.4483	0.317042	0.11605	0.642219	0.170385
FBgn0052113	FlyBase	530.719	0.280379	0.116024	0.642219	-0.255049
FBgn0083953	FlyBase	6.44926	0.282295	0.116264	0.642219	-0.0817559
FBgn0263773	FlyBase	79.6671	0.316004	0.116257	0.642219	0.165671
FBgn0033691	FlyBase	4.49194	0.281154	0.116508	0.642363	-0.0783636
FBgn0052676	FlyBase	698.593	0.254949	0.11646	0.642363	0.250352
FBgn0260655	FlyBase	150.426	0.285512	0.11639	0.642363	-0.253866
FBgn0003944	FlyBase	7.85805	0.274672	0.117994	0.645371	-0.0542197
FBgn0004908	FlyBase	15.3126	0.303592	0.117888	0.645371	-0.137453
FBgn0013433	FlyBase	13.1884	0.296986	0.11832	0.645371	-0.12142
FBgn0027081	FlyBase	69.0742	0.322903	0.118317	0.645371	0.220635
FBgn0027493	FlyBase	76.8359	0.325617	0.117905	0.645371	0.205484
FBgn0027560	FlyBase	149.974	0.323779	0.117764	0.645371	0.223825
FBgn0030240	FlyBase	127.256	0.324366	0.118049	0.645371	0.195776
FBgn0031229	FlyBase	37.3722	0.327115	0.118329	0.645371	-0.20078
FBgn0034300	FlyBase	230.705	0.255874	0.117588	0.645371	-0.250932
FBgn0035722	FlyBase	14.2045	0.29052	0.118247	0.645371	-0.104584
FBgn0038476	FlyBase	97.7022	0.291573	0.11817	0.645371	-0.251372
FBgn0038548	FlyBase	18.3007	0.304826	0.118159	0.645371	0.14177
FBgn0039022	FlyBase	10.5092	0.285055	0.118254	0.645371	-0.0899979
FBgn0039131	FlyBase	5.52801	0.276559	0.117623	0.645371	-0.0624467
FBgn0041188	FlyBase	966.51	0.269268	0.117719	0.645371	0.251073
FBgn0051431	FlyBase	7.29953	0.286442	0.118009	0.645371	-0.0953957
FBgn0266084	FlyBase	1287.52	0.238008	0.118372	0.645371	-0.246008
FBgn0267408	FlyBase	44.1088	0.325749	0.117421	0.645371	0.200468
FBgn0037248	FlyBase	100.561	0.322324	0.118449	0.645396	-0.23175
FBgn0003870	FlyBase	1420.33	0.261439	0.118766	0.646556	-0.252156
FBgn0037262	FlyBase	42.196	0.327865	0.118809	0.646556	-0.202601
FBgn0032612	FlyBase	7.01615	0.277254	0.11923	0.646658	-0.0656479
FBgn0036278	FlyBase	13.1682	0.29374	0.119268	0.646658	-0.114524
FBgn0036714	FlyBase	89.6468	0.298846	0.119152	0.646658	-0.247639
FBgn0259221	FlyBase	2914.15	0.238234	0.119183	0.646658	-0.248539
FBgn0261800	FlyBase	26.6439	0.31394	0.119249	0.646658	-0.160545
FBgn0286070	FlyBase	117.098	0.304195	0.119075	0.646658	-0.245834
FBgn0000120	FlyBase	3579.92	0.235616	0.120845	0.647939	0.240858
FBgn0003977	FlyBase	156.305	0.321835	0.121194	0.647939	0.216906
FBgn0004394	FlyBase	7.3552	0.268907	0.120914	0.647939	-0.0151539
FBgn0010612	FlyBase	22.6423	0.297529	0.120426	0.647939	-0.122916
FBgn0010803	FlyBase	73.5951	0.324752	0.119636	0.647939	0.197753
FBgn0014073	FlyBase	28.0235	0.316712	0.119759	0.647939	-0.168796
FBgn0021979	FlyBase	270.126	0.307593	0.120003	0.647939	-0.242851
FBgn0022069	FlyBase	23.7684	0.313733	0.121159	0.647939	-0.163636
FBgn0024248	FlyBase	146.755	0.278341	0.119754	0.647939	-0.250499
FBgn0028360	FlyBase	43.2885	0.325423	0.120286	0.647939	0.209142
FBgn0028407	FlyBase	7.77837	0.274726	0.120667	0.647939	-0.054029
FBgn0028863	FlyBase	3121.61	0.246718	0.120987	0.647939	0.242535
FBgn0030667	FlyBase	16.0887	0.282271	0.120296	0.647939	0.083198
FBgn0031737	FlyBase	19.1953	0.308886	0.120402	0.647939	0.15209
FBgn0035923	FlyBase	48.485	0.323442	0.120337	0.647939	0.216824
FBgn0035988	FlyBase	78.3071	0.319437	0.120502	0.647939	0.229413
FBgn0037578	FlyBase	21.1264	0.311555	0.120153	0.647939	0.158911
FBgn0037613	FlyBase	6.98435	0.285755	0.120969	0.647939	-0.094208
FBgn0039324	FlyBase	13.1063	0.284149	0.120852	0.647939	-0.0892894
FBgn0039638	FlyBase	7.25988	0.27986	0.120825	0.647939	-0.0744749
FBgn0040071	FlyBase	41.9034	0.309635	0.120913	0.647939	-0.150842
FBgn0261268	FlyBase	548.935	0.245652	0.120996	0.647939	-0.246264
FBgn0265140	FlyBase	300.287	0.257968	0.121053	0.647939	0.247526
FBgn0003656	FlyBase	599.956	0.258339	0.12132	0.648165	-0.247594
FBgn0038946	FlyBase	18.8706	0.309556	0.121439	0.648165	-0.151537
FBgn0041781	FlyBase	149.419	0.308727	0.121457	0.648165	0.23895
FBgn0000588	FlyBase	1667.12	0.263872	0.121624	0.648662	-0.24793
FBgn0031566	FlyBase	77.486	0.316258	0.12178	0.648707	-0.23227
FBgn0031849	FlyBase	5.7688	0.271345	0.121758	0.648707	-0.036615
FBgn0000326	FlyBase	26.7581	0.314286	0.122211	0.650124	-0.166524
FBgn0040346	FlyBase	17.6081	0.288184	0.122323	0.650124	0.100865
FBgn0040502	FlyBase	11.0368	0.297952	0.122341	0.650124	-0.125749
FBgn0052110	FlyBase	57.9062	0.325539	0.122128	0.650124	-0.205715
FBgn0038454	FlyBase	11.7742	0.282608	0.122554	0.650474	-0.0836038
FBgn0038541	FlyBase	10.4571	0.282893	0.12248	0.650474	-0.0844014
FBgn0038725	FlyBase	82.4673	0.321556	0.122684	0.650774	0.196874
FBgn0032731	FlyBase	193.713	0.302753	0.122784	0.650909	-0.240477
FBgn0036583	FlyBase	6.22952	0.275242	0.122939	0.65134	-0.0566502
FBgn0013770	FlyBase	174.789	0.287172	0.12355	0.652617	-0.245754
FBgn0030276	FlyBase	442.176	0.277306	0.123529	0.652617	0.244956
FBgn0035228	FlyBase	131.551	0.319512	0.123406	0.652617	0.218393
FBgn0037981	FlyBase	4.15205	0.276695	0.123293	0.652617	-0.0628232
FBgn0265575	FlyBase	5.45562	0.281353	0.123443	0.652617	-0.0794408
FBgn0031392	FlyBase	46.9169	0.323088	0.124045	0.653663	-0.190594
FBgn0035865	FlyBase	7.11385	0.268905	0.123928	0.653663	-0.0151401
FBgn0039897	FlyBase	33.2889	0.310487	0.123964	0.653663	-0.15669
FBgn0052250	FlyBase	17.6811	0.294887	0.124011	0.653663	-0.116634
FBgn0003285	FlyBase	635.671	0.233617	0.124532	0.654119	0.239591
FBgn0005590	FlyBase	4.37926	0.2773	0.124712	0.654119	-0.0649938
FBgn0015799	FlyBase	104.956	0.306241	0.124562	0.654119	0.234272
FBgn0031939	FlyBase	7.73767	0.285676	0.124655	0.654119	-0.093063
FBgn0032082	FlyBase	7.05396	0.268905	0.124682	0.654119	-0.015136
FBgn0032833	FlyBase	94.3411	0.297952	0.124725	0.654119	-0.241684
FBgn0037664	FlyBase	7.0555	0.268905	0.124674	0.654119	-0.015136
FBgn0052602	FlyBase	15.1659	0.278471	0.124321	0.654119	0.0705501
FBgn0021796	FlyBase	283.88	0.28364	0.124818	0.65422	0.242593
FBgn0030195	FlyBase	62.1436	0.320813	0.124932	0.65443	0.201826
FBgn0027791	FlyBase	17.1443	0.29353	0.125088	0.65457	0.115685
FBgn0028699	FlyBase	26.9935	0.315859	0.125256	0.65457	-0.173067
FBgn0034258	FlyBase	250.469	0.308649	0.125231	0.65457	0.230798
FBgn0036203	FlyBase	10.3813	0.284162	0.125203	0.65457	-0.090163
FBgn0031696	FlyBase	121.153	0.283904	0.125417	0.655022	0.241915
FBgn0052846	FlyBase	5.56486	0.278179	0.125582	0.655495	-0.0700524
FBgn0036155	FlyBase	12.9586	0.297692	0.125764	0.655671	-0.12456
FBgn0263108	FlyBase	778.628	0.25908	0.12574	0.655671	0.242205
FBgn0002183	FlyBase	70.2919	0.317861	0.127502	0.65587	0.212536
FBgn0003654	FlyBase	315.396	0.277538	0.127247	0.65587	0.24211
FBgn0011710	FlyBase	91.1498	0.307452	0.127231	0.65587	0.229271
FBgn0011828	FlyBase	66.7481	0.311662	0.128183	0.65587	0.222854
FBgn0013342	FlyBase	2906.9	0.281709	0.127166	0.65587	0.242219
FBgn0015402	FlyBase	164.87	0.31907	0.127534	0.65587	0.195892
FBgn0023545	FlyBase	22.7757	0.306972	0.126064	0.65587	0.148542
FBgn0026086	FlyBase	3238.13	0.306761	0.127677	0.65587	-0.233084
FBgn0026403	FlyBase	9.58706	0.274332	0.128067	0.65587	-0.0538105
FBgn0027585	FlyBase	99.6098	0.310547	0.126584	0.65587	0.226818
FBgn0028836	FlyBase	122.904	0.305523	0.127144	0.65587	-0.234623
FBgn0030593	FlyBase	132.282	0.319935	0.126129	0.65587	0.20292
FBgn0030802	FlyBase	17.2718	0.303615	0.127913	0.65587	-0.141626
FBgn0031629	FlyBase	29.9938	0.319409	0.126047	0.65587	-0.182205
FBgn0033961	FlyBase	16.2948	0.301163	0.128083	0.65587	-0.133187
FBgn0034218	FlyBase	5.2883	0.278685	0.127297	0.65587	-0.0709093
FBgn0034513	FlyBase	6.94034	0.268904	0.126185	0.65587	-0.0151278
FBgn0034579	FlyBase	5.12173	0.276799	0.126949	0.65587	-0.0632284
FBgn0035122	FlyBase	15.3113	0.305948	0.126682	0.65587	-0.145824
FBgn0035541	FlyBase	6.48841	0.278699	0.127757	0.65587	-0.0704091
FBgn0035848	FlyBase	23.0742	0.308176	0.127817	0.65587	0.154276
FBgn0035914	FlyBase	1387.66	0.239076	0.126758	0.65587	-0.239797
FBgn0035977	FlyBase	10.1843	0.283957	0.127849	0.65587	-0.0886423
FBgn0035993	FlyBase	73.8852	0.318846	0.126818	0.65587	-0.220969
FBgn0038890	FlyBase	221.985	0.261274	0.127849	0.65587	-0.243154
FBgn0039321	FlyBase	13.2729	0.301546	0.126265	0.65587	-0.135288
FBgn0052365	FlyBase	7.80428	0.280961	0.128125	0.65587	-0.0791782
FBgn0052537	FlyBase	28.6565	0.309994	0.126756	0.65587	0.159021
FBgn0053096	FlyBase	9.2563	0.281026	0.127534	0.65587	0.0795886
FBgn0261458	FlyBase	120.625	0.300491	0.128042	0.65587	0.232325
FBgn0261799	FlyBase	6.03464	0.274331	0.127937	0.65587	-0.0527083
FBgn0262893	FlyBase	10.7497	0.285932	0.12733	0.65587	-0.0943437
FBgn0039201	FlyBase	5.35794	0.271393	0.12835	0.656341	-0.0367849
FBgn0039800	FlyBase	24.3675	0.303084	0.128504	0.656751	0.140979
FBgn0034331	FlyBase	22.6236	0.294036	0.12871	0.657232	0.117368
FBgn0261673	FlyBase	16.13	0.287839	0.128748	0.657232	-0.0996506
FBgn0052351	FlyBase	5.82661	0.282067	0.128836	0.657302	-0.0842634
FBgn0004573	FlyBase	21.2987	0.304529	0.129104	0.658286	-0.14453
FBgn0024189	FlyBase	72.5748	0.310513	0.12986	0.658896	0.221551
FBgn0035317	FlyBase	8.07738	0.27517	0.129917	0.658896	-0.0586877
FBgn0038499	FlyBase	88.2172	0.307417	0.129629	0.658896	0.22532
FBgn0039249	FlyBase	85.8216	0.300205	0.129605	0.658896	-0.233683
FBgn0040344	FlyBase	145.699	0.280963	0.129938	0.658896	0.2383
FBgn0052106	FlyBase	12.5336	0.26934	0.12993	0.658896	-0.0205406
FBgn0085478	FlyBase	1483.84	0.249072	0.129971	0.658896	0.238114
FBgn0260758	FlyBase	75.3581	0.318776	0.129534	0.658896	0.195375
FBgn0265784	FlyBase	149.669	0.271675	0.129421	0.658896	0.239851
FBgn0266670	FlyBase	96.4723	0.317475	0.129818	0.658896	0.190305
FBgn0028862	FlyBase	267.471	0.277322	0.13038	0.66059	0.237947
FBgn0029833	FlyBase	32.9384	0.316583	0.130712	0.661515	0.184601
FBgn0259722	FlyBase	10.444	0.28474	0.130676	0.661515	-0.0904579
FBgn0283440	FlyBase	6.59933	0.2689	0.130876	0.661963	-0.0151021
FBgn0043456	FlyBase	244.89	0.256139	0.131034	0.662002	0.23866
FBgn0085382	FlyBase	191.562	0.285652	0.130961	0.662002	-0.238871
FBgn0010113	FlyBase	230.191	0.283919	0.131187	0.662336	0.236493
FBgn0052392	FlyBase	6.46859	0.275097	0.13125	0.662336	-0.0570774
FBgn0034540	FlyBase	12.2298	0.284537	0.131578	0.66361	-0.0918918
FBgn0050464	FlyBase	5.10664	0.276261	0.13183	0.664503	-0.0614284
FBgn0026090	FlyBase	23.4485	0.312725	0.132146	0.664954	0.171324
FBgn0034033	FlyBase	4.13412	0.277187	0.132097	0.664954	-0.0663558
FBgn0037315	FlyBase	223.595	0.253472	0.132094	0.664954	0.237417
FBgn0020910	FlyBase	379.29	0.315239	0.132274	0.66522	0.206307
FBgn0017572	FlyBase	59.6394	0.311135	0.132911	0.665395	0.216887
FBgn0019928	FlyBase	7.31675	0.274333	0.132777	0.665395	-0.052928
FBgn0033558	FlyBase	20.7495	0.302576	0.132681	0.665395	-0.140712
FBgn0033686	FlyBase	6.26611	0.276838	0.132774	0.665395	-0.0642103
FBgn0033834	FlyBase	14.4404	0.277101	0.132986	0.665395	-0.065916
FBgn0034459	FlyBase	8.27358	0.279641	0.132989	0.665395	-0.0742574
FBgn0037009	FlyBase	5.86769	0.275937	0.132663	0.665395	-0.060133
FBgn0051778	FlyBase	12.4646	0.284162	0.132784	0.665395	0.090499
FBgn0086367	FlyBase	1061.21	0.303266	0.132521	0.665395	-0.229688
FBgn0037720	FlyBase	98.2157	0.293205	0.133178	0.665738	-0.232509
FBgn0264556	FlyBase	6.91062	0.273586	0.133208	0.665738	-0.051303
FBgn0003517	FlyBase	94.6528	0.314221	0.134422	0.666513	0.181548
FBgn0003733	FlyBase	7.57093	0.27237	0.133448	0.666513	-0.0434582
FBgn0030674	FlyBase	2252.16	0.294124	0.133671	0.666513	0.230507
FBgn0031659	FlyBase	42.4724	0.31235	0.133969	0.666513	0.169551
FBgn0032285	FlyBase	281.99	0.28109	0.133831	0.666513	0.0803264
FBgn0033551	FlyBase	44.5344	0.308531	0.134228	0.666513	-0.155627
FBgn0033653	FlyBase	59.447	0.314261	0.133562	0.666513	-0.173191
FBgn0034082	FlyBase	6.0322	0.27746	0.134058	0.666513	-0.0672174
FBgn0036579	FlyBase	139.606	0.295066	0.134204	0.666513	-0.231736
FBgn0036844	FlyBase	603.844	0.280368	0.134055	0.666513	0.234844
FBgn0038609	FlyBase	10.3026	0.283001	0.134404	0.666513	-0.0880533
FBgn0038753	FlyBase	14.3482	0.2932	0.133912	0.666513	0.116704
FBgn0039713	FlyBase	147.52	0.315194	0.134359	0.666513	0.195767
FBgn0051481	FlyBase	5.64303	0.277037	0.133798	0.666513	-0.0664839
FBgn0002466	FlyBase	13.3211	0.279798	0.134655	0.666545	-0.0761205
FBgn0032361	FlyBase	49.8493	0.314752	0.13464	0.666545	0.189701
FBgn0037921	FlyBase	58.4702	0.315208	0.134633	0.666545	-0.211598
FBgn0001248	FlyBase	66.4548	0.307132	0.134799	0.666882	0.219694
FBgn0031905	FlyBase	6.51702	0.27251	0.135084	0.667174	-0.0451582
FBgn0035150	FlyBase	26.4903	0.311852	0.134957	0.667174	0.171822
FBgn0261831	FlyBase	23.7318	0.30599	0.135048	0.667174	-0.14831
FBgn0031304	FlyBase	68.6444	0.309592	0.135223	0.667483	0.213636
FBgn0036560	FlyBase	7.54074	0.286244	0.135881	0.670127	-0.096559
FBgn0039124	FlyBase	12.4746	0.286206	0.135982	0.670127	0.0980347
FBgn0264389	FlyBase	8.42166	0.288144	0.135987	0.670127	-0.1019
FBgn0038268	FlyBase	24.8525	0.300253	0.136082	0.670224	-0.133818
FBgn0003076	FlyBase	76.0107	0.312983	0.136427	0.671295	0.199751
FBgn0025335	FlyBase	64.8799	0.313076	0.136452	0.671295	0.176782
FBgn0038877	FlyBase	488.119	0.256244	0.136715	0.672215	0.232871
FBgn0001227	FlyBase	4.93317	0.278766	0.137274	0.674587	-0.072172
FBgn0001323	FlyBase	16.2962	0.286955	0.138071	0.676027	-0.0996971
FBgn0026316	FlyBase	33.3645	0.309415	0.138065	0.676027	-0.160565
FBgn0032054	FlyBase	8.16289	0.280333	0.137923	0.676027	-0.0780707
FBgn0034000	FlyBase	5.6937	0.278072	0.138056	0.676027	-0.0700229
FBgn0035335	FlyBase	4.99557	0.278418	0.137928	0.676027	-0.0709678
FBgn0038366	FlyBase	7.18374	0.278776	0.138257	0.676027	-0.072897
FBgn0039485	FlyBase	5.37327	0.276239	0.13814	0.676027	0.0633458
FBgn0085447	FlyBase	3314.36	0.290754	0.137974	0.676027	-0.232644
FBgn0086408	FlyBase	8.69566	0.280041	0.138233	0.676027	-0.0774269
FBgn0031413	FlyBase	21.426	0.292381	0.138459	0.676263	-0.114166
FBgn0036402	FlyBase	34.6788	0.311213	0.138394	0.676263	-0.169335
FBgn0038460	FlyBase	127.01	0.293389	0.13879	0.677219	-0.226722
FBgn0259183	FlyBase	15.7536	0.278492	0.138808	0.677219	-0.0718342
FBgn0085425	FlyBase	10.1482	0.278347	0.138888	0.677235	-0.0714571
FBgn0004179	FlyBase	1043.76	0.286282	0.139264	0.677767	-0.229467
FBgn0030093	FlyBase	39.9341	0.307544	0.139363	0.677767	0.160493
FBgn0032685	FlyBase	18.6109	0.30159	0.139539	0.677767	-0.139392
FBgn0035876	FlyBase	5.15034	0.280497	0.139703	0.677767	-0.0796274
FBgn0036133	FlyBase	46.0448	0.311288	0.139641	0.677767	0.197361
FBgn0039406	FlyBase	24.8679	0.29254	0.139661	0.677767	0.117171
FBgn0050373	FlyBase	6.38644	0.280594	0.139533	0.677767	-0.0797576
FBgn0052119	FlyBase	7.22142	0.276899	0.139369	0.677767	-0.0672365
FBgn0260995	FlyBase	38.3745	0.303628	0.139766	0.677767	0.146586
FBgn0263599	FlyBase	214.124	0.284296	0.139312	0.677767	0.228086
FBgn0029897	FlyBase	80.8783	0.309969	0.140013	0.677923	0.200768
FBgn0039161	FlyBase	6.99902	0.277272	0.140106	0.677923	-0.0661708
FBgn0040064	FlyBase	36.2878	0.311913	0.139922	0.677923	0.182335
FBgn0266582	FlyBase	40.6392	0.312241	0.1401	0.677923	-0.180281
FBgn0002579	FlyBase	72.1565	0.309364	0.140444	0.678811	0.205357
FBgn0024319	FlyBase	11.3103	0.288791	0.140388	0.678811	-0.105241
FBgn0000427	FlyBase	7.26688	0.271664	0.141878	0.679161	-0.0402356
FBgn0000625	FlyBase	176.152	0.287203	0.142272	0.679161	-0.228654
FBgn0003302	FlyBase	7.01853	0.284603	0.143019	0.679161	-0.092724
FBgn0005596	FlyBase	87.5777	0.310368	0.142662	0.679161	0.17998
FBgn0015602	FlyBase	26.5138	0.306157	0.141599	0.679161	-0.154147
FBgn0016054	FlyBase	8.36066	0.275121	0.143212	0.679161	-0.0589208
FBgn0016756	FlyBase	383.358	0.283056	0.142311	0.679161	0.225128
FBgn0030251	FlyBase	29.5565	0.311501	0.14065	0.679161	0.177527
FBgn0030749	FlyBase	23.8271	0.308056	0.142281	0.679161	0.163932
FBgn0031020	FlyBase	90.976	0.309838	0.143067	0.679161	0.193492
FBgn0032646	FlyBase	31.9098	0.306401	0.141797	0.679161	-0.155243
FBgn0032654	FlyBase	13.1241	0.292781	0.14318	0.679161	-0.117334
FBgn0033212	FlyBase	221.685	0.249826	0.141069	0.679161	0.229542
FBgn0033582	FlyBase	6.00543	0.271568	0.142402	0.679161	-0.0400647
FBgn0033692	FlyBase	18.4659	0.297342	0.142395	0.679161	-0.131139
FBgn0034182	FlyBase	50.1221	0.310035	0.142084	0.679161	0.198356
FBgn0034521	FlyBase	106.704	0.299566	0.142848	0.679161	0.217564
FBgn0035703	FlyBase	28.3642	0.3101	0.142251	0.679161	-0.169929
FBgn0035998	FlyBase	21.2347	0.297073	0.141272	0.679161	-0.128188
FBgn0037057	FlyBase	25.6914	0.308339	0.143033	0.679161	0.167265
FBgn0037487	FlyBase	8.18446	0.278227	0.141522	0.679161	-0.0710787
FBgn0037634	FlyBase	7.24784	0.280629	0.142782	0.679161	-0.0793548
FBgn0037722	FlyBase	15.3713	0.295685	0.140909	0.679161	-0.125354
FBgn0038515	FlyBase	68.0252	0.304791	0.142287	0.679161	-0.212281
FBgn0039223	FlyBase	44.9663	0.3116	0.143016	0.679161	-0.176422
FBgn0039602	FlyBase	185.717	0.251238	0.143142	0.679161	-0.229598
FBgn0039640	FlyBase	15.3395	0.293328	0.142486	0.679161	-0.118172
FBgn0039766	FlyBase	6.48867	0.280008	0.141331	0.679161	-0.0785175
FBgn0040321	FlyBase	14.5063	0.293543	0.141349	0.679161	0.120624
FBgn0051126	FlyBase	8.50311	0.282859	0.14153	0.679161	-0.0870194
FBgn0051343	FlyBase	6.459	0.274587	0.141787	0.679161	-0.0549801
FBgn0052190	FlyBase	72.4981	0.310228	0.142694	0.679161	0.183713
FBgn0260970	FlyBase	789.92	0.268989	0.140939	0.679161	0.228761
FBgn0264449	FlyBase	1285.5	0.247676	0.141747	0.679161	-0.231074
FBgn0286198	FlyBase	122.293	0.281675	0.142559	0.679161	0.225249
FBgn0027660	FlyBase	31.1556	0.301571	0.143398	0.679435	-0.140085
FBgn0033186	FlyBase	7.64942	0.283118	0.143443	0.679435	-0.0886176
FBgn0033570	FlyBase	21.6481	0.29942	0.143503	0.679435	-0.135242
FBgn0033728	FlyBase	25.3848	0.301942	0.143655	0.679435	-0.145201
FBgn0034583	FlyBase	38.617	0.309583	0.143643	0.679435	0.184072
FBgn0052803	FlyBase	12.4438	0.295229	0.143796	0.679733	0.124529
FBgn0010905	FlyBase	2557.34	0.264913	0.144453	0.679789	0.229443
FBgn0011202	FlyBase	150.094	0.271206	0.144134	0.679789	0.226776
FBgn0033133	FlyBase	50.3446	0.304437	0.144439	0.679789	0.15319
FBgn0033378	FlyBase	5.75912	0.279281	0.144502	0.679789	-0.07463
FBgn0038145	FlyBase	371.984	0.275751	0.144146	0.679789	0.225971
FBgn0043578	FlyBase	5.7181	0.280671	0.144464	0.679789	0.0810579
FBgn0051068	FlyBase	7.60593	0.278237	0.144411	0.679789	-0.0702046
FBgn0266099	FlyBase	10.4917	0.27386	0.14437	0.679789	-0.0526202
FBgn0266671	FlyBase	25.9692	0.305551	0.144056	0.679789	-0.158464
FBgn0029839	FlyBase	158.385	0.291834	0.144653	0.680141	-0.22148
FBgn0011661	FlyBase	5796.44	0.267944	0.144969	0.680698	-0.227535
FBgn0036893	FlyBase	8.63374	0.282344	0.144976	0.680698	-0.0849405
FBgn0052685	FlyBase	895.189	0.223595	0.145003	0.680698	0.220854
FBgn0011606	FlyBase	7.27866	0.279118	0.145743	0.680732	-0.0757762
FBgn0013347	FlyBase	15.6926	0.298686	0.145648	0.680732	-0.134486
FBgn0030673	FlyBase	7.7311	0.284055	0.145642	0.680732	-0.0911241
FBgn0032429	FlyBase	14.8052	0.29851	0.145668	0.680732	0.135255
FBgn0032752	FlyBase	19.2606	0.298784	0.145569	0.680732	-0.133945
FBgn0035046	FlyBase	32.1252	0.310569	0.145607	0.680732	-0.179619
FBgn0035121	FlyBase	120.407	0.275032	0.145783	0.680732	0.224774
FBgn0036824	FlyBase	50.0747	0.307128	0.145635	0.680732	0.168369
FBgn0040294	FlyBase	36.3093	0.308142	0.1457	0.680732	0.166471
FBgn0285943	FlyBase	5.71019	0.271644	0.145707	0.680732	-0.0408074
FBgn0004556	FlyBase	8.58961	0.283276	0.145977	0.680916	-0.0896881
FBgn0261552	FlyBase	15355.6	0.303958	0.14591	0.680916	-0.201571
FBgn0022984	FlyBase	207.408	0.305052	0.146934	0.681403	-0.206857
FBgn0028968	FlyBase	319.536	0.254638	0.147086	0.681403	0.225518
FBgn0030507	FlyBase	7.66613	0.279805	0.147041	0.681403	0.0778709
FBgn0031305	FlyBase	11.5756	0.286741	0.147032	0.681403	0.100747
FBgn0031865	FlyBase	6.91522	0.277373	0.146502	0.681403	-0.0694826
FBgn0032805	FlyBase	7.50671	0.278284	0.14655	0.681403	-0.0717551
FBgn0033373	FlyBase	40.6623	0.306709	0.146905	0.681403	0.195694
FBgn0033778	FlyBase	4.74691	0.276059	0.146513	0.681403	-0.0628448
FBgn0035490	FlyBase	8.14432	0.280273	0.147042	0.681403	-0.0805801
FBgn0040319	FlyBase	138.665	0.275747	0.146327	0.681403	0.223763
FBgn0051231	FlyBase	5.05653	0.276168	0.146357	0.681403	-0.063525
FBgn0083960	FlyBase	8.23128	0.273117	0.146797	0.681403	-0.0486871
FBgn0259832	FlyBase	7.68635	0.282592	0.146243	0.681403	0.0876647
FBgn0027929	FlyBase	5.73085	0.276166	0.147324	0.682122	0.0637413
FBgn0028648	FlyBase	10.5019	0.287444	0.147451	0.682122	-0.104285
FBgn0259785	FlyBase	129.954	0.289872	0.147473	0.682122	0.21902
FBgn0261561	FlyBase	6.36222	0.276509	0.147555	0.682141	-0.0637225
FBgn0004656	FlyBase	2320.47	0.22749	0.147682	0.68237	0.221737
FBgn0264301	FlyBase	495.67	0.289769	0.147858	0.682828	-0.21923
FBgn0025631	FlyBase	32.1749	0.308574	0.148133	0.683723	0.181453
FBgn0032000	FlyBase	8.92164	0.28856	0.148207	0.683723	-0.106134
FBgn0031973	FlyBase	10.7671	0.289392	0.148441	0.684444	-0.109403
FBgn0004885	FlyBase	61.2587	0.306256	0.148778	0.685637	0.193533
FBgn0000063	FlyBase	5.0415	0.273854	0.14931	0.686655	-0.0520272
FBgn0004567	FlyBase	6.39118	0.277419	0.149162	0.686655	-0.0681722
FBgn0011576	FlyBase	185.296	0.257842	0.149239	0.686655	0.224214
FBgn0039094	FlyBase	91.7601	0.287035	0.149153	0.686655	0.218369
FBgn0259212	FlyBase	4698.01	0.235636	0.149416	0.686786	0.223543
FBgn0037135	FlyBase	172.647	0.302666	0.149748	0.687953	0.201327
FBgn0025645	FlyBase	4.93743	0.277293	0.14989	0.688075	-0.0680624
FBgn0032509	FlyBase	10.0442	0.282087	0.149931	0.688075	-0.0850238
FBgn0259113	FlyBase	7.6935	0.272697	0.150145	0.688696	-0.0456921
FBgn0027587	FlyBase	319.636	0.235847	0.150281	0.688962	0.221587
FBgn0004611	FlyBase	390.058	0.243083	0.150593	0.689155	0.222383
FBgn0005777	FlyBase	328.578	0.247187	0.150713	0.689155	0.223025
FBgn0032706	FlyBase	5.31618	0.274205	0.150541	0.689155	-0.0549851
FBgn0033365	FlyBase	5.61386	0.272842	0.15071	0.689155	-0.0471318
FBgn0034059	FlyBase	7.02701	0.28029	0.150417	0.689155	-0.0790628
FBgn0037848	FlyBase	21.9981	0.302293	0.150849	0.689418	-0.148091
FBgn0003187	FlyBase	5.78801	0.273383	0.151473	0.689965	-0.0506945
FBgn0004838	FlyBase	1057.72	0.29058	0.151474	0.689965	0.214911
FBgn0030792	FlyBase	10.8982	0.288408	0.151441	0.689965	0.107335
FBgn0033268	FlyBase	69.4746	0.305618	0.151121	0.689965	0.166097
FBgn0035715	FlyBase	203.647	0.302434	0.151517	0.689965	0.200137
FBgn0053002	FlyBase	11.8514	0.282292	0.151466	0.689965	-0.0873605
FBgn0062517	FlyBase	19.6964	0.297298	0.151283	0.689965	0.133136
FBgn0002562	FlyBase	6.44393	0.276933	0.151671	0.690091	-0.0663904
FBgn0024728	FlyBase	655.668	0.306693	0.151914	0.690091	-0.191584
FBgn0026430	FlyBase	149.175	0.276908	0.151746	0.690091	0.218743
FBgn0038292	FlyBase	5.1513	0.274469	0.151869	0.690091	-0.0559373
FBgn0038666	FlyBase	14.4706	0.293766	0.152014	0.690091	-0.122172
FBgn0050275	FlyBase	4.88544	0.27707	0.151956	0.690091	-0.0670713
FBgn0083970	FlyBase	8.79683	0.287382	0.152323	0.691136	0.104526
FBgn0035295	FlyBase	5.68769	0.276397	0.152532	0.691729	-0.0646298
FBgn0005624	FlyBase	217.307	0.295121	0.152628	0.691809	-0.211757
FBgn0029664	FlyBase	100.33	0.296707	0.152843	0.692072	-0.208715
FBgn0033031	FlyBase	87.493	0.307504	0.152809	0.692072	-0.188157
FBgn0262167	FlyBase	20.4809	0.288703	0.153002	0.692437	-0.109332
FBgn0004575	FlyBase	4485.72	0.237645	0.153382	0.69262	0.22077
FBgn0004852	FlyBase	70.3065	0.295341	0.153726	0.69262	0.205659
FBgn0010651	FlyBase	16.5359	0.295597	0.153699	0.69262	-0.12954
FBgn0030321	FlyBase	72.3822	0.304106	0.15323	0.69262	0.165591
FBgn0033312	FlyBase	9.89969	0.278888	0.153253	0.69262	-0.0749384
FBgn0035173	FlyBase	144.403	0.276376	0.153648	0.69262	0.216144
FBgn0038099	FlyBase	5.64018	0.271081	0.153726	0.69262	-0.0357664
FBgn0052163	FlyBase	9.85175	0.28273	0.15375	0.69262	-0.0883154
FBgn0262975	FlyBase	665.02	0.209996	0.153493	0.69262	0.2123
FBgn0003210	FlyBase	177.02	0.277915	0.153987	0.692627	0.216677
FBgn0031016	FlyBase	78.0459	0.284994	0.153888	0.692627	-0.215904
FBgn0037185	FlyBase	69.3066	0.307156	0.153967	0.692627	-0.174718
FBgn0052687	FlyBase	40.2491	0.304998	0.154239	0.693409	0.171478
FBgn0038063	FlyBase	121.94	0.292178	0.154321	0.693423	0.20808
FBgn0014380	FlyBase	5.61694	0.277309	0.154989	0.694651	-0.0688739
FBgn0026179	FlyBase	812.684	0.261929	0.154897	0.694651	0.21975
FBgn0028550	FlyBase	306.146	0.295989	0.154801	0.694651	0.205456
FBgn0030499	FlyBase	48.9569	0.304566	0.154938	0.694651	0.183227
FBgn0036382	FlyBase	26.4361	0.283299	0.154953	0.694651	-0.0897635
FBgn0013987	FlyBase	90.8505	0.306711	0.155123	0.694654	-0.177335
FBgn0032401	FlyBase	20.9258	0.295822	0.155147	0.694654	-0.130073
FBgn0001320	FlyBase	6.74027	0.276938	0.15662	0.694693	-0.0677872
FBgn0004629	FlyBase	24.583	0.300161	0.155967	0.694693	-0.144175
FBgn0004867	FlyBase	92.0025	0.301564	0.156344	0.694693	0.15442
FBgn0011336	FlyBase	61.5874	0.30074	0.155296	0.694693	0.194869
FBgn0016693	FlyBase	92.5207	0.286273	0.155603	0.694693	0.211924
FBgn0031518	FlyBase	11.6497	0.275018	0.156118	0.694693	-0.0593574
FBgn0032124	FlyBase	5.76343	0.27489	0.155695	0.694693	-0.057494
FBgn0032851	FlyBase	6.05196	0.279978	0.156473	0.694693	0.0804879
FBgn0032900	FlyBase	5.20192	0.273099	0.156579	0.694693	-0.0489933
FBgn0033289	FlyBase	11.054	0.281309	0.155741	0.694693	-0.0852791
FBgn0033668	FlyBase	155.463	0.283589	0.156507	0.694693	-0.2151
FBgn0036290	FlyBase	86.469	0.294445	0.156566	0.694693	0.202736
FBgn0037299	FlyBase	25.947	0.303245	0.156653	0.694693	0.161908
FBgn0038621	FlyBase	32.0055	0.300408	0.15602	0.694693	-0.149548
FBgn0038923	FlyBase	8.23405	0.285427	0.155697	0.694693	-0.098334
FBgn0039052	FlyBase	13.6601	0.275947	0.155606	0.694693	-0.0619966
FBgn0040377	FlyBase	8.62261	0.283342	0.155607	0.694693	0.0926005
FBgn0051797	FlyBase	30.4172	0.282412	0.155849	0.694693	0.0886981
FBgn0261797	FlyBase	2797.88	0.284564	0.156223	0.694693	0.210116
FBgn0031417	FlyBase	8.03799	0.282714	0.156863	0.694926	0.0898776
FBgn0283521	FlyBase	5440.93	0.266283	0.156793	0.694926	0.221353
FBgn0034308	FlyBase	583.168	0.224748	0.157314	0.696573	0.21423
FBgn0024980	FlyBase	309.024	0.267433	0.157741	0.697063	-0.21811
FBgn0035766	FlyBase	17.9195	0.289288	0.157699	0.697063	-0.111647
FBgn0261053	FlyBase	21.9842	0.290892	0.157622	0.697063	-0.116702
FBgn0283509	FlyBase	189.437	0.265587	0.157615	0.697063	0.217301
FBgn0000042	FlyBase	500.223	0.288181	0.157963	0.697349	0.207696
FBgn0261573	FlyBase	269.583	0.284087	0.157898	0.697349	0.209722
[truncated: 6,826 more rows]

## Sheet: ClkDN_D10-vs-D1
Supplemental 2 Table. Differentially expressed genes comparing Rh1>ClkDN relative to Rh1>Control (n=3)
Comparison: Rh1>CLKDN D10 vs D1
gene_id	database	baseMean	lfcSE	pvalue	padj	log2FoldChange
FBgn0031940	FlyBase	37.5358	0.893415	2.54e-11	1.16e-09	-5.91841
FBgn0039805	FlyBase	29.3566	0.826042	1.57e-10	6.28e-09	-5.16198
FBgn0028544	FlyBase	23.2097	0.873262	1.12e-08	3.3e-07	-4.76688
FBgn0014454	FlyBase	18.7357	0.933958	4.03e-07	9.24e-06	-4.35442
FBgn0031942	FlyBase	126.812	0.907053	1.02e-07	2.59e-06	-4.28139
FBgn0015561	FlyBase	25.7331	0.676729	9.16e-09	2.74e-07	-3.59365
FBgn0029747	FlyBase	8.39411	1.55836	0.00141772	0.0121911	-3.49036
FBgn0002570	FlyBase	5.11303	1.8476	0.00224514	0.017771	-3.44199
FBgn0259164	FlyBase	7.11829	1.40942	0.00125942	0.0110728	-3.3817
FBgn0046294	FlyBase	10.9387	1.11017	0.00018019	0.00209501	-3.36083
FBgn0038820	FlyBase	77.1855	1.16563	0.000125966	0.00153138	-3.35325
FBgn0035196	FlyBase	11.0197	1.04935	0.000102179	0.00127451	-3.34281
FBgn0052259	FlyBase	5.28448	1.99371	0.00278901	0.0212369	-3.27806
FBgn0032538	FlyBase	17.4257	0.772745	1.93e-06	3.82e-05	-3.26204
FBgn0031861	FlyBase	11.7632	0.990168	9.09e-05	0.00115076	-3.17912
FBgn0013751	FlyBase	244.594	0.263628	5.15e-34	1.37e-31	-3.14767
FBgn0053798	FlyBase	12.645	0.931816	6.87e-05	0.000904187	-3.05707
FBgn0042189	FlyBase	6.13512	1.52892	0.00291277	0.0220168	-3.01497
FBgn0008636	FlyBase	43.953	0.486232	6.31e-11	2.68e-09	-2.981
FBgn0001325	FlyBase	190.303	0.261623	1.6e-30	3.84e-28	-2.9413
FBgn0259795	FlyBase	9.45146	1.23412	0.000871668	0.0080705	-2.94092
FBgn0036382	FlyBase	19.0248	0.886107	5.22e-05	0.00071631	-2.90386
FBgn0000015	FlyBase	868.208	0.170734	5.52e-66	8.83e-63	-2.90135
FBgn0011694	FlyBase	14.8513	0.857405	4.71e-05	0.000655252	-2.86806
FBgn0039759	FlyBase	6.57055	1.82737	0.00456027	0.0311998	-2.80711
FBgn0042201	FlyBase	230.445	0.788339	1.99e-05	0.000308614	-2.75567
FBgn0000014	FlyBase	172.556	0.275746	2.38e-24	3.8e-22	-2.7354
FBgn0002941	FlyBase	79.6794	0.338644	8.33e-17	7.01e-15	-2.71349
FBgn0015524	FlyBase	261.152	0.223756	5.52e-35	1.56e-32	-2.71264
FBgn0029643	FlyBase	5.51506	1.70724	0.00535349	0.0355122	-2.67474
FBgn0027341	FlyBase	93.1069	0.358143	9.32e-15	6.16e-13	-2.6523
FBgn0038130	FlyBase	17.9897	0.828064	6.78e-05	0.000894772	-2.64716
FBgn0030817	FlyBase	13.372	0.926927	0.000238447	0.00265027	-2.61831
FBgn0031859	FlyBase	6.79728	1.39395	0.00273842	0.0209465	-2.60968
FBgn0010323	FlyBase	29.7515	0.556785	2.03e-07	4.98e-06	-2.59105
FBgn0004897	FlyBase	30.3181	0.55589	2.6e-07	6.15e-06	-2.56
FBgn0260653	FlyBase	51.5092	0.454708	1.27e-09	4.39e-08	-2.55269
FBgn0035094	FlyBase	170.944	0.277745	4.84e-21	5.67e-19	-2.53328
FBgn0039686	FlyBase	20.2699	0.65882	8.62e-06	0.000146777	-2.50619
FBgn0030244	FlyBase	8.60655	1.10075	0.00117641	0.0104193	-2.49897
FBgn0036411	FlyBase	5.17718	1.75779	0.00641889	0.0407209	-2.49281
FBgn0004512	FlyBase	105.985	0.292385	1.18e-18	1.13e-16	-2.48698
FBgn0260642	FlyBase	671.773	0.191382	4.38e-39	1.75e-36	-2.46358
FBgn0039683	FlyBase	53.5925	0.473443	2.42e-08	6.91e-07	-2.40784
FBgn0004863	FlyBase	47.592	0.463767	1.53e-08	4.44e-07	-2.39418
FBgn0011278	FlyBase	157.873	0.242012	3.81e-24	5.99e-22	-2.38976
FBgn0004181	FlyBase	33.4909	0.527798	3.62e-07	8.42e-06	-2.38964
FBgn0036881	FlyBase	8.79326	1.20311	0.0019544	0.0159005	-2.37629
FBgn0003513	FlyBase	686.908	0.160937	1.08e-48	7.42e-46	-2.33129
FBgn0003944	FlyBase	122.328	0.268853	3.56e-19	3.48e-17	-2.32736
FBgn0267978	FlyBase	396.126	0.170017	9.05e-44	5.11e-41	-2.32682
FBgn0040299	FlyBase	923.755	0.142962	3.47e-60	4.16e-57	-2.31582
FBgn0020617	FlyBase	19.5589	0.700842	5.62e-05	0.000763515	-2.30748
FBgn0052185	FlyBase	6.1613	1.52917	0.0048482	0.032865	-2.30006
FBgn0038423	FlyBase	101.328	0.308346	7.6e-15	5.13e-13	-2.2914
FBgn0260942	FlyBase	15.3003	0.77876	0.000179847	0.00209501	-2.28379
FBgn0003896	FlyBase	351.562	0.18162	2.13e-37	6.81e-35	-2.28366
FBgn0003300	FlyBase	8.84508	1.33733	0.00304869	0.0227572	-2.27617
FBgn0031549	FlyBase	26.8916	0.61363	1.43e-05	0.000233754	-2.25512
FBgn0053680	FlyBase	28.8294	0.541247	2.07e-06	4.07e-05	-2.24478
FBgn0031959	FlyBase	13.1451	0.875889	0.000530851	0.00533744	-2.23048
FBgn0042630	FlyBase	78.8801	0.33125	1.19e-12	6.42e-11	-2.22864
FBgn0052793	FlyBase	22.3069	0.616157	1.94e-05	0.00030276	-2.21757
FBgn0032225	FlyBase	11.1182	1.04873	0.00150326	0.0128171	-2.21675
FBgn0020018	FlyBase	10.799	0.948739	0.000975522	0.00890315	-2.19969
FBgn0050018	FlyBase	15.2725	1.23835	0.00235807	0.0185095	-2.19897
FBgn0039413	FlyBase	107.045	0.329391	2.34e-12	1.22e-10	-2.18026
FBgn0032269	FlyBase	10.9743	1.22957	0.00260184	0.0199814	-2.17473
FBgn0040637	FlyBase	9.5741	1.04078	0.00172378	0.0143759	-2.16114
FBgn0032023	FlyBase	23.0563	0.843295	0.000460414	0.00471826	-2.15899
FBgn0053110	FlyBase	68.2243	0.44537	7.99e-08	2.09e-06	-2.15532
FBgn0032684	FlyBase	16.5234	0.882685	0.000662405	0.00643096	-2.14268
FBgn0034660	FlyBase	6.66221	2.11306	0.0071571	0.044463	-2.13737
FBgn0026077	FlyBase	63.185	0.502909	1.39e-06	2.84e-05	-2.12262
FBgn0038422	FlyBase	172.239	0.240755	9.11e-20	9.49e-18	-2.12148
FBgn0003975	FlyBase	321.364	0.224023	2.12e-22	2.9e-20	-2.12026
FBgn0002522	FlyBase	119.51	0.277422	6.5e-15	4.42e-13	-2.06745
FBgn0038058	FlyBase	217.301	0.217603	5.85e-21	6.76e-19	-1.98361
FBgn0032754	FlyBase	19.9278	0.692912	0.000227308	0.00254416	-1.97783
FBgn0036899	FlyBase	1051.61	0.143815	2.09e-43	1.11e-40	-1.96079
FBgn0000411	FlyBase	54.5661	0.436887	5.4e-07	1.21e-05	-1.94923
FBgn0045852	FlyBase	115.92	0.284311	6.1e-13	3.44e-11	-1.94265
FBgn0002023	FlyBase	347.209	0.205168	2.42e-22	3.22e-20	-1.9405
FBgn0051481	FlyBase	341.846	0.177001	1.26e-28	2.57e-26	-1.92384
FBgn0259189	FlyBase	16.0504	0.914998	0.00164368	0.0138665	-1.90533
FBgn0005658	FlyBase	103.234	0.287432	2.7e-12	1.4e-10	-1.90087
FBgn0031860	FlyBase	31.3706	0.509221	1.26e-05	0.000209324	-1.89787
FBgn0010019	FlyBase	43.4383	0.42167	6.35e-07	1.4e-05	-1.87229
FBgn0034144	FlyBase	7.63791	1.64064	0.00679108	0.0425196	-1.87104
FBgn0036150	FlyBase	106.618	0.336441	1.93e-09	6.46e-08	-1.86875
FBgn0033668	FlyBase	159.924	0.2346	1.54e-16	1.26e-14	-1.86361
FBgn0030407	FlyBase	14.8155	0.909847	0.00180759	0.0149084	-1.86242
FBgn0039415	FlyBase	27.1922	0.538846	3.46e-05	0.000499751	-1.8599
FBgn0030071	FlyBase	28.671	0.782221	0.000792656	0.00748506	-1.85587
FBgn0008651	FlyBase	20.0475	0.663156	0.000292426	0.00315873	-1.85162
FBgn0266129	FlyBase	60.1232	0.370175	4.22e-08	1.15e-06	-1.84819
FBgn0000045	FlyBase	30.1557	0.511123	2.71e-05	0.000403549	-1.80446
FBgn0000606	FlyBase	39.0822	0.52792	3.79e-05	0.000543182	-1.80358
FBgn0002985	FlyBase	42.4261	0.412566	1.57e-06	3.18e-05	-1.75207
FBgn0035917	FlyBase	346.473	0.213202	3.3e-17	2.88e-15	-1.73475
FBgn0003002	FlyBase	489.752	0.168527	7.36e-26	1.31e-23	-1.73229
FBgn0052594	FlyBase	217.153	0.212276	3.51e-17	3.03e-15	-1.72453
FBgn0263512	FlyBase	39.7558	0.471202	1.75e-05	0.000275957	-1.72102
FBgn0031126	FlyBase	37.1697	0.529728	7.32e-05	0.000954993	-1.71649
FBgn0002773	FlyBase	146.192	0.240537	1.35e-13	7.94e-12	-1.69931
[truncated: 9,494 more rows]
