# Supplementary material for: The Clock:Cycle complex is a major transcriptional regulator of Drosophila photoreceptors that protects the eye from retinal degeneration and oxidative stress
Source: PLoS Genet. 2022 Jan 31;18(1):e1010021. doi: 10.1371/journal.pgen.1010021 (PMC8830735; doi:10.1371/journal.pgen.1010021)
Supplement: S3 Table — List of genes used in the manuscript, with corresponding abbreviations, and Flybase gene IDs (XLSX) [file pgen.1010021.s008.xlsx]

## Sheet: Sheet1
S3 Table. List of genes used in the manuscript, with corresponding abbreviations, and Flybase gene IDs
Symbol	FBGN_ID	ANNOTATION_SYMBOL	NAME
Clk	FBgn0023076	CG7391	Clock
cyc	FBgn0023094	CG8727	cycle
M1BP	FBgn0037621	CG9797	Motif 1 Binding Protein
Dref	FBgn0015664	CG5838	DNA replication-related element factor
BEAF-32	FBgn0015602	CG10159	Boundary element-associated factor of 32kD
mor	FBgn0002783	CG18740	moira
sima	FBgn0266411	CG45051	similar
svp	FBgn0003651	CG11502	seven up
Pph13	FBgn0023489	CG2819	PvuII-PstI homology 13
ey	FBgn0005558	CG1464	eyeless
Jra	FBgn0001291	CG2275	Jun-related antigen
kay	FBgn0001297	CG33956	kayak
Hsf	FBgn0001222	CG5748	Heat shock factor
Atf-2	FBgn0265193	CG44246	Activating transcription factor-2
crp	FBgn0001994	CG7664	cropped
vri	FBgn0016076	CG14029	vrille
Pdp1	FBgn0016694	CG17888	PAR-domain protein 1
tim	FBgn0014396	CG3234	timeless
per	FBgn0003068	CG2647	period
cwo	FBgn0259938	CG17100	clockwork orange
oc	FBgn0004102	CG12154	ocelliless
Xrp1	FBgn0261113	CG17836	Xrp1
onecut	FBgn0028996	CG1922	onecut
crp	FBgn0001994	CG7664	cropped
Trl	FBgn0013263	CG33261	Trithorax-like
