# Supplementary material for: The Clock:Cycle complex is a major transcriptional regulator of Drosophila photoreceptors that protects the eye from retinal degeneration and oxidative stress
Source: PLoS Genet. 2022 Jan 31;18(1):e1010021. doi: 10.1371/journal.pgen.1010021 (PMC8830735; doi:10.1371/journal.pgen.1010021)
Supplement: S4 Table — (XLSX) [file pgen.1010021.s009.xlsx]

## Sheet: Sheet1
S4 Table. Raw data used to plot Figure 5B (Optic Neutralization)
day	condition	replicate	transgene	counted.ommatidia	live.rhabdomere	score
D1	DD	1	Clk-delta(#2)	20	140	0
D1	DD	2	Clk-delta(#2)	20	140	0
D1	DD	3	Clk-delta(#2)	20	140	0
D1	DD	4	Clk-delta(#2)	20	140	0
D1	DD	5	Clk-delta(#2)	20	140	0
D1	LD	1	Clk-delta(#2)	20	140	0
D1	LD	2	Clk-delta(#2)	20	140	0
D1	LD	3	Clk-delta(#2)	20	140	0
D1	LD	4	Clk-delta(#2)	13	91	0
D1	LD	5	Clk-delta(#2)	20	140	0
D1	DD	1	LacZ	20	140	0
D1	LD	2	LacZ	20	140	0
D1	DD	3	LacZ	20	140	0
D1	DD	4	LacZ	20	140	0
D1	LD	5	LacZ	20	140	0
D1	DD	1	LacZ	20	140	0
D1	LD	2	LacZ	20	140	0
D1	LD	3	LacZ	20	140	0
D1	DD	4	LacZ	20	140	0
D1	LD	5	LacZ	20	140	0
D1	DD	1	Clk-delta(#1)	20	140	0
D1	DD	2	Clk-delta(#1)	20	140	0
D1	DD	3	Clk-delta(#1)	20	140	0
D1	DD	4	Clk-delta(#1)	20	140	0
D1	DD	5	Clk-delta(#1)	20	140	0
D1	LD	1	Clk-delta(#1)	20	140	0
D1	LD	2	Clk-delta(#1)	20	140	0
D1	LD	3	Clk-delta(#1)	20	140	0
D1	LD	4	Clk-delta(#1)	20	140	0
D1	LD	5	Clk-delta(#1)	20	140	0
D10	DD	1	Clk-delta(#2)	20	140	0
D10	DD	2	Clk-delta(#2)	20	140	0
D10	DD	3	Clk-delta(#2)	20	140	0
D10	DD	4	Clk-delta(#2)	20	140	0
D10	DD	5	Clk-delta(#2)	20	138	0.0142857
D10	LD	1	Clk-delta(#2)	20	102	0.271429
D10	LD	2	Clk-delta(#2)	16	92	0.178571
D10	LD	3	Clk-delta(#2)	15	92	0.12381
D10	LD	4	Clk-delta(#2)	13	74	0.186813
D10	LD	5	Clk-delta(#2)	20	140	0
D10	LD	1	LacZ	20	140	0
D10	LD	2	LacZ	20	140	0
D10	LD	3	LacZ	20	140	0
D10	LD	4	LacZ	20	140	0
D10	LD	5	LacZ	15	105	0
D10	DD	1	LacZ	20	140	0
D10	DD	2	LacZ	20	140	0
D10	DD	3	LacZ	20	140	0
D10	DD	4	LacZ	20	140	0
D10	DD	5	LacZ	20	140	0
D10	DD	1	Clk-delta(#1)	20	138	0.0142857
D10	DD	2	Clk-delta(#1)	20	139	0.00714286
D10	DD	3	Clk-delta(#1)	20	139	0.00714286
D10	DD	4	Clk-delta(#1)	20	139	0.00714286
D10	DD	5	Clk-delta(#1)	20	138	0.0142857
D10	LD	1	Clk-delta(#1)	20	129	0.0785714
D10	LD	2	Clk-delta(#1)	20	120	0.142857
D10	LD	3	Clk-delta(#1)	20	109	0.221429
D10	LD	4	Clk-delta(#1)	20	111	0.207143
D10	LD	5	Clk-delta(#1)	20	111	0.207143
D5	DD	1	Clk-delta(#2)	20	140	0
D5	DD	2	Clk-delta(#2)	20	140	0
D5	DD	3	Clk-delta(#2)	20	140	0
D5	DD	4	Clk-delta(#2)	20	140	0
D5	DD	5	Clk-delta(#2)	12	81	0.0357143
D5	LD	1	Clk-delta(#2)	20	137	0.0214286
D5	LD	2	Clk-delta(#2)	20	129	0.0785714
D5	LD	3	Clk-delta(#2)	16	110	0.0178571
D5	LD	4	Clk-delta(#2)	20	140	0
D5	LD	5	Clk-delta(#2)	20	140	0
D5	LD	1	LacZ	20	140	0
D5	LD	2	LacZ	20	140	0
D5	DD	3	LacZ	20	140	0
D5	DD	4	LacZ	20	140	0
D5	LD	5	LacZ	20	140	0
D5	LD	1	LacZ	20	140	0
D5	DD	2	LacZ	20	140	0
D5	LD	3	LacZ	20	140	0
D5	DD	4	LacZ	20	140	0
D5	DD	5	LacZ	20	140	0
D5	DD	1	Clk-delta(#1)	20	140	0
D5	DD	2	Clk-delta(#1)	20	140	0
D5	DD	3	Clk-delta(#1)	20	140	0
D5	DD	4	Clk-delta(#1)	20	140	0
D5	DD	5	Clk-delta(#1)	20	140	0
D5	LD	1	Clk-delta(#1)	20	130	0.0714286
D5	LD	2	Clk-delta(#1)	20	135	0.0357143
D5	LD	3	Clk-delta(#1)	20	132	0.0571429
D5	LD	4	Clk-delta(#1)	20	130	0.0714286
D5	LD	5	Clk-delta(#1)	20	128	0.0857143
