# Supplementary material for: The Clock:Cycle complex is a major transcriptional regulator of Drosophila photoreceptors that protects the eye from retinal degeneration and oxidative stress
Source: PLoS Genet. 2022 Jan 31;18(1):e1010021. doi: 10.1371/journal.pgen.1010021 (PMC8830735; doi:10.1371/journal.pgen.1010021)
Supplement: S5 Table — (XLSX) [file pgen.1010021.s010.xlsx]

## Sheet: Sheet1
S5 Table. Raw data used to plot Figure 5D (Redox Glutathione)
		GSSG Results				GSSG-13C415N2 (ISTD) Results				GSH-NEM Results				GSH-NEM-13C215N (ISTD) Results
Name	Type	RT	Area	RR	Calc. Conc. (ng)	RT	Area			RT	Area	RR	Calc. Conc. (ng)	RT	Area
blank1	Sample					4.425	52			5.533	79	1.1565		5.52	69
Std mix	Sample					4.194	73			5.019	61067058	76.9341		5.017	793758
blank2	Sample				7/16/2021 set	4.089	15			5.585	3595	26.9081		5.374	134
CLKDN_D1_LD_1	Sample	4.134	2018	0.054	5.4	4.142	37331			5.732	6597344	12.0338	1203.38	5.73	548232
CLKDN_D1_LD_2	Sample	4.291	2713	0.0623	6.23	4.278	43584			5.774	3741162	8.1587	815.87	5.772	458546
CLKDN_D1_LD_3	Sample	4.322	3844	0.0713	7.13	4.32	53913			5.658	4860482	11.0317	1103.17	5.667	440594
CTRL_D1_LD_1	Sample	4.375	3743	0.0508	5.08	4.383	73699			5.69	6983367	14.5179	1451.79	5.688	481017
CTRL_D1_LD_2	Sample	4.385	3919	0.0576	5.76	4.383	68071			5.69	5782353	12.0972	1209.72	5.688	477991
CTRL_D1_LD_3	Sample	4.385	4918	0.0592	5.92	4.383	83013			5.69	8744373	15.9361	1593.61	5.688	548716
CLKDN_D1_DD_1	Sample	4.385	4136	0.0575	5.75	4.393	71895			5.816	4657785	9.7242	972.42	5.688	478988
CLKDN_D1_DD_2	Sample	4.396	3370	0.0403	4.03	4.393	83648			5.816	6896350	12.6415	1264.15	5.688	545531
CLKDN_D1_DD_3	Sample	4.396	2089	0.026	2.6	4.393	80395			5.816	6002616	11.6833	1168.33	5.688	513777
CTRL_D1_DD_1	Sample	4.406	5169	0.0695	6.95	4.404	74331			5.7	8841418	17.8695	1786.95	5.699	494776
CTRL_D1_DD_2	Sample	4.406	6283	0.0782	7.82	4.404	80387			5.7	9549532	18.4379	1843.79	5.824	517928
CTRL_D1_DD_3	Sample	4.406	2957	0.0374	3.74	4.414	78964			5.711	8132251	14.6376	1463.76	5.709	555574
CLKDN_D10_LD_1	Sample	4.322	7476	0.1763	17.63	4.32	42414			5.606	3356216	9.1536	915.36	5.615	366657
CLKDN_D10_LD_2	Sample	4.333	10392	0.2352	23.52	4.341	44184			5.627	5404565	14.1301	1413.01	5.625	382486
CLKDN_D10_LD_3	Sample	4.343	10342	0.3382	33.82	4.341	30581			5.627	5244418	16.6475	1664.75	5.625	315028
CTRL_D10_LD_1	Sample	4.354	7823	0.1577	15.77	4.351	49604			5.648	6435554	13.0811	1308.11	5.646	491972
CTRL_D10_LD_2	Sample	4.364	5888	0.1227	12.27	4.362	47973			5.648	3395938	8.3651	836.51	5.657	405963
CTRL_D10_LD_3	Sample	4.364	6964	0.1386	13.86	4.372	50253			5.658	4844111	11.203	1120.3	5.657	432396
CLKDN_D10_DD_1	Sample	4.375	6654	0.1137	11.37	4.372	58536			5.658	3145001	6.2758	627.58	5.657	501135
CLKDN_D10_DD_2	Sample	4.385	7105	0.1318	13.18	4.383	53891			5.669	3755603	8.1483	814.83	5.667	460906
CLKDN_D10_DD_3	Sample	4.385	6288	0.1209	12.09	4.393	51999			5.669	3476198	147.12	14712	5.678	23628
CTRL_D10_DD_1	Sample	4.396	7377	0.1519	15.19	4.393	48574			5.679	6308143	13.5604	1356.04	5.678	465190
CTRL_D10_DD_2	Sample	4.396	6628	0.1238	12.38	4.393	53533			5.679	5838157	12.2016	1220.16	5.678	478474
CTRL_D10_DD_3	Sample	4.406	7716	0.192	19.2	4.393	40177			5.679	7939744	18.5474	1854.74	5.688	428079
CLKDN_D10_DD_3_repeat	Sample	4.595	7240	0.1248	12.48	4.592	58032			5.847	3448659	142.21	14221	5.719	24250
					RR*100ng ISTD								RR*100ng ISTD
